# Supplementary material for: Automated single-cell proteomics providing sufficient proteome depth to study complex biology beyond cell type classifications
Source: Nat Commun. 2024 Jul 8;15:5707. doi: 10.1038/s41467-024-49651-w (PMC11231172; doi:10.1038/s41467-024-49651-w)
Supplement: Supplementary file 5 — Supplementary Data 1 [file 41467_2024_49651_MOESM5_ESM.xlsx]

## Sheet: Two-sample mod T
id	adj.P.Val.LPS.over.DMSO	AveExpr.LPS.over.DMSO	Log.P.Value.LPS.over.DMSO	logFC.LPS.over.DMSO	P.Value.LPS.over.DMSO	RawlogFC.LPS.over.DMSO	t.LPS.over.DMSO	data_4294	data_4272	data_4249	data_4233	data_4245	data_4261	data_4279	data_4267	data_4225	data_4271	data_4260	data_4259	data_4236	data_4232	data_4256	data_4292	data_4246	data_4238	data_4295	data_4302	data_4222	data_4231	data_4269	data_4265	data_4253	data_4296	data_4282	data_4244	data_4308	data_4257	data_4252	data_4234	data_4230	data_4314	data_4258	data_4247	data_4226	data_4311	data_4289	data_4229	data_4278	data_4288
A0A075B759	0.344768	4.20612	7.41544	0.0405235	0.181324	0.0405235	1.34204	4.20236	4.27529	4.27959	4.47531	4.27871	4.37892	4.0107	4.28816	4.1283	4.25424	4.1646	4.20595	4.4215	4.1593	4.15403	4.12442	4.36502	4.32267	4.15827	4.41832	4.20522	4.17936	4.2391	4.28893	4.09041	4.23569	4.32919	4.27061	3.93276	3.44917	3.96947	4.03362	4.30492	4.05723	4.09508	3.98504	4.08904	4.20223	4.31007	4.1161	4.63417	4.1401
A0A1B0GUS4	0.417998	3.46861	6.04185	0.0496017	0.24878	0.0496017	1.15971	3.35258	3.56339	3.59201	3.43879	3.46421	3.53055			3.20577	3.51959		3.28153		3.46495	3.3504	3.4648	3.57564	3.6905	3.24482	3.613	3.5038	3.5609		3.33454		3.70965	3.22909	3.30396	3.06751		3.17886	3.65944	3.57748			3.16347	3.63337	3.22879	3.58042	3.68974	3.94503
A0FGR8	0.375415	3.13689	6.81684	0.0664786	0.208121	0.0664786	1.27127	2.86641	3.1885				3.28907	3.02086		3.01299				3.33417		3.05587	3.23898	3.25299	3.31491	2.99867	3.4227	3.29251	3.04976	3.15603	3.11046			3.35161	2.76832	3.10566		2.78008	3.25021			2.74016				3.06554		3.71003
A4FU69	0.0617482	3.23973	19.3924	0.0853745	0.0115017	0.0853745	2.55821	2.97923	3.12236	3.34566	3.42323	3.35801	3.46823			3.01815	3.21853	3.0746	3.25955	3.38895	3.17435	3.18391	3.1502		3.1518		3.48578	3.19569	3.21532		3.45668	3.3102	3.10987		3.03763	3.03207		3.00712	3.23964	3.60705	2.96538	3.03995	2.94493		3.23962	3.27688	3.26271	3.87698
A5A3E0	0.08244	5.54731	17.4188	0.0736737	0.0181184	0.0736737	2.38567	5.47248	5.76617	5.50646	5.72106	5.78395	5.7402	5.49954	5.64024	5.44022	5.55247	5.29725	5.46837	5.86529	5.45107	5.51699	5.52385	5.60914	5.74976	5.51808	5.58682	5.78836	5.61197	5.63301	5.55476	5.45813	5.633	5.67739	5.66811	5.46454	4.79144	5.25676	5.45302	5.70739	5.49637	5.27432	5.31856	5.65767	5.35234	5.62885	5.49115	6.03189	5.14244
A6NEC2	0.76965	3.3253	1.84161	-0.024509	0.654394	-0.024509	-0.449286	3.12021				3.42005				3.38233	3.27723		3.56405		3.7083			3.32651	3.24655										3.62837	3.29024				3.5227				2.87068			3.18182		2.58713
A6NES4	0.274741	3.35112	8.92067	-0.0571324	0.128213	-0.0571324	-1.53128	3.35118	3.55714	3.56515	3.59793		3.65101	3.06898	3.75385	2.95741	3.19468	3.39162	3.32836	3.48246	3.41107		3.47872		3.05273	3.2468		3.58051	3.3251			3.20903	3.40036	3.28605		3.04203	3.24558	3.0212	3.08088					3.1633	3.17361	3.22802			2.85545
A6NHQ2	0.510139	3.73385	4.69807	0.0325563	0.338995	0.0325563	0.959372	3.84034		3.52569	4.03515	3.8846	3.87822	3.6504		3.22908		3.78366	3.77852	3.78076	3.74405	3.84886	3.68987	3.86434	3.94059	3.73883	4.01122	3.90821	3.68941	3.60068	3.83539	3.31341	3.95865		3.79518	3.55248	3.42812	3.5091	3.59307	3.67536		3.5132	3.59535	3.66958	3.5569		3.73668	3.86488	4.6971
A6NMX2	0.679756	2.95067	2.79976	0.0344997	0.524837	0.0344997	0.638493	2.92904	3.17274	2.85863	2.92098	3.12132	2.98186	2.81817		3.06808	2.94229	3.12756	2.77025	3.15592	2.83976	2.84187	2.94336	3.18317	3.14861	2.35459	3.12648	3.01287	2.90031	2.99621	2.9569		2.82052	2.71005	2.8525	2.99281		2.33064	2.8094	2.8421		2.77916	2.55662	3.24487	2.98377	3.03491	3.0819	3.39239	3.12833
A6NMY6	0.947327	4.12399	0.370324	-0.00419732	0.918264	-0.00419732	-0.102775	4.24453	3.98701	3.71607	4.3389	4.25153	3.81417	4.34177	4.34751	3.88248	4.03688	4.27523	4.40918	3.85672	4.1053	4.37597	4.1282	3.92632	3.50518	4.23178	4.32895	3.78161	4.33096	4.09581	4.00148	3.77809	4.0286	3.66981	4.0898	3.91639	4.15107	3.81871	3.76639	4.35348	4.42694	4.36259	3.7061	3.91545	4.18691	3.93329	4.1499	4.55644	4.28226
A8MTJ3	0.00548823	3.87724	38.1963	0.132983	0.000151484	0.132983	3.89696	3.83071		3.73556	4.00694	4.18507		4.02656	4.32512		3.67965			4.03575				3.86733	3.92262	3.76538	4.11737	4.05476	4.02071	3.82305		3.65032		4.18195	3.97269	3.83555		3.34756	3.7471				3.46144		3.67671	3.88238	3.63577	4.09788	3.83618
A8MWD9	0.757573	3.38989	1.97211	-0.0274708	0.635022	-0.0274708	-0.476963		3.76304	3.49351	3.39649			3.45056		3.31739	3.63075		3.27604	3.56931	3.18811	3.38792		3.65431	3.46738			3.32882	3.29796		3.5194				3.35566			3.07501	3.04515			3.17225	3.20747	3.25398			3.28015
B5ME19	0.0287786	3.20808	25.22	0.136861	0.00300609	0.136861	3.04416	3.07567	3.48089		3.27389	3.2019	3.20556						2.98252	2.83357	3.2392	3.2272	3.18892	3.443	3.35684		3.5482		3.32191	2.8922	3.26893	3.40046		2.47519	3.54398			3.13545	3.13795	3.46287							3.20665
E9PAV3	0.317736	3.69094	7.95488	-0.0370163	0.160144	-0.0370163	-1.4108	3.59021	3.86807	3.83159	3.75269	3.7824	3.96809	3.60404	4.02757	3.70406	3.87835	3.73157	3.64731	3.87922	3.71675	3.62974	3.66313	3.88695	3.69159	3.73027	3.80631	3.79063	3.50988	3.72106	3.74331	3.75221	3.80831	3.82817	3.65505	3.69846	3.52048	3.3748	3.60133	3.77907	3.50659	3.48436	3.49772	3.81763	3.5816	3.65504	3.72372	4.07773	3.78585
O00148	0.372903	3.28551	6.88032	-0.0335462	0.205101	-0.0335462	-1.27244	3.29668	3.36787	3.27251	3.39588	3.48221	3.5458	3.22259	3.58242	3.26934	3.2493	3.45541	3.32839	3.29407	3.36753	3.26448	3.11888	3.2232	3.35987	3.16353	3.50435	3.44858	3.14754	3.38454	3.14729	3.29273	3.5398	3.50791	3.33162	3.14518	3.26521	3.14601	3.25273	3.53004	3.13881	3.09828	3.13894	3.34118	3.09077	3.0899	3.19602	3.42648	3.32548
O00154	0.400848	3.07992	6.38359	0.0343293	0.229954	0.0343293	1.20575	3.16714	3.12808	3.05758	3.04453	3.35482	3.12013	3.11526		3.04118	3.03267	2.95699	3.14636	3.09561	3.01676	3.06164	3.05708	3.16607	3.00656	3.16554	3.24979	2.9041	3.05265		3.12482	3.09178	3.19696	3.18891	3.01109	2.97775		2.92648	2.93661	3.15707	2.75581	2.8857	2.85853	3.04574	2.84122	2.92003	3.08259		2.77001
O00160	0.750341	3.28614	2.05384	0.0146221	0.623183	0.0146221	0.492372	3.12848	3.49565	3.25192	3.45854	3.58627	3.43173	3.29981	3.68052	3.22865	3.24037	3.22317	3.15104	3.45416	3.27912	3.30539	3.19443	3.39985	3.29729	3.13935	3.28754	3.378	3.0674	3.26631	3.24545	3.25705	3.38694	3.34096	3.28917	3.23977	3.19308	3.04606	3.2942	3.27217	3.10202	3.08706	3.0013	3.31265	3.20475	3.24201	3.30508	3.86273	3.24884
O00170	0.429364	3.11311	5.79298	0.0388748	0.263452	0.0388748	1.12267	3.01209	3.30088	3.29348	3.33503	3.39099	3.18351	3.27641	3.56004	2.96857	3.01385		3.02899	2.83042	2.83055	3.13735	3.16038	3.10313	3.32929	3.04603	3.31421	2.9973	3.25851	3.16473		3.14253	3.22497	3.33958	3.25937	2.86627		2.60905	3.12475	3.24251		2.88443	2.78386	3.32699	3.22729	2.99991	2.91479
O00182	0.266677	3.26838	9.13573	0.0742402	0.122019	0.0742402	1.5599		3.42175									2.76796	3.24764	3.40834	3.21899		2.98902		3.39389	3.38251			3.55955		3.22878	3.27282		3.33642				2.7603	3.209		3.26501	2.9115	3.21163	2.99675		2.72933		3.89726	2.89434
O00186	0.244361	2.92939	9.77519	0.0806354	0.105313	0.0806354	1.64265	2.77348			2.99641	3.00625					2.9928				2.65508	2.84008		2.95785				3.02508	2.91258	2.84557			2.92599	2.83862	2.78148	2.86623			2.9647							2.78952	3.16932	3.60109
O00203	0.326171	3.11367	7.74153	0.057196	0.168208	0.057196	1.38935	2.96364	3.33795	3.38414	3.16038	3.36821	3.18944	2.96096		2.8338	3.1239	3.07149	2.88709	3.15966	3.1682	3.05915	3.15363	3.42922	3.19242	3.01425	3.2796	3.05871	3.17767	3.12619	3.03247		3.26398	3.16107	3.09259	3.02003	2.89693		3.11178			2.83576	2.70402	3.33205	3.20399	3.24549		3.51332
O00217	0.736347	2.98958	2.19328	0.0270408	0.603493	0.0270408	0.521601	2.89016	2.70274	2.91789	3.21753	3.13315		2.89382	3.18277		3.11621	2.97787	2.87958	3.26149	2.6042	2.91839	2.91683	3.09659	3.24696	3.1345		3.04533	2.83273	3.1873		2.89882			2.74654			2.80484					2.71344		2.69055	2.93842	2.83575	3.68085
O00231	0.0270399	3.17213	25.5211	0.0884885	0.00280472	0.0884885	3.03906	3.13977	3.00772	3.16297	3.38986	3.4916	3.45679	3.13738	3.55366	2.96304	3.06971	3.11657	3.15687	3.04713	3.17046	3.09558	2.86617	3.15084	3.34085	2.89858	3.44872	3.28407	3.20158	3.20678	3.23534	3.30784	3.14429	3.1874	3.22499	3.15272		3.0492	2.92402	3.39078		2.91976	2.83695	3.00242	2.95117	3.11713	3.20951	3.61808
O00232	0.101353	3.14707	15.8774	0.0726842	0.025838	0.0726842	2.25062	3.10569	3.19986	3.21295	3.30107	3.04309	3.43632	3.09819	3.8615	3.14392	3.1609	3.05053	3.12916	3.29826	2.90916	3.19605	3.15452	3.11825	3.2335	3.24569	3.05351	3.30071	3.31085	3.20806	3.31813	3.28293	2.83798	3.1433	3.18092	2.7424	2.96068	2.73648		3.26446	2.97718	2.95825	2.89957	3.3974	2.91584	3.08723	2.93587	3.8462	3.08891
O00299	0.00300669	4.10499	42.9659	0.12952	5.05141e-05	0.12952	4.15786	3.92091	4.30928	4.083	4.21334	4.39744	4.29357	4.1696	4.05531	3.91766	4.01168	3.80891	4.07254	4.37553	4.04662	4.01956	4.15179	4.09939	4.34025	4.10873	4.26782	4.33185	4.24662	4.11877	4.17446	4.02473	4.11522	4.23592	4.28344	3.95336	3.18601	3.7831	3.95566	4.28408	4.06103	3.93262	3.89595	4.25442	3.90603	4.10612	4.10332	4.64095	3.58427
O00303	0.134221	3.17875	13.7613	0.0604735	0.0420604	0.0604735	2.05233	3.04586	3.31814	3.18509	3.27284	3.21722	3.39255	3.04333		2.82249	3.20205		3.04459		3.08965	3.146	3.08221	3.32024	3.25823	3.23198	3.40454	3.36267	3.18671		3.22803		2.97463	3.25463	3.07922	3.015		2.88869	3.09946	3.21174	3.12652	3.14953	2.9243	3.18347	3.14248	3.32404	3.03915		3.346
O00391	0.426759	3.23876	5.86767	0.0762524	0.25896	0.0762524	1.13823	3.18759			3.22316					3.17388			3.49767		3.13493		3.30414				3.63374	3.0546	2.95639						3.05122	2.85054			3.15783	3.20436		3.05058		3.10855				3.99769
O00410	0.437524	2.91104	5.65827	0.0448458	0.271752	0.0448458	1.10475	2.86252	3.00549	2.80267	3.0635	2.97401	3.31872	3.0655		2.6726	2.81488		3.08653		3.058		2.94495	2.86505	2.79878			3.04783	2.65683		2.8217			3.22054	2.95933	2.55726		2.86664		3.01927		2.57148	2.75522	2.71881	2.87146	2.67534
O00422	0.776283	3.26424	1.76715	0.0227172	0.665709	0.0227172	0.433917	3.25753	3.26932		3.32108	3.4048	3.51359		3.76843			3.12414	3.19376	3.34104	3.13482	3.41691		3.14085	3.35446			3.42568	3.15213			3.19529						2.72108		3.09512		3.08447	3.10839	3.3951		3.26437	3.25945
O00425	0.101209	3.11895	15.896	0.079384	0.0257274	0.079384	2.25233	2.66829	3.45434	3.1003	3.15469	3.351		3.11066	3.5768	3.13558	3.16866	2.97298	2.97524	3.37415	2.83241	3.28923	3.26757	3.21987	3.27049	2.82987		3.00976	2.99607	3.03026	3.40232	3.12188	3.11642	3.30798	3.03989	2.99463		2.58463	2.96819	3.34505	3.11153	3.00153	2.83442	3.1927	2.96351	2.78212	3.19508	3.72116	3.154
O00429	0.532321	3.22368	4.40814	0.0307066	0.362398	0.0307066	0.913981	3.22322	3.31689	3.51084	3.33223	3.44316	3.26658			3.21454	3.48315	3.23493	3.10313	3.24247	3.2531	3.05943	3.14449	3.51634	3.33722	3.10269	3.41515		3.271	3.06372	3.13493	3.19982	3.48967	3.02681	3.10346	3.2164	2.9258		3.40503	3.21421	3.11019		2.65965	3.41932	3.03501	3.11908	3.44524
O00442	0.0185509	3.31049	28.3337	-0.0914071	0.00146769	-0.0914071	-3.2399	3.24568	3.4538	3.4921	3.35598	3.47335	3.56113	3.30331	3.31983	3.10023	3.51968	3.1694	3.17611	3.51816	3.36493	3.29547	3.24964	3.52068	3.37246	3.27507	3.5461	3.366	3.20536	3.52352	3.25138	3.2793	3.49654	3.47914	3.40298	3.25077	3.13534	3.06858	3.42592	3.32898	3.28248	3.20719	3.15438	3.37389	3.35924	3.23249	3.35382	3.78963	2.95468
O00483	0.115057	3.19316	14.9571	0.0767328	0.0319369	0.0767328	2.17486		3.10906	3.17558	3.25457	3.15204	3.48617		3.66276	3.2004		3.10671	2.83545	3.19393		3.16793		3.19849	3.16589				3.21762	3.20912	3.12639	2.91308		3.35627	3.07313	2.85564				3.12078					2.95564	3.06118	3.23216
O00487	0.00228572	3.26089	44.3496	0.128112	3.67319e-05	0.128112	4.23944	2.97725	3.15151	3.22962	3.39115	3.35068	3.34537	3.13398	3.59539	2.83692	3.07538	3.11721	3.27826	3.51587	3.31998	3.21574	3.27198	3.31659	3.39159	3.20124	3.48215	3.24093	3.28905	3.44616	3.23815	3.26476	2.94493	3.34701	3.31251	3.00783	2.97611	3.02685	3.22909	3.31652	3.13001	3.11944	3.06864	3.35778	3.21323	3.12618	3.21383	3.62815	3.39029
O00560	0.110253	2.94304	15.2581	0.11019	0.029798	0.11019	2.21406		2.91762	2.67438	3.04814		3.30552	3.03886	2.87492	2.49889	2.81759	2.90862	2.81895	3.23622		2.79772		3.02301	3.14692	2.81101	3.10924	3.11882	2.78921		2.93872			2.91516	2.91424			2.62851		2.94445	2.86715	2.59579	2.74283	2.99545	2.92666	2.80648		3.87747
O00567	0.558723	3.11867	4.07389	0.0465465	0.391391	0.0465465	0.861574	2.80362			3.0462	4.27369				3.10084	2.90116		2.87395		2.78478		3.00961	3.29261	2.73994	2.98634		3.15155	3.09674		3.00433				3.3027	2.7512			3.29462	3.21002		3.10265	3.46561			2.97771			3.47283
O00571	0.197172	3.34518	11.1728	0.0466682	0.0763338	0.0466682	1.78294	3.24448	3.41014	3.33431	3.51176	3.54645	3.5425	3.13676	3.63609	3.11507	3.40388	3.16947	3.43871	3.52204	3.43764	3.29127	3.35375	3.44836	3.42065	3.39782	3.5428	3.40323	3.33943	3.36892	3.50403	3.20769	3.25487	3.31422	3.36442	3.15175	3.26743	3.12299	3.27543	3.50899	3.37309	3.1741	2.9978	3.28947	3.2965	3.1246	3.25079	3.7327	3.35139
O00712	0.429728	6.03672	5.78353	-0.0344354	0.264026	-0.0344354	-1.12057	5.87332	6.08785	6.17786	6.10264	6.2011	6.18678			6.01157	6.17199	6.10858	5.82194	6.13938	6.07554	6.0025	5.90801	6.2162	6.00974	5.93181	6.39547	6.0859	5.89221	6.15537	6.01245	6.18348	6.16809	6.25622	5.94553	5.85932	6.11889	5.84377	6.06089	6.05793	5.94544	5.87438	5.77313	6.12607	5.95912	6.13803	6.18824	6.59271	6.28343
O14602	0.200537	3.41104	11.0748	-0.0706284	0.0780763	-0.0706284	-1.77388	3.3468	3.46393	3.54162	3.6278	3.70731	3.67463	3.34633	3.70554	3.58129	3.73816	3.51949	3.27948	3.60186	3.4013	3.42392	3.20051	3.62751	3.66265	3.165	3.38933	3.65974	3.35558	3.4694	3.50791	3.44805	3.45571	3.63596	3.5801	2.95396	3.59826	3.13723	3.50777	3.33971	3.11433	3.38927	3.33575	3.54576	2.64696	3.29026	3.54403	4.08428	3.37087
O14732	0.747583	3.41861	2.0788	0.0234194	0.619612	0.0234194	0.497639	3.22865	3.01415		3.56491	3.34218		3.4026	3.40354	3.17536	3.27538	2.93987	3.81043		3.61981	3.6503	3.1403	3.23219		3.3597	3.4658		3.34436	3.45922	3.1907			3.10748	3.31629	3.29887	3.32912	3.06852	3.19497	3.42963	3.45091	3.36693	2.8925	3.59486	3.38467	3.07386	3.28678	3.78131	3.07078
O14744	0.582688	3.19926	3.83326	-0.0278614	0.413689	-0.0278614	-0.82023	3.16352	3.15946	3.24187	3.24627	3.37863	3.44245	3.12333			3.24195	2.94766	3.31438	3.11204	3.30617	3.25792		3.19839	3.16118	3.23311	3.17667	3.26028	3.11653		3.16148		3.3393	3.25755	3.1081	3.24873		2.65717		3.36237		3.08544	2.89724		3.21039	3.30101			3.30742
O14745	0.0468292	3.02825	21.4782	0.126689	0.00711503	0.126689	2.75847	2.9709			3.01762	3.19976		3.16493					2.85657	3.19453		3.11043		3.17419	3.21505	2.76037	3.41067				2.80932	3.09786			2.85677	2.778				2.93817			3.07102					3.73383
O14773	0.192935	3.55182	11.325	0.0521599	0.0737057	0.0521599	1.79977	3.5066	3.65895	3.39002	3.74465	3.80235	3.33988	3.55815	3.77496	3.4322	3.51149	3.36272	3.64305	3.61235	3.59525	3.81401	3.65463	3.46707	3.30436	3.70762	3.61463	3.5505	3.47367	3.52205	3.30097	3.47108	3.35068	3.12976	3.64791	3.38565	3.31964	3.25343	3.35909	3.60533	3.19941	3.55994	3.19589	3.46973	3.55316	3.42721	3.49221	3.76695	3.19055
O14776	0.436947	3.13463	5.67579	-0.0414455	0.270658	-0.0414455	-1.10871	3.0898	3.02184	3.13135	3.23776	3.17677	3.3911		3.5437		3.23693	3.03285	3.0106		3.02994	3.18708	2.97497	3.24618	3.20139	3.08785		3.22251	3.102	3.2751	3.23195		3.28057	3.11745	3.06073	3.08497			3.29126			2.9094		3.00866	3.0835	3.04313	3.1621	3.53816
O14818	0.868249	3.85315	0.963195	-0.00741193	0.801089	-0.00741193	-0.252322	3.94763	3.7912	3.77801	4.01511	3.95737	3.90483	3.80729	4.14643	3.6984	3.88989	3.80177	4.14538	3.62654	3.97437	3.97885	3.75639	3.76753	3.752	3.93678	3.93948	3.77635	3.8108	3.78574	3.72705	3.66712	3.81793	3.77512	3.74809	3.61759	3.74509	3.56132	3.59831	4.03013	3.78206	3.80792	3.49676	3.76219	3.84623	3.68649	3.7855	4.24625	3.92635
O14880	0.30067	3.4879	8.26443	0.0389971	0.149127	0.0389971	1.44989	3.46434	3.5341	3.33802	3.60527	3.5646	3.58031	3.45868	3.8305	3.31407	3.34012	3.56872	3.53748	3.4876	3.55374	3.45662	3.40774	3.17027	3.68036	3.41942	3.62401	3.59912	3.53982	3.64822	3.3396	3.19648	3.51509	3.44788	3.36869	3.3722		3.16051	3.27935	3.58227	3.488	3.57083	3.16157	3.34046	3.54203	3.34054	3.51858	3.78061
O14929	0.61408	2.94617	3.47327	-0.037375	0.449441	-0.037375	-0.761045	3.04613		3.00086			3.2114			3.042	2.9034	2.99735	3.09475		2.76911	2.82655	2.80842	3.12817	2.97755	2.89224	3.30946	3.13636			3.00214		3.03827	3.03546	3.04619				2.84775		2.65312	2.94774		2.8248
O14950	0.0360313	3.95238	23.1837	0.0784215	0.00480431	0.0784215	2.85665	3.78745	4.13472	4.07362	4.17526	4.15341	4.18621	3.93508	4.28212	3.73304	3.97464	3.90697	3.91163	4.22963	3.77922	3.94308	3.9023	4.02494	4.06742	3.82812	4.05739	3.99336	4.04136	4.12924	3.98263	3.86949	4.016	4.01373	4.05165	3.78461	3.60401	3.61159	3.82177	4.13113	3.92016	3.74136	3.68055	4.02197	3.83346	3.94798	3.78774	4.48677	4.19889
O14979	0.189357	3.79191	11.4647	0.0467444	0.071372	0.0467444	1.81414	3.74614	3.73139	3.83671	4.03571	3.91926	4.03026	3.78956	4.07354	3.76265	3.71564	3.88228	3.6924	3.76865	3.85222	3.76789	3.75609	3.91085	3.9173	3.5415	3.95444	3.90981	3.80003	3.63035	3.86451	3.69566	3.858	3.89013	3.91468	3.50987	3.67029	3.55248	3.76599	3.83513	3.67848	3.69039	3.64108	3.69975	3.64316	3.58636	3.72082	4.26608	3.52659
O14980	0.237248	3.15849	9.97773	0.056055	0.100514	0.056055	1.65237	3.07582	3.17513	2.91813	3.289	3.22138	3.25461	3.18371		3.1558	2.96718	2.92772	2.99658	3.21585	3.06855	3.13133	3.10567	3.24212	3.27933	2.94492	3.34101	3.16352	3.21469	3.2657	3.23612	3.11095	3.3668	3.24353	3.13851	2.62298		2.84484	3.01041	3.16212	3.13479	3.03414	2.98439	3.15459	3.19658	3.11713	3.06404	3.82037
O14983	0.154212	3.08831	12.8837	0.0859912	0.0514792	0.0859912	1.96785	2.95512	2.95416	2.90268		3.38277					3.10822		3.18193	3.14005	2.84964	3.04304	2.82556	3.21684	3.25948	2.52187		3.15485	3.03406	2.99784	3.27728	3.18958			3.15967	3.24806		2.89552	2.83531	2.99608		2.98131		2.80982	2.87866	3.12707	2.79132	3.63556
O15061	0.589885	4.24381	3.74853	0.0563709	0.421839	0.0563709	0.805733	3.96619	3.97139	4.12945	4.74305	4.18552	4.15513			4.24085		4.37111	5.24303	3.99799	4.41559	3.94692	4.1953	4.09468	4.4604	5.35915	4.48735	4.02779	4.25853		5.08338		3.9969	4.05982		3.73544		4.09843	4.0726			3.96891	3.09388	4.11068	3.97441			5.09728
O15083	0.516397	3.4424	4.62949	-0.0467259	0.34439	-0.0467259	-0.950091	3.68372	3.6572	3.50549	3.39429	3.60884	3.47189	3.12451		3.4254	3.59853	3.97458	3.44785	3.63216	3.30479	3.28256	2.94384	3.6201	3.38036	3.30775	3.58982	3.36356		3.33544	3.4258	2.99336	4.18083	3.5133	3.45667	3.62736	3.42792	3.12248	3.2393	3.56352	3.54081	3.18115	3.04105	3.26541	3.25984	3.96581	3.37265	4.00606	4.06441
O15143	0.91296	3.76613	0.617198	-0.00387887	0.867521	-0.00387887	-0.167053	3.59566	3.82666	3.8615	3.85586	4.04867	3.9791	3.73642	4.10238	3.71803	3.74644	3.86133	3.65181	3.97466	3.73694	3.79357	3.64309	3.90461	3.82902	3.77186	3.92633	3.85247	3.7249	3.84747	3.72649	3.76736	3.81342	3.88033	3.836	3.5892	3.83182	3.43503	3.68529	3.8631	3.68613	3.65251	3.48983	3.90672	3.68125	3.74263	3.70453	4.28025	3.70121
O15144	0.43212	3.88327	5.74972	-0.026793	0.26609	-0.026793	-1.11569	3.7577	3.97009	3.9762	3.967	4.15512	4.06398	3.85347	4.16493	3.86475	3.99287	4.00651	3.80176	4.09363	3.87854	3.81126	3.77332	4.05789	3.94866	3.77676	3.93502	3.98966	3.7542	3.96345	3.92866	3.81781	4.07269	4.00258	3.93836	3.77583	3.8862	3.58651	3.91594	4.00867	3.69139	3.67275	3.64531	3.96705	3.72747	3.84553	3.88644	4.43234	3.93812
O15145	0.801292	4.02633	1.50546	-0.00927301	0.707057	-0.00927301	-0.376426	3.85106	4.15646	4.05302	4.12481	4.20565	4.30003	3.9148	4.26919	3.89427	4.09299	4.09945	3.93218	4.28615	4.03159	3.99181	4.04351	4.08931	4.06873	3.98805	4.20831	4.15	3.96915	4.09411	4.02352	3.9311	4.20158	4.11446	4.07592	3.90247	3.99221	3.82653	3.90914	4.16452	3.87072	3.93761	3.79748	4.06028	4.00038	4.03056	3.9317	4.50094	4.04724
O15198	0.865753	2.9821	0.982941	0.0176873	0.797454	0.0176873	0.257713	2.72673	3.21032		2.83029	3.1846	3.51141				2.95024	2.02743		3.29522	2.98904	2.72249	2.95402		3.4249	3.0261	3.2921	3.11167	2.93965		2.98513		3.25987	3.08331	2.93158	2.91542		2.69678	2.89067	2.94784	3.00117	2.54438	2.95254	3.21085
O15260	0.141564	3.38475	13.4003	0.0769666	0.0457059	0.0769666	2.02764	3.31994	3.2723		3.48196	3.63207	3.40547	3.41599	3.86302		3.32687		3.54855	3.3603	3.29664	3.34003	3.56544	3.22546	3.48881	3.44604	3.63584	3.28807	3.4568	3.27443	3.34875		3.39687	2.98503	3.3338	3.18001				3.40367		3.22468			3.13414	3.30536	3.09713		3.35772
O15347	0.174335	3.65236	12.0482	-0.0461136	0.0623991	-0.0461136	-1.87553	3.68532	3.65195	3.74107	3.84968	3.87744	3.7524	3.53117	3.9541	3.5493	3.6278	3.7845	3.51247	3.66517	3.71475	3.65683	3.70331	3.8969	3.56382	3.61204	3.94717	3.75397	3.58937	3.83519	3.49199	3.52098	3.8516	3.8416	3.63658	3.52819	3.83745	3.38136	3.60618	3.55215	3.65213	3.60824	3.37456	3.67662	3.60402	3.63697	3.57531	4.11206	3.70436
O15355	0.628058	3.04708	3.34082	0.0307707	0.463359	0.0307707	0.736415	3.02766			3.09119		3.36381			2.90746			3.02504	3.13913			3.08002	2.68362	3.11246	2.99436		3.0172	2.99922		3.01594		3.23375		3.08054	2.83985		2.99717		3.14294	2.92951		2.59051	2.91336
O15357	0.707758	3.79645	2.52693	-0.0331597	0.558865	-0.0331597	-0.587483	3.80355	3.91421		3.54021	3.81989	4.05287						3.78771		4.0582	3.79055		3.823	4.07287	3.83783	4.10375	3.42114	3.70273		3.67851	3.58705	4.22775	3.71373	3.93872	3.78634		3.72189	3.42205	4.07506	3.43504	3.44336	3.69838			3.52976
O15371	0.987793	3.13979	0.0724885	0.000695805	0.983447	0.000695805	0.0207868	3.09236	3.28349		3.22482	3.20896	3.49883			3.05451	3.15065		3.07885		3.14983	3.08322	3.11795	3.38822	3.15407	3.03751	3.39826	3.3244	3.13251	3.38219	3.31151		3.2685	3.26998	3.12759	3.01694		2.9188	3.21724	2.80133	2.88623	3.19921	2.63212		2.80166	3.02054	3.06122	3.57228
O15372	0.125727	2.86838	14.3709	0.0968991	0.0365518	0.0968991	2.11872	2.25796	2.93773		2.77836			2.89628		2.75057	2.54937		2.93674		2.82414	2.64398	2.87002	2.89598				3.08416	2.96125		2.95625	2.44759		2.98983	2.94809	2.71305			2.35247	2.70694	2.65303	2.92783	2.51566	3.23161				3.54661
O15511	0.702083	3.97337	2.58606	0.0153251	0.551307	0.0153251	0.59696	3.92591	4.09425	4.06304	4.11948	4.13453	4.10661	3.78391	4.038	4.02429	3.9422	4.06246	3.85843	4.1346	3.68542	3.98023	3.83551	4.20379	4.0671	3.96777	4.23452	4.06755	3.90833	4.07824	4.00811	3.83166	4.08324	4.02466	4.00157	3.83154	3.67912	3.64687	3.98098	4.11522	3.8558	3.81983	3.67687	4.11956	3.91677	4.1174	3.95556	4.43378	3.84176
O43143	0.383651	3.53798	6.66541	0.0310848	0.215506	0.0310848	1.24313	3.42737	3.62627	3.69067	3.66534	3.66458	3.7782	3.43851	3.72923	3.4933	3.67604	3.41226	3.3705	3.64916	3.46187	3.51441	3.55811	3.70767	3.68198	3.44263	3.67255	3.63498	3.4653	3.5364	3.61469	3.46032	3.69944	3.65613	3.54343	3.45962	3.20719	3.2819	3.54407	3.46602	3.47166	3.34309	3.25256	3.65303	3.50301	3.47207	3.62896	3.92527	3.58335
O43175	0.203173	3.30438	10.9789	0.0701658	0.0798199	0.0701658	1.76293	3.46829	3.36349	3.71732	3.54886	3.57442	3.6232	3.03895		3.12555	3.39466	3.15573	3.51511	3.21672	3.66298	3.2852	3.15348	3.22211	3.34915	2.97337	3.43922	3.24971	3.36405	3.20076	3.45566	3.29843	3.55653	3.42118	3.15709	2.64423		3.37413	3.17875	3.08363	2.75978	3.2105	2.99979	3.36365	3.51752	3.13387	3.50103	3.82617
O43242	0.116609	3.17682	14.8175	0.0639325	0.0329798	0.0639325	2.15162	2.85351	3.11359	2.90366	3.23579	3.34024	3.32477	3.1225	3.67748	3.11403	3.13561		3.13766	3.12768	3.18166	3.12415	3.03143	3.19999	3.24215	3.00572	3.44163	3.25415	3.218		3.16066	2.90923	3.14561	3.21876	3.14887	2.78774		2.95668	3.03507	3.38038		2.89261	2.89795	3.2338	3.09973	3.11407	3.04006	3.82714	3.28187
O43390	0.776428	3.81644	1.75157	0.010688	0.668103	0.010688	0.429494	3.7924	3.82388	3.89894	4.03867	3.92922	4.0283	3.7048	4.24413	3.7585	3.83324	3.97004	3.7787	3.89443	3.86891	3.82269	3.87151	3.90891	3.89874	3.75157	3.94171	3.89521	3.79732	3.83543	3.76172	3.68068	3.95652	3.89942	3.881	3.55513	3.86097	3.51594	3.73808	3.78033	3.52806	3.61414	3.53023	3.89181	3.75861	3.72595	3.72491	4.15803	3.96864
O43396	0.0153104	3.25961	29.5996	0.162841	0.00109658	0.162841	3.38645			3.36791	3.40023	3.10575	3.40176	3.26513		3.15414	3.11564	2.88323	3.35368	3.27373	3.13612	2.96214	2.9604	3.3647	3.5581	3.1046	3.5511	3.36264	3.26008		3.45505	3.23024	3.25964	3.30296	3.25234	2.87807				3.27127			2.82845	3.01493			3.08586	3.89343
O43399	0.234234	3.21512	10.0936	0.04737	0.0978685	0.04737	1.66575	3.21977	3.31605	3.16314	3.28857	3.31722	3.20431		3.5032	3.04612	3.22439	3.15343	3.10266	3.36153	3.03545	3.1539	3.29605	3.20959	3.13629	3.22925	3.40101	3.19164	3.33223	2.91445	3.12184	3.07102		3.24337	3.12758	3.11637		2.81286	3.06891	3.23934		3.16121	2.94538	3.16272		3.27875	3.11015	3.62422
O43447	0.660426	3.5601	3.01248	0.0183688	0.499749	0.0183688	0.676446	3.6588	3.47602	3.51706	3.73202	3.64868	3.6708	3.53778		3.36545	3.5501	3.43118	3.36105	3.51581	3.64346	3.52536	3.44912	3.6916	3.73372	3.45963	3.79462	3.6788	3.6246	3.52183	3.68051	3.52491	3.57036	3.54858	3.74078	3.26918		3.27128	3.59515	3.52737	3.68573	3.37517	3.39982	3.60728	3.50653	3.48767	3.5695	3.94285	3.43384
O43488	0.153514	3.29088	12.932	0.060854	0.0509096	0.060854	1.96744	3.28165	3.2455	3.19707	3.2196	3.16034	3.35897	3.33821	3.18754	3.07399	3.45577	3.00608	3.22366	3.42422	3.17821	3.4067	3.39003	3.30488	3.35162	3.38018	3.51104	3.5363	3.22118	3.44585	3.30237	3.1667	3.34318	3.32895	3.13775	3.1182		2.93643	3.1963	3.37358	3.21129	3.14863	2.99458	3.24287	3.34065	2.99534		3.71159
O43504	0.0494046	2.97281	21.0094	0.124717	0.00792611	0.124717	2.71281		2.87469		3.13958	3.25284					2.75341		2.69093	3.17228	2.89064	3.08204	2.56519	2.8294	2.92983	3.0191	3.26383	2.9664	2.92147		2.99038	3.16825	2.84419	3.10995	3.37267	2.78753		2.81154		3.26087		2.76978				2.89632
O43583	0.704232	3.11252	2.55666	-0.0246229	0.555052	-0.0246229	-0.592623	2.96818	2.90897	3.05407	3.03773		3.20715	3.25144	3.16026		3.02947	3.20941	3.10512	3.54572	3.16031	2.84895		3.39226	3.08112	3.00277	3.16547	3.03313	3.10156	2.95461	3.27173	3.31833	3.38171	3.25892	2.80565	3.05203		3.00653	3.27794	3.11502			3.01011		3.06918	3.30845	3.12454	3.45897
O43670	0.274741	3.38516	8.913	0.0422639	0.12844	0.0422639	1.52904	3.2528	3.48404	3.5124	3.52051	3.51961	3.61475	3.30825	3.66554	3.21599	3.28974	3.35686	3.30322	3.47686	3.25728	3.31596	3.2798	3.39797	3.42841	3.20775	3.60939	3.50271	3.24031	3.33041	3.39663	3.49048	3.53882	3.50132	3.35136	3.38909	3.10673	3.07864	3.27378	3.34416	3.32731	3.30749	3.02831	3.61113	3.37639		3.4624	3.88785	3.24624
O43684	0.287009	3.36	8.56699	0.0380328	0.139092	0.0380328	1.48638	3.24753	3.34709	3.37856	3.46003	3.47774	3.48858	3.35568	3.78111	3.32105	3.49603	3.34851	3.27876	3.37956	3.31172	3.29116	3.31487	3.3869	3.40054	3.42799	3.37209	3.36042	3.34545	3.3831	3.39521	3.29453	3.59675	3.46503	3.39043	3.1345	3.16059	3.00879	3.42237	3.26694	3.23799	3.24735	3.03302	3.34337	3.27773	3.30869	3.37795	3.79641	3.30671
O43707	0.0637323	3.38249	19.1374	0.0647563	0.0121971	0.0647563	2.53356	3.30003	3.43434	3.36369	3.43533	3.62304	3.48437	3.30192	3.24371	3.23638	3.27584	3.29633	3.59544	3.54176	3.42618	3.3643	3.27484	3.3727	3.46321	3.45661	3.57093	3.41212	3.36432	3.27769	3.61124	3.30767	3.41499	3.31549	3.36883	3.10672		3.08682	3.25812	3.52489	3.35257	3.19251	3.06424	3.41395	3.24076	3.41521	3.37729	3.93464	3.56865
O43747	0.703472	3.34063	2.56538	0.0195584	0.553939	0.0195584	0.593322	3.21394	3.42083	3.17915	3.4218	3.53675	3.30015	3.50046	3.67071	3.11201	3.44183	3.26437	3.37828	3.46112	3.39697	3.34315	3.34112	3.52265	3.41639	3.40542	3.45459	3.32311	3.26987	3.3375	3.31475	3.48963	3.37701	3.42951	3.41729	3.0538	3.21902	2.99205	3.24087	3.48546	3.18935	3.06467	3.07081	3.32549	3.21593	3.31289	3.26348	3.84476	3.19066
O43760	0.926781	3.5728	0.53483	-0.00504825	0.884132	-0.00504825	-0.145965	3.78107	3.39798		3.66763	3.62974	3.364	3.33689		3.2564	3.72664	3.21103	3.971	3.66414	3.73504	3.70091	3.68487	3.5186		3.65644	3.64341	3.50841	3.46606	3.62995	3.43724		3.5411	3.38768	3.60913	3.54718		2.98624	3.42369	3.59949	3.80444	3.65625	3.13622		3.16741	3.49703	3.47402	3.91258	3.57716
O43768	0.708191	3.26482	2.52026	0.0206602	0.559724	0.0206602	0.584542	3.26156	3.41201	3.69165	3.32627	3.50852	3.42808	3.1185		3.28694	3.37312	3.33055	3.24812	3.24816	3.33615	3.17977	3.09616	3.26796	3.13374	3.35501	3.51855	3.41987	3.20158		3.2897		3.42026	3.5596	3.37617	3.00712	3.32213	3.11171	3.32224			3.17773	3.21108	3.47604	3.13898	3.24021	3.3826	3.70559	2.84106
O43776	0.48547	3.59314	5.00363	-0.0231246	0.315964	-0.0231246	-1.00567	3.52824	3.78182	3.66822	3.74611	3.80195	3.85995	3.46717	3.69907	3.58162	3.69911	3.51721	3.58002	3.75692	3.66078	3.51713	3.54853	3.75534	3.58289	3.47479	3.67658	3.67599	3.50995	3.64068	3.61693	3.4956	3.77959	3.69951	3.64727	3.49717	3.40261	3.3568	3.63017	3.64269	3.49148	3.44768	3.31857	3.74075	3.53432	3.54588	3.58137	4.09256	3.44986
O43809	0.303882	3.32068	8.21189	0.0371358	0.150942	0.0371358	1.44331	3.30521	3.32813	3.31252	3.42788	3.40325	3.36098	3.27266	3.65957	3.24403	3.31628	3.2412	3.35834	3.39077	3.33028	3.29595	3.27189	3.4794	3.39158	3.30287	3.49574	3.39208	3.24433	3.42766	3.41171	3.10333	3.42966	3.4183	3.377	2.99157	3.23841	2.93178	3.1963	3.34352	3.30163	3.04976	2.87077	3.38266	3.23745	3.23559	3.23364	3.70359	3.55182
O43852	0.322765	3.28446	7.81799	0.0681343	0.165273	0.0681343	1.40129	3.15564		3.45525	3.39669	3.60539	3.29195				3.40762		3.07929	3.36678	3.36146	3.1021	3.18614	3.314	3.04302	3.07128	3.39813	3.36344	3.44229	3.3274	3.14585		3.37618	3.37616	3.17817	2.98085		3.05984	3.17037	3.27643					3.29261		3.3305	3.72135
O43865	0.036212	3.58769	23.1004	0.0882101	0.0048973	0.0882101	2.85537	3.44581	3.51198	3.63524	3.82201	3.71772	3.68615	3.76722	3.65305	3.30948	3.53021	3.31722	3.83629	3.50653	3.69809		3.60073	3.63608	3.80023	3.59119		3.55424	3.92197	3.72691		3.56739	3.57344	3.51295	3.5888		3.27282		3.49399	3.70119	3.03825	3.65191	3.32828	3.66423	3.54671	3.51485	3.52403	3.98101	3.48527
O60220	0.414074	2.95048	6.15728	-0.0674065	0.242254	-0.0674065	-1.17911	2.84163	2.8801		3.05767	3.12626				2.88215		2.98241			3.0045	2.988		3.24398	2.92745	2.76307			2.95658	2.91998	2.87101		2.65259	3.09203	2.92764	3.11453	2.55455		2.87313	2.9269		2.89394		2.88949				3.59117
O60234	0.0540208	3.86602	20.2243	0.0706712	0.0094967	0.0706712	2.62422	3.54966	3.99338	3.865	3.98889	3.86665	4.11046	3.89099		3.76867	3.88715		3.70992	4.20276	3.69235	3.74319	3.73776	3.97179	4.08093	3.69607	3.94792	4.11044	3.87201	3.89223	3.84447	3.86869	3.91665	3.82357	3.9428	3.66167		3.56706	3.83064	4.06733	3.67483	3.67437	3.70655	3.93432	3.63722	3.86677	3.77082	4.47318
O60264	0.0861783	3.22438	17.0813	0.097474	0.0195828	0.097474	2.38243	3.07876		3.17894	3.24972	3.14838	3.48002	2.97324	3.53199	3.16583	3.13786		3.10534	3.15668	2.89855	2.93897	3.21648	3.36414	3.34582	3.24145	3.50249	3.12365	3.30067		3.31304	3.23815	3.03092		3.1774				2.97594	3.14574		2.92766	2.97705	3.36613		3.23898		3.6499	3.52299
O60287	0.00586793	3.79129	37.0561	0.167499	0.000196965	0.167499	3.81179	3.59987	3.91022	3.96486	3.18395	3.60034	3.99917	3.93284	4.63134	3.5511	3.78345	3.75167	3.52101	3.76002	3.49673	3.28363	3.70388	3.82939	3.84255	3.3783	4.34505	3.74974	3.60075	3.87462	4.15092	4.38594	4.00597	3.88805	3.41528	3.48044	3.53122	3.35583	3.73754	3.61901	3.6377	3.2611	3.66527	3.98374	3.55874	3.93715	3.8514	4.58642	4.05465
O60341	0.682258	2.99936	2.75221	0.0344272	0.530615	0.0344272	0.630264	2.73803		3.18283	3.28491	3.28698	3.26655	2.91595		2.95145	2.74655		2.79376		2.79801	3.1635	2.94398	3.04961	2.91285		3.16869	3.08727	3.15348		3.07787			2.74688	3.01991	2.63164						2.86623	2.7018	2.85356		2.78507		3.46037
O60437	0.307676	3.20558	8.15163	0.0987737	0.153051	0.0987737	1.44753	3.27468									2.84016		3.05635		2.94905	3.0501				2.98167					2.91819								3.24177	3.17461		3.1736		3.06964	3.04298			3.46769	3.27409
O60488	0.411569	2.89557	6.20272	0.0572101	0.239733	0.0572101	1.18221	2.5817	2.82682		3.00833	3.37818		2.73294				3.07181	3.04384	2.9976	3.02858	2.65745	3.06899	2.87115	3.09113		2.90637		2.81884	3.21289	2.77856		2.92031	3.03824	3.0194			2.4562	2.53579	3.02867		2.56321	2.13246	3.0369	2.91101	2.88924	3.11001		2.42329
O60493	0.0757381	3.31236	17.9921	0.0694742	0.0158779	0.0694742	2.44005	3.10153	3.41564		3.40597	3.59371	3.47361	3.28778		3.19757	3.17865		3.26288	3.31393	3.22234	3.26194	3.3325	3.24897	3.34357	3.2082	3.55977	3.31664	3.17421		3.42778	3.23633		3.35781	3.36279	3.07696		3.08106	3.23793	3.25469	3.14532		3.13239	3.2436	3.23701	3.44419	3.21405	3.9675
O60506	0.778759	3.59561	1.71648	-0.00980377	0.673522	-0.00980377	-0.422031	3.55834	3.70863	3.64791	3.71313	3.78006	3.78354	3.53705	3.66818	3.42529	3.75842	3.56909	3.52253	3.69165	3.63144	3.52378	3.68717	3.66701	3.65798	3.57026	3.73362	3.69681	3.51662	3.5299	3.63193	3.54214	3.79907	3.59525	3.6093	3.59945	3.42753	3.25222	3.68255	3.60442	3.55698	3.42934	3.29889	3.55782	3.54636	3.55132	3.50836	4.02983	3.39963
O60568	0.417591	3.06375	6.06836	0.0366251	0.247266	0.0366251	1.16156	3.1153	3.06102		3.34388	3.26499	3.12822	3.07498	3.25021	2.69407	2.97243	2.84986	2.89684	2.96018	3.06171	3.05217	3.12225	3.12645	2.85609	3.0595		3.18072	3.06122	3.11395	3.00438	2.98295	3.11724	3.07485	3.08945	2.76174		2.99061	3.03269	3.21354		3.03443	2.80383	3.19935	2.99283	3.07363	3.01607	3.64646
O60664	0.215281	3.2621	10.6071	0.047012	0.0869549	0.047012	1.72249	3.15247	3.24489	3.15816	3.36573	3.52684	3.48884	3.34812		3.10038	3.17637	3.01067	3.03364	3.51599	3.22121	3.29105	3.17472	3.4346	3.34582	3.18462	3.44755	3.43362	3.23488	3.31951	3.26614	3.20385	3.17551	3.36641	3.40361	3.0696		2.97551	3.15285	3.46578	3.23101	3.2405	2.93258	3.25902	3.26837	3.17968	3.29037	3.83528
O60749	0.510139	3.13061	4.70181	0.0277709	0.338703	0.0277709	0.959703	3.08195	3.28124	3.17557	3.20367	3.18761	3.32087	3.03338		3.30563	3.11306	3.03743	2.94202	2.83536	3.04586	3.04385	3.06623	3.05398	3.06933	3.10048	3.15229	3.25353	3.14384	3.29662	3.23607		3.177	3.24033	3.16156	3.05122		3.11746	3.20947	3.38291		2.91788	2.76331	3.07189	3.08038	2.64186	3.24073	3.76245	3.16171
O60763	0.262712	2.99807	9.26226	0.0827006	0.118515	0.0827006	1.57806		3.06581	3.21164	2.92972				3.19675	2.91529					2.75362		2.84512	3.04708	2.94221	2.87177	3.00235	3.33817	2.93378		2.96687	3.08608		3.26422	2.73951	2.77254		2.50272		3.48886	2.8877		2.50336			3.21697
O60841	0.870417	3.21011	0.942422	-0.00996852	0.804929	-0.00996852	-0.247713	3.17703	3.39884	2.86409	3.30713	3.2327	3.33583	3.31146		3.2603	3.22272		3.14507	3.11725	3.21803	3.15604	3.30922		3.23434	3.2305	3.52077	3.23142		3.28339	3.03308	3.20164	3.34278	3.21102	2.97588			2.72861	3.5363		3.07242				3.14254	3.23281	3.09609	3.74563
O60869	0.00677329	3.49961	35.7321	-0.0976569	0.000267171	-0.0976569	-3.72844	3.49607	3.58056	3.58925	3.72411	3.75171	3.77431		3.93285	3.49688	3.66683	3.62531	3.39037	3.6353	3.51885	3.65602	3.55402	3.72474	3.60802	3.47496	3.58971	3.68586	3.2691	3.70954	3.36514	3.50032	3.51698	3.74341	3.59864	3.39783	3.61701	3.21935	3.63516	3.45658	3.12494	3.51576	3.26944	3.55081	3.38131	3.43517	3.34025	3.88247	3.43692
O60884	0.181706	3.15022	11.7374	-0.0729383	0.067028	-0.0729383	-1.85655	3.12801	3.23307	3.20882	3.15353	3.32958	3.16877	3.35105			3.25015	3.18549	2.9516	3.26255	3.11382	3.12058	3.19093	3.35723	3.21942	3.1579	3.08749	3.23142	3.07428	3.00455			3.41579	3.36688	3.10846	3.08513	3.00131	2.72453	3.34339	3.00111	2.98424		3.05151		2.90099	2.95284		3.32238	3.20919
O60925	0.040388	3.32753	22.4012	0.0925004	0.00575286	0.0925004	2.8126		3.31147	3.3185	3.38804	3.27872	3.26687			3.30654			3.10655	3.5422	3.21617	3.10193	2.92692	3.37442	3.37135	3.01899	3.53	3.53586	3.26556	3.17449	3.45404	3.6084		3.39	3.36086	3.20769		3.04867	3.54578				3.04289	3.48157	3.29922	3.49337	3.14007
O75037	0.660147	3.74428	3.04423	-0.0341497	0.496109	-0.0341497	-0.68331	3.73478	3.59132	3.7422	3.96127	3.82731		3.39487	4.14115	3.70773	3.72213	4.01625	3.59746	3.72066	3.8349	3.43762	3.55191	3.53456	3.70616	3.66901		3.74854	3.69855		3.58668	3.68872	4.20667	3.84085		3.88875	3.84937	3.11405	3.76068	3.87417	3.46418	3.54368	3.39555	4.10474	3.79052	3.75484		4.16461	4.2829
O75083	0.0644649	3.60543	19.0559	0.0653887	0.0124282	0.0653887	2.52656	3.49605	3.70682	3.5487	3.69256	3.78056	3.81276	3.54641	3.72896	3.39859	3.61271	3.52771	3.56292	3.88583	3.59693	3.45472	3.58887	3.66735	3.79138	3.65027	3.74002	3.75648	3.52503	3.62899	3.64623	3.54372	3.62411	3.69309	3.70112	3.44234		3.29566	3.52847	3.68323	3.60472	3.32797	3.36749	3.64145	3.66939	3.65066	3.42783	4.12181	3.48243
O75131	0.756974	3.38079	1.99021	-0.022995	0.632382	-0.022995	-0.47967	3.47481	3.37364	4.23186	3.3153			3.38348			3.20458	3.69829	3.46778	4.11247	3.26634	3.38585	3.23401	4.27856	3.27151	3.35732	3.47318	3.04488	3.1496		3.37264			3.24911	3.28485	3.33417	3.3984			3.3514	3.16303	3.46457	3.05844		3.39991	3.40091	3.38082		3.22488
O75223	0.633959	3.75832	3.29231	-0.0413438	0.468564	-0.0413438	-0.726684	4.26275	3.33731	3.15232	4.17992	3.78656	3.38894	4.11122	4.05439	3.81933	3.53577	3.7247	3.94816	3.42578	3.95672	3.80969	3.95686	3.41159	3.22387	3.93309	4.22892	3.29609	3.94174	3.74291	3.39249	3.4442	3.4965	3.46348	3.75805	3.64685	4.02788	3.48125	3.44966	4.0149	3.92457	4.03763	3.53659	3.59471	3.69835	3.37008	3.52158	4.36764	3.94367
O75340	0.539782	3.31033	4.28294	0.0280018	0.372998	0.0280018	0.893827	3.26215	3.16784	3.34171	3.33663	3.42948	3.5515	3.35856	3.56093	2.90735	3.1187		3.21525		3.26913	3.14574			3.12142	3.30082	3.45138	3.45771	3.20374	3.34642	3.30694	2.94625		3.32391	3.46492			2.74564		3.57594	3.24567	3.23472	3.028	3.21489	3.38109	3.37137	3.36533	3.66366	3.40282
O75347	0.0349707	3.44253	23.7575	0.071737	0.00420966	0.071737	2.90659	3.23829	3.38357	3.43586	3.62259	3.4913	3.56404	3.48217		3.32305	3.44542		3.33613	3.51328	3.38113	3.44018	3.45439	3.57739	3.5597	3.43266	3.57592	3.60396	3.55962		3.39104	3.32614	3.45248	3.55989	3.43533	3.14522		3.0857	3.41905	3.4873	3.36955	3.37614	3.06175	3.52366	3.45096	3.42324	3.47131	3.95945
O75348	0.783078	2.99936	1.6694	-0.021714	0.680864	-0.021714	-0.41318		3.14788	3.00148		3.13115									2.77622		2.88662	2.97144	3.12408		3.25243	3.21618	3.04366		2.86239		3.11179		3.01915					3.07631			2.57548	2.87577				3.30756
O75367	0.0494046	4.12727	20.9871	0.0780251	0.00796699	0.0780251	2.68545	3.94185	4.18837	4.11955	4.30567	4.29054	4.21339	4.0772	4.71558	3.99628	3.91541	4.27036	4.0059	4.25695	4.01326	3.9489	4.03677	4.12116	4.12302	3.83767	4.3036	4.07329	4.03106	4.23947	4.08431	4.06268	4.17229	4.13764	4.19458	3.94284		3.76143	4.03196	4.23806	4.10479	3.83874	3.7119	4.18701	4.12507	4.09243	4.07192	4.68399	4.92976
O75368	0.834691	3.38297	1.21871	-0.00919452	0.755316	-0.00919452	-0.312164	3.32721	3.48746	3.28226	3.59212	3.66546	3.45574	3.1499		3.42064	3.16933	3.34962	3.42736	3.38769	3.00094	3.29447	3.17033	3.42469	3.44118	3.34013	3.61531	3.4909	3.24179	3.41175	3.49129	3.21496	3.54593	3.41276	3.46866	3.03705		3.16059	3.29265	3.4882	3.14909	3.2043	3.12774	3.38118	3.36111	3.55742	3.27265	3.98308
O75369	0.557724	3.36274	4.09072	0.0363395	0.389877	0.0363395	0.863057	3.30989			3.52536		3.47223	3.39865	3.47922			3.23934	3.36062		3.53055	3.26255			3.13907	3.38036	3.70429	3.25733	3.23735	3.38394	3.28224		3.24461		3.34131			3.04676	3.2484	3.577	3.58123	3.48321	2.93108		3.35414	2.62693		3.79583	3.35853
O75390	0.215281	3.49116	10.6067	0.0479336	0.0869617	0.0479336	1.72174	3.272	3.44361	3.52763	3.55869	3.67109	3.62214	3.52713	3.9361	3.32048	3.4465	3.30626	3.42346	3.5652	3.4308	3.50243	3.31674	3.60903	3.52385	3.42121	3.7282	3.53201	3.55201	3.55427	3.47486	3.26656	3.56292	3.54125	3.46052	3.25026		3.10309	3.36043	3.65391	3.48699	3.1864	3.2743	3.39089	3.3295	3.39306	3.51259	4.11201	3.08517
O75396	0.40281	3.05887	6.33676	0.0523165	0.232447	0.0523165	1.20231	2.93233			3.12053	3.35335	3.27148	3.17261		3.04945			2.87567		3.08037	3.03294	3.04548	2.95029	2.88106	2.94682	3.43815	2.91906		3.15777	2.81483		3.25935	2.84122	3.25996					3.18189			2.81964		3.02015
O75400	0.757573	3.28542	1.97144	0.0146325	0.63512	0.0146325	0.475576	3.20841	3.38731	3.3524	3.37254	3.37336	3.50134	3.26392	3.72318	3.24969	3.43773		3.12734	3.43551	3.29103	3.26242	3.29191	3.4384	3.39628	3.26406	3.55937	3.3673	3.21844	3.26543	3.39551	3.30311	3.29595	3.4356	3.30122	2.96318	3.13716	2.88093	3.1818	3.2528	3.41595	3.25012	3.08531	3.06939	3.28749	2.77957	3.1723	3.69329	3.26037
O75436	0.987064	3.24988	0.0820021	-0.00074112	0.981295	-0.00074112	-0.0234884	3.25698		3.15532	3.29561	3.17736	3.40781	3.23797			3.22331	2.97098	3.51943		3.40059	3.17633	3.20796	3.10898	3.29069	3.44865	3.78066	2.98569	3.35218	3.36008	3.24208		3.13987		3.10287	2.93731	3.08879	3.12328	3.2075	3.38394	3.38817	3.19871			3.1126	3.16004	3.11883		3.08502
O75475	0.780409	3.06838	1.69934	-0.0165692	0.676186	-0.0165692	-0.419179	3.01419	3.03924	3.18099	3.3599	3.34364	3.60116	3.14877		3.13132	3.09823		3.11107	2.82815	3.16064	2.97173	3.01209	3.1015	3.20477	2.89957	3.25389	3.09884	3.02954		3.11352		2.93427	3.05761	3.12876	2.81143		2.90377	3.21128	3.00258	3.0404	2.96807	2.78646			3.15937			2.94346
O75477	0.463069	3.48778	5.2875	0.0312114	0.295972	0.0312114	1.04861	3.38478	3.41692	3.48383	3.56954	3.701	3.54079	3.24387		3.38087	3.33031		3.52038	3.60215	3.47005	3.48433	3.50688	3.52376	3.50744	3.47796	3.67199	3.63985	3.51185	3.53882	3.46884	3.64208	3.44725	3.53351	3.53748	3.30338		3.19678	3.58558	3.55958	3.27298	3.36906	3.14349	3.60649	3.38669	3.49831	3.28889	4.0797	3.2529
O75489	0.08244	3.05687	17.3742	0.0919838	0.0183056	0.0919838	2.39887		2.98671	2.96617	3.19113	3.17074	3.22733		3.31989	2.85102	3.08184	2.91854	2.91385	2.99435	2.95943	2.93236		2.91095		2.86332	3.20226	3.22956	2.94772		3.09886		3.21244		3.0801			2.75658	2.87493		2.87827	2.60933		3.10849	2.5746		3.33777	3.68945
O75494	0.591886	3.22717	3.72054	-0.0331069	0.424567	-0.0331069	-0.801197	3.38045	3.14432	3.24118	3.36879	3.38494	3.36982		3.56779	3.32306		3.13039	3.43916	3.46631	3.55134	3.39263	3.19121	3.1388	3.32772	3.10574		3.29133	3.29273	3.19064	3.02148	3.02606	2.95808	3.10644	3.29994	2.7741		2.86406	2.88639	2.82702	2.96849	3.4224	2.80824			3.42432	2.78996	3.5442
O75531	0.112238	2.91095	15.1339	0.0916107	0.0306626	0.0916107	2.18561	2.69293	2.77711		3.00808	3.08526	2.98207		3.27406	3.01381		2.77039	3.03666		2.92685	3.13557	2.96046	2.76809	3.26261	2.44657	2.84338	2.78512	3.17258		3.08732			2.86892	3.08826	2.4295		2.748		3.06774	2.67305	2.60735	2.33863	2.97965	2.81559	2.84878		3.61207
O75533	0.454881	3.55897	5.41489	0.0298309	0.287416	0.0298309	1.06751	3.44135	3.57406	3.64021	3.70696	3.64839	3.72799	3.46894	3.97322	3.41852	3.70178	3.68991	3.51842	3.562	3.57353	3.44042	3.41578	3.71368	3.59835	3.46583	3.76596	3.57368	3.41157	3.70946	3.57107	3.52103	3.83174	3.55303	3.48212	3.31419	3.62168	3.27961	3.61844	3.63074		3.4102	3.30212	3.77893	3.39898	3.58381	3.66626	4.20144	3.77486
O75534	0.848206	3.12597	1.09605	0.00998226	0.776954	0.00998226	0.283965	3.13729	3.17711	3.22028	3.2745	3.34148	3.28646			2.85936	3.27942		3.03136	3.2255	3.09267	3.04808	3.06497	3.16263	3.09234	3.04717	3.45216	3.20956	2.80773	3.27994	3.05915			3.23755	3.17316	3.03432	2.86934	2.93113	3.0164	3.23235		2.93351	2.85661	3.23552	3.15921		3.19872	3.75894
O75592	0.987793	3.12042	0.0660473	-0.00166927	0.984907	-0.00166927	-0.0190027				3.11378	3.18231				2.24477			3.31526		3.28499	3.28651	3.40277			3.2297					2.73507					2.35543				2.84755	2.90781	3.16468	2.70041
O75608	0.815232	3.48731	1.3996	0.00966147	0.724502	0.00966147	0.353047	3.54757	3.54131	3.4437	3.63527	3.54739	3.54603	3.28175	3.68922	3.20015	3.43306	3.16019	3.93923	3.6348	3.46101	3.46413	3.61711	3.43101	3.5727	3.53072	3.68141	3.519	3.61508	3.72729	3.56289	3.3483	3.46538	3.4572	3.41725	3.40813		3.29176	3.19964	3.58921	3.30715	3.33218	3.09696	3.44222	3.26331	3.47515		3.91412
O75643	0.0349707	3.22167	23.6909	0.0806325	0.00427475	0.0806325	2.90243	3.12275	3.11573	3.30509	3.30362	3.34813	3.35027	2.99831	3.6911	3.09634	3.17653	3.09774	3.1731	3.24388	3.16953	3.16423	3.15802	3.26095	3.2671	3.12798	3.46916	3.13354	3.26527	3.25225	3.242	3.16659	3.26982	3.18987	3.2907	2.96574	3.00585	2.94626	3.07756	3.34893	3.07113	3.04521	2.95827	3.14805	3.21123	3.11	3.29679	3.78219	3.36601
O75663	0.528396	2.83383	4.45547	0.0445102	0.35847	0.0445102	0.923697				2.81686	3.05812	3.02472				2.71772		2.80551	2.84778		2.86084	2.45469	2.98001		2.85833	3.11865	3.03547	2.90161	2.63593		2.83827		2.92768	2.94361	2.75404		2.65801	2.72258	2.97766		2.75788	2.51925		2.54776			3.54839	2.85046
O75694	0.0791949	2.98348	17.708	0.147567	0.0169514	0.147567	2.44833	3.07189	2.79056	2.85357						2.7526				2.51033					2.94617		2.94523	2.83826	3.01029		3.09899									3.00489	3.08102		2.6089						3.44765
O75822	0.352808	3.01861	7.26895	-0.0638328	0.187545	-0.0638328	-1.32825	2.96879	3.14939	3.2274	3.01336	3.29028	3.18336	2.95634			2.98792	3.19436	2.84409	2.88929	3.02981	2.99237	3.13831	3.01511		2.8077	3.31842	3.18909	2.89861	3.22912		2.71117	3.20543	3.20449	2.93257	3.16178	2.72511	2.37585	2.79608		2.87399	3.03342	2.72211	2.87635	3.06038	2.75034		3.5022	3.01526
O75844	0.0298622	3.73652	24.8809	0.0873649	0.00325016	0.0873649	2.986	3.61363	3.81791	3.73676	4.03288	3.93641	4.02807	3.60486	4.23034	3.51054	3.66001	3.68425	3.59212	3.87003	3.57704	3.67239	3.55923	3.79679	3.89234	3.70041	4.04064	3.87774	3.80435	3.76855	3.65622	3.73446	3.75487	3.83731	3.87663	3.50018		3.56977	3.62939	3.95145	3.55511	3.58401	3.4579	3.68833	3.58253	3.56743	3.6184	4.28474	3.88906
O75874	0.677915	3.71914	2.82367	-0.0188986	0.521955	-0.0188986	-0.64163	3.67799	3.6567	3.69519	3.99997	3.81828	3.70923	3.62053	3.99159	3.66761	3.56387	3.71393	3.97958	3.76585	3.77027	3.76866	3.61607	3.7675	3.64389	3.77497	3.88197	3.68368	3.67063	3.64151	3.70345	3.69105	3.78435	3.61937	3.69797	3.3903	3.649	3.35314	3.49811	3.9059	3.56042	3.55656	3.28468	3.85482	3.58122	3.63097	3.74514	4.1766	4.06246
O75914	0.616112	3.45161	3.44578	0.0239517	0.452296	0.0239517	0.75355	3.32925	3.74639	3.36569	3.57206	3.60823	3.50358	3.35152		3.55197	3.66919		3.47762	3.74078	3.56291	3.32853	3.34387	3.86063	3.66885	3.24212		3.61503		3.60253	3.46188	3.40203	3.62257	3.48809	3.46427	3.42969	3.43577	2.99726	3.58672	3.33323	3.33241	3.2316	3.21338		3.26557	3.55428	3.49834	3.93672
O75937	0.110411	3.4743	15.2329	0.0551478	0.0299713	0.0551478	2.19005	3.30723	3.63669	3.51538	3.4352	3.54969	3.59936	3.28502	3.82336	3.51329	3.51757	3.22023	3.26491		3.36814	3.45094	3.40119	3.55724	3.62175	3.32838	3.61157	3.63639	3.38726	3.57941	3.30889	3.44239	3.52903	3.52809	3.53354		3.58752	3.12662	3.51415	3.38484		3.37916	3.18895	3.61655	3.50351	3.4402	3.58224	3.76161	3.42402
O75947	0.298144	3.38299	8.3203	0.0438551	0.147221	0.0438551	1.45654	3.25656	3.33407	3.37644	3.5167	3.64762	3.57525	3.38169	3.87762	3.23919	3.04905	3.23433	3.39481	3.6002	3.22455	3.37259	3.3157	3.49186	3.44249	3.18875	3.47053	3.45091	3.40159	3.44353	3.41395	3.25187	3.31451	3.21662	3.47228	2.95595		2.94023	3.31838	3.48983	3.2957	3.22836	3.05719	3.54839	3.32152	3.07633	3.32444	3.90508
O75964	0.0153698	3.55534	29.4055	0.0825734	0.0011467	0.0825734	3.31174	3.36005	3.5876	3.59515	3.66304	3.61649	3.68984	3.52638	4.0657	3.29157	3.33925	3.57317	3.44014	3.6803	3.38742	3.48299	3.46659	3.42917	3.66516	3.54437	3.74007	3.5536	3.48857	3.55647	3.55908	3.45615	3.44138	3.5572	3.54271	3.35742		3.16598	3.35542	3.66792		3.34607	3.17839	3.50182	3.53701	3.51434	3.47631	4.12578
O76014	0.0774039	3.61132	17.8524	0.192454	0.0163967	0.192454	2.45028	3.26418	3.73245		4.00313					3.26129			3.51935		3.61517		3.39297	3.86889		3.29134			3.87564	3.24857					3.31899		3.49281					3.71582			3.51097
O76021	0.00650786	3.13651	36.0696	0.115024	0.000247194	0.115024	3.76655	2.965	3.25417	3.05916	3.18371	3.28024	3.08152	3.18754	3.79921	3.10286	2.98172	2.86029		3.20815	3.09156	2.98655	3.11405		3.28271		3.24611	3.1098	3.31886		3.12868		3.12432		3.1665	2.72889			2.92802	3.09179	3.04704	2.95835	2.90354		3.01361	3.26167	3.09424		3.33815
O76094	0.66523	3.40337	2.95981	-0.0306658	0.505847	-0.0306658	-0.668883	3.16548	3.56728		3.55784	3.57253				3.28186	3.62014		3.49168	3.3537	3.32368	3.60856		3.32009	3.54631	3.32237		3.57518	3.30387		3.20202	3.58641			3.50121				3.49302			3.60541	3.24841		3.23663	3.05871		3.7137	3.35237
O94776	0.714579	3.1627	2.4304	0.0239495	0.571426	0.0239495	0.568043	3.17441	3.36929		3.4045		3.25399			3.01738	3.2492		3.12626		3.1447	3.29016	2.9689	3.26543	3.21905		3.39137	3.19821	3.13678	3.19871	3.09304				3.12881	2.83417			3.18844	2.81112		3.17693				3.11033	3.02286
O94903	0.325326	3.2714	7.75982	-0.0412665	0.167501	-0.0412665	-1.38771	3.35872			3.393	3.5357		3.39274		3.17892			3.01294	3.41836	3.46459	3.32333	3.53006		3.37187			3.38235	3.07366	3.28655	3.38152		3.46381	3.35984	3.26579	3.13079			3.20946	3.34026		3.08828	2.83427	3.33485	3.19365
O94905	0.888969	3.09572	0.830298	0.00774547	0.825981	0.00774547	0.220281	3.00053	3.28972		3.00859	3.17955	3.08101		3.50393		3.08725	2.8501	3.06133	3.13611	3.04307	2.93012	3.17328	3.13069	3.2831	3.11018	3.13794	3.18301	3.19476	3.03793	3.20577	3.16659	3.29063	2.82169	2.87951	2.95193		2.1789	3.16962	3.22572		2.92353	2.9083	2.8855		3.04623		3.74566
O94973	0.573279	2.81556	3.9351	0.0498998	0.404101	0.0498998	0.839661	2.63087			3.03822	2.83136					2.81649	2.74436	2.79613		2.52145	2.93765	2.11807	2.54186	2.93856	2.56344		2.84525			3.00465		3.07744	2.81362	3.08545	2.6147			2.69004	2.799				3.0854
O94979	0.497131	2.89079	4.8714	0.0729958	0.325732	0.0729958	0.990642		3.10732		2.68257	3.14793	3.17833	2.76361		2.74662			2.74546	2.88267	2.91558	2.77945	2.8007	2.80911	2.98787	2.87416	3.24336		3.09273		2.63841	2.67493			2.91581	2.09345							2.83147		2.80434
O95071	0.42776	3.53295	5.81835	0.0522523	0.261918	0.0522523	1.13161	3.47011		3.36902	3.6586	3.72462			3.80603		3.41748		3.75437		3.59199	3.5845		3.52145	3.57113		3.78042	3.66064	3.53753	3.41893		3.28453	3.22183	3.36628										3.5673	3.47229		3.32486	3.75828	3.70947
O95168	0.358764	3.08211	7.13539	0.060277	0.193402	0.060277	1.3097		3.05194	3.16872	3.26311					2.7849	2.81608	3.06679		3.1369		3.14846		2.79306	3.24344	3.16995	3.34664	3.12163		3.08404	2.93258			3.0299				2.62409	2.69582		3.29217	2.74034			2.92623		3.03919	3.59128
O95336	0.0290856	3.40603	25.0246	0.0767258	0.00314439	0.0767258	2.99614	3.23833	3.3751	3.35369	3.48639	3.67051	3.43162	3.38909	3.66257	3.22908	3.34654	3.30883	3.46601	3.52432	3.36058	3.42998	3.40111	3.47508	3.5357	3.54069	3.60753	3.55412	3.4371	3.34472	3.5313	3.27209	3.43343	3.33264	3.37422	3.11264	2.72501	3.12531	3.27221	3.52179	3.34887	3.16068	3.1989	3.59391	3.3811	3.32855	3.33853	3.97515	3.45139
O95347	0.714579	3.39914	2.42026	-0.0178279	0.572762	-0.0178279	-0.565614	3.17103	3.46215	3.63088	3.43898	3.53532	3.60866	3.26415	3.91437	3.49298	3.54493	3.45253	3.29845	3.46191	3.40175	3.42325	3.3498	3.61724	3.55027	3.34858		3.49143	3.3415	3.52997	3.50824		3.3487	3.45935	3.4766	3.2709	3.29071	3.04868	3.36411			3.23118	3.11339	3.59181	3.43304
O95373	0.036212	3.32934	23.0804	0.0943109	0.00491996	0.0943109	2.8655	2.99131	3.23671	3.32632			3.38756	3.26453			3.2164		3.18454		3.31401	2.89195	3.10268	3.44991	3.32436			3.43587	3.36955		3.39596	3.35648	3.53569	3.34128	3.205			3.01818	3.12677				2.98616		3.51235	3.28335	3.32982
O95425	0.339414	4.29338	7.51975	-0.0533376	0.177021	-0.0533376	-1.35644	4.29938	4.46265	4.11282	4.35519	4.55866	4.54462	4.28513		4.07881	4.1709	4.31047	4.24598	4.62034	4.1277	4.36455	4.52716	4.50595	4.41775	4.33284	4.43801	4.31347	4.24179	4.31547	4.10278	4.30533	4.36385	4.49161	4.38128	4.07894	3.86093	3.9645	4.26947	4.47158	4.21759	4.05298	4.06705	4.35275	4.06482	4.49776	4.18859	4.67611
O95433	0.773953	3.259	1.79089	0.0112235	0.662081	0.0112235	0.437853	3.22154	3.32447	3.31391	3.51081	3.44983	3.44216	3.29903	3.54949	3.1167	3.22703	3.07358	3.21376	3.43468	3.277	3.29179	3.05094	3.24564	3.45188	3.1337	3.13674	3.36367	3.24899	3.19811	3.27963	3.18193	3.44846	3.32991	3.04013	2.98359		2.99305	3.11857	3.18053	3.19891	3.1897	3.0359	3.17455	3.17122	3.09084	3.28023	3.68692
O95456	0.987793	3.08361	0.0683482	-0.000889729	0.984385	-0.000889729	-0.0196343	2.9273	3.12495	3.2947	3.32178	3.17511	3.28958		3.3467	2.6271	3.30412	3.14548	2.93008		2.84677	2.92438		3.42321	3.11665	3.07319		3.12558	3.09139	3.18983	3.1016		3.40132	3.13649	3.03862	2.67076		2.95185		3.01418	3.20952	2.83111				3.0718	3.20669
O95602	0.130075	3.5738	14.1368	0.110908	0.0385759	0.110908	2.11318	3.43494		3.54701		3.82024				3.46363			3.41612	3.86503	3.49558		3.33213		3.56833	3.4364		3.81012	3.68321	3.51067	3.53393				3.54101	3.22306			3.21869	3.55084			3.37247	3.67571			3.62228	3.92372
O95678	0.322081	5.28912	7.84762	-0.127865	0.164149	-0.127865	-1.39769	6.05587	5.35891	4.31551	5.35088	5.5764	4.42309	5.65581	5.83648	4.99237	5.08493	5.48426	5.87988	4.30616	5.74852	5.70053	5.86997	4.54302	4.12841	5.5543	5.7417	4.42102	5.44198	5.08893	5.01147	4.47171	4.81595	4.7546	5.97772	5.84094	5.55492	4.33201	4.78649	5.13723	5.81341	5.79289	4.85707	4.84987	5.80956	5.43668	5.03228	5.36896	5.38999
O95741	0.502889	3.24889	4.79256	0.0574328	0.331699	0.0574328	0.975599	3.61106	3.14961		3.31206	3.31073	2.56593	3.01133		2.79139	3.23793	3.07265	3.65785		3.33734	3.31503	3.19457			3.42973	3.32889	2.95134	3.44606	3.0373	3.32543		3.73952	3.19818	3.28097	3.289	3.41602	2.7684	2.92662	3.24738	3.59622	3.03053	2.34046	3.42053	3.22318	3.24239		3.69056	3.20514
O95757	0.417998	3.47136	6.04105	0.0408264	0.248825	0.0408264	1.15905	3.449	3.59206	3.25791	3.41706	3.54689	3.57351		4.16871	3.64596	3.62317			3.30689	3.30747	3.48205	3.35467	3.33895	3.448	3.41432		3.68114		3.41937	3.47876	3.69101	3.35823	3.53519	3.21672			3.27452	2.96127	3.68792			3.35753	3.18969			3.25513
O95758	0.299571	3.52713	8.29315	0.05128	0.148144	0.05128	1.4529	3.68148	3.35886	3.67903	3.72788	3.56338	3.58109	3.20521	3.97379	3.10736	3.51784	3.64268	3.38604	3.73783	3.69921	3.42552	3.56357	3.58264	3.5597	3.2443	3.99328	3.59352	3.42168	3.75605	3.58465	3.35497	3.92451	3.59216	3.62195	3.47858	3.29292	3.1315	3.59594	3.54861	3.20368	3.27249	3.25237	3.28639	3.25111	3.66629	3.13323	3.98946	3.51048
O95777	0.776428	2.95915	1.75321	0.0191283	0.66785	0.0191283	0.430365				3.29857	3.17627	3.17292					2.8294	2.99372		3.16641	2.79783	2.8657	2.90133	2.73795			3.20109			3.05474		3.21672		2.90825			2.72659		3.28507	2.85696	3.11195	2.71668					3.24968
O95789	0.278963	3.72827	8.81108	0.0434326	0.13149	0.0434326	1.51715	3.69674	3.71002	3.66825	4.00391	3.82092		3.50973	4.19862	3.58315	3.76048		3.57309	3.78887	3.83537	3.7067	3.69121	3.75319	3.77867	3.73713	3.77822	3.8304	3.80605		3.84268		3.89537	3.84089	3.67482	3.79473		3.43853	3.84384			3.54161	3.5076	3.76229	3.683	3.66291	3.58763	3.93111
O95881	0.700372	3.33944	2.6007	0.019106	0.549452	0.019106	0.59998	3.27588	3.39462	3.24965	3.45403	3.60123	3.56775	3.10613	3.60903	3.25161	3.39838	3.23593	3.21567	3.54785	3.1448	3.2704	3.37029	3.42705	3.508	3.24431	3.64668	3.43766	3.29862	3.35387	3.41467	3.38414	3.273	3.40474	3.48501	3.25823		3.09638	3.29776	3.38737	3.38118	3.12142	2.97292	3.26407	3.11403	3.38324	3.3414	3.84791
O95994	0.637417	3.38271	3.25514	-0.0317194	0.472592	-0.0317194	-0.721576		3.36813	3.42998	3.68229	3.70508	3.55821	3.29268		3.0879		3.08525	3.64662		3.50666		3.33336	3.30794	3.47584	3.47861		3.48865	3.31168		3.12859			3.39085	3.49629		3.10535		3.42829	3.415			3.07421	3.49579	3.63392	3.28845		3.89566
O96000	0.734458	3.15992	2.22116	0.0211191	0.59963	0.0211191	0.527041	3.16036			3.34435	3.11676	3.41996	2.91829			2.90169		3.12952		3.02579	3.15605			3.15786	3.06114		3.17577			3.13143		3.14645		3.26412	2.96922		2.87755		3.30221		3.04874			3.10102	3.06948
O96008	0.00548823	3.15869	38.3241	0.130822	0.000147093	0.130822	3.91858	2.83649	3.05974		3.40407	3.10355	3.21662	3.16525	3.4143	2.63603	2.84243	3.11808	2.91525	3.22497	2.9633	3.20151	3.02416	3.06823	3.13123	3.06951	3.47719	3.19846	3.13143	3.1007	3.13376	3.2886	3.22878		3.18562	2.95689		3.0248	3.16355	3.23588		3.00264	2.88487	3.03087	3.06432	3.15356	3.26539	3.85465
O96019	0.300157	3.0645	8.27825	0.0754418	0.148653	0.0754418	1.45899	2.96462		3.46704	3.13686	3.09099				2.82082			2.81408			2.67187	3.07847	3.1921	3.22253	3.02046		2.84075	3.20174			3.06881		3.19038	2.92795				2.86929				2.36096
P00338	0.0684332	4.28941	18.6822	0.0816541	0.013545	0.0816541	2.49443	4.34166	4.51383	4.37035	4.42887	4.32098	4.38382	4.1428	4.40787	4.09219	4.26977	4.34078	4.41045	4.45785	4.19502	4.06622	4.33674	4.33194	4.46765	4.21725	4.45223	4.47493	4.17613	4.25536	4.43841	4.13153	4.52124	4.35683	4.42631	4.44169	3.5273	3.87591	4.19778	4.39469	4.18893	4.05685	4.02988	4.36305	4.04483	4.55094	4.29178	4.83657	4.07938
P00352	0.0354518	3.5615	23.4583	0.13151	0.00450998	0.13151	2.91363		3.46559		3.59506								3.44502									3.50599	3.61324		3.61474				3.44526			3.09668		3.59515	3.69419								3.22533
P00367	0.0903372	3.30674	16.7539	0.093389	0.0211161	0.093389	2.33699	2.98618			3.3264	3.38449	3.66175	3.51498	3.923		3.29556	3.08223	2.95055	3.27893		3.20494	3.27041	3.41142	3.45656		3.5096	3.18256	3.16597	3.23867	3.28167			3.32791	3.28336	3.08862			3.3978	3.16453	3.34001	2.8188	2.83718	3.15284	3.14366	3.18908	3.29302
P00387	0.0810759	3.27384	17.5476	0.0772076	0.0175891	0.0772076	2.40169	3.07318	3.33809	3.14224	3.43625	3.2862	3.34826	3.30332	3.6823	2.93491	3.11486	3.09892	3.21223	3.39206	3.1406	3.10719	3.22602	3.45748	3.23767	3.00124	3.64356	3.37299	3.35494	3.30593	3.24218		3.21027	3.39898	3.38183	3.03427		2.89746	3.14338	3.35661	3.16748	3.22002	2.91933	2.59519	3.14849	3.04484	3.27166	3.83007	3.57063
P00403	0.153948	3.30609	12.9031	0.0762211	0.0512494	0.0762211	1.96616	3.04278	3.19589	3.31255	3.21077	2.95895	3.54418	3.24828		3.17846	3.49458	3.47867	3.21545	3.38427	2.87579	3.1692	3.18368	3.27778	3.40526	3.17491	3.37978	3.39992	3.23259	3.18496	3.33663		3.70967	3.42414	3.2093	3.21932		3.27131	2.96466	3.1814	3.02125	2.95481	2.96599	3.15766	3.1649	3.22749	3.33182	4.04701
P00491	0.25729	3.79407	9.4009	-0.0494589	0.114792	-0.0494589	-1.58497	3.74962	3.6935	3.46636	4.09612	3.94547	3.86982	3.84154	3.96597	3.59403	3.49322	3.80613	4.05868	3.84421	4.06541	3.84952	3.81817	3.68714	3.68818	3.88401	3.92592	3.81343	3.82326	4.0539	3.82808	3.56037	3.70036	3.6983	3.80302	3.69103	3.57182	3.51058	3.59208	4.08787	4.09561	3.92957	3.49497	3.64571	3.64722	3.61302	3.66737	3.99642	3.53904
P00492	0.472172	3.15677	5.18809	0.0473449	0.302824	0.0473449	1.0361	3.15861	3.11678		3.30937	3.40468	3.20695				3.26922	3.17311	3.14273		3.25022	3.40782		3.38951	3.06494	3.14177			3.07209	3.39366	3.11025		3.20568		3.07918	3.11176	2.74655		3.29911	3.12926	3.20757	3.16819	2.6901		3.31404	3.05145		3.56724
P00558	0.00485905	4.05494	39.6153	0.101383	0.000109263	0.101383	3.95932	4.00852	4.20469	4.01694	4.23471	4.16463	4.19084	4.00346	4.3285	3.90036	3.99004	3.93045	4.07937	4.27364	4.05005	4.0122	3.98048	4.12741	4.22456	3.99483	4.23941	4.131	4.11623	4.0921	4.13288	3.90763	4.12462	4.11201	4.1359	3.95114	3.60898	3.83708	3.9574	4.21565	3.91068	3.87295	3.78343	4.06068	3.91241	4.09518	4.04123	4.53095	3.76964
P00846	0.0617482	3.04156	19.42	0.0883942	0.0114287	0.0883942	2.56865	2.67617	3.01545	2.94608	3.14248	3.06673	3.28895	3.05157				3.07374	2.91234	3.14918	2.59404	3.11637	2.65898	3.05905	3.02155	2.63741	3.14295	3.02216	2.95702	3.03225	2.90166	3.13926			2.99467				2.88224	3.09262			2.90323	2.67675		3.02121	2.76591
P00918	0.819748	3.85678	1.36363	-0.0117908	0.730528	-0.0117908	-0.344975	3.73703	4.08029	4.02876	3.82235	3.91271	4.03341	3.67129	4.23206	3.78973	4.06411	4.00693	3.71226	4.02388	3.72653	3.71904	3.70969	4.03529	3.86749	3.72013	3.93672	3.92272	3.67172	3.87484	3.77103	3.87704	4.1175	3.98025	3.53763	3.91516	3.91933	3.45652	4.02162	3.72153	3.58748	3.6724	3.65743	4.02045	3.76986	4.09817	3.81779	4.24732	3.86005
P00966	0.00810957	3.35463	34.6547	0.148211	0.000342397	0.148211	3.74913			3.17094							3.20533		3.4319		3.52484				3.56846			3.40702					3.6277	3.29994				3.07914				3.23761	3.24955
P01040	0.972747	3.73739	0.200044	0.00417325	0.954983	0.00417325	0.0565514	4.29468	3.13958		4.18897			3.7606		4.08562	3.47208	3.8727	3.94788	3.33326	3.50432	3.83239	3.9678	3.34418	3.22353	4.24048	4.94231	3.44275	3.65647	3.30179	4.10759	3.69092		3.3882	3.59495	3.55107	3.35661	3.15146	3.67075	4.07527	4.63003	3.89362	3.38417		3.33233	3.39981	3.13395	4.41384	3.75929
P01111	0.660426	3.41946	3.0209	0.0255779	0.498781	0.0255779	0.678794	3.2335	3.38266			3.6012	3.69413	3.39211		3.30635	3.52621		3.4282	3.78998	3.21071	3.35627	3.18544	3.50387		3.5665		3.51069	3.26445		3.44961				3.3159				3.49715	3.38959	3.41347			3.45689		3.21747			3.65775
P01834	0.287009	3.3023	8.56568	0.137018	0.139134	0.137018	1.49541	3.24018								3.31007	2.99724		3.72609		3.32064				3.25913	3.20404	3.51726	3.11485							3.19372	3.04723			2.93677	3.19512	3.22768	2.79093			3.20024			4.54623	3.00669
P01857	0.14042	3.75849	13.4849	0.148965	0.0448237	0.148965	2.02795	3.4464			3.59673		3.51513	3.7415		3.95678	3.181	3.12378	3.84184	3.38192	3.74016	3.48063	3.73966	3.40679	3.97161	3.84922	4.48322	3.98018	3.80355	3.7533	3.53987			3.55502	3.47108		3.29886	3.43787	3.45917	3.80376	3.92088	3.27279	3.23562		3.84661	3.5175		4.82658	3.59062
P01876	0.679754	3.29695	2.80388	0.0703711	0.524339	0.0703711	0.63921	3.14113					2.65004			3.50845			4.03566		3.31437		3.11493		2.72385	3.43052	3.8948	3.35409		3.36122	2.66843			3.36529	3.29395	3.15175		2.96496	3.26726	3.24624	3.21563		2.64881		3.06029	3.30032		4.72851
P01889	0.036212	3.3594	23.0941	0.134014	0.00490441	0.134014	2.8681	3.58704			3.28554	3.66962		3.53752	3.88523	3.10231			3.29089			2.87244	3.1451	3.51033	3.6452	3.29887	3.70582	3.51598	3.5593	3.47808	3.11442		3.36624		3.10179	2.97299					3.06373	3.04897	2.87155	3.35696	3.24847	2.99624	3.03618	3.87278
P02042	0.845607	3.68796	1.12325	0.016648	0.772103	0.016648	0.290256		3.49507		3.61484	3.96843	3.60195	3.68556		3.78428	3.49845		3.94257	3.90906		3.53776	3.23692	3.73737			4.1644	3.89942	3.45367	3.82584	3.70653	3.80661		3.72203	3.80707	3.69588	3.83181	3.06042	3.11509			3.35775			3.40565		3.21075	4.51511	4.37023
P02533	0.351819	4.59116	7.29148	-0.116492	0.186574	-0.116492	-1.32649	4.63757	4.19443	3.7709	4.97511	4.90571	3.88925	5.17778	4.85931	4.08848	4.67094	5.3364	5.19245	3.8803	5.21603	4.98584	4.8044	3.93496	3.94547	4.86407	4.6978	3.9305	4.99266	4.58856	4.63449	3.86524	3.80454	4.09985	5.31426	4.47585	4.91691	4.23319	3.94713	5.11565	5.03697	5.14029	4.8714	4.02973	4.72519	3.98751	4.74657	4.92703	4.31233
P02538	0.61408	4.05292	3.4731	0.067269	0.449458	0.067269	0.758211	3.71629	3.50423		4.32847	3.79967	3.46495	4.18807	4.24755	3.62954	3.8282	3.73818	4.68562	3.71347	5.36472	3.49508	3.9315	3.25989	3.94292	4.76678	4.40242	3.59655	3.93602	3.911	4.90416	3.77788	3.70539	3.68328	4.48565	3.9179	3.33535	3.34016	4.24766	4.57621	4.4089	4.46889	3.14639	3.97168	3.97167	3.85936	4.87208	4.77875	4.15167
P02545	0.0649908	3.88021	19.0031	0.0800789	0.0125804	0.0800789	2.52181	3.70921	3.88877	3.80013	4.04104	4.03437	3.92548	3.88469	4.32782	3.47424	4.05715	3.86512	4.23602	3.90479	4.14554	3.80677	3.76613	3.68026	3.8303	4.21787	4.02286	4.00478	3.87699	4.00137	4.13504	3.73845	3.92099	3.82574	3.74843	3.65685		3.59479	3.58666	3.90078	3.54933	3.54337	3.62386	3.79686	3.84144	3.67028	3.8296	4.24554	4.27336
P02768	0.744401	4.18709	2.11902	0.0266549	0.6139	0.0266549	0.5055	4.21183	3.95102	3.98016	4.20022	4.07343	4.05819	4.29211	4.52635	4.30946	3.99027	4.08139	4.3239	3.76875	4.13966	4.02478	4.14858	4.16096	4.09001	4.0782	5.39152	4.34657	4.15993	4.19849	3.94749	3.98775	4.05679	4.0173	4.10454	4.31888	3.92743	3.81819	4.10666	4.18234	4.09006	3.89294	3.77246	4.03651	3.86358	4.24523	3.93006	5.07745	4.41487
P02788	0.128757	3.48189	14.2133	0.196588	0.0379029	0.196588	2.11614				3.64204		3.48541			3.26793			3.45497		3.27756	3.20439	3.36515	3.42185	3.43491	3.43225	3.98631		3.49136	3.52203					3.33551	3.42771			3.23998	3.38042								3.74741
P04040	0.322081	3.89779	7.84582	-0.0697565	0.164217	-0.0697565	-1.39756	4.24395	3.73359	3.48602	4.15259	4.1511	3.87143	4.03093	4.08953	3.7677	3.85214	4.04192	4.33832	3.75218	4.10035	4.30731	4.0696	3.85781	3.73926	3.78979	4.20008	3.62309	3.9835	4.10591	3.52078	3.25839	3.58564	3.74758	3.91649	3.91445	4.07475	3.59132	3.50076	3.89133	4.2346	4.00549	3.56534	3.68305	3.90755	3.87591	3.37529	4.21539	4.04506
P04062	0.899214	3.38412	0.719507	0.00979952	0.847324	0.00979952	0.193001	3.43773			3.55236	3.42479		3.62841		3.07437	3.40518	3.09962	3.77852		3.59146	3.50262	3.35569	3.33098		3.40646	3.61571		3.37466	2.95153	3.34593		3.32914		3.34672	3.28811	3.11449	2.90504		3.38068	3.147	3.22999	2.78864		3.57464	3.24587	3.27274	4.17624	3.40094
P04066	0.405585	3.14609	6.28501	-0.0710296	0.235233	-0.0710296	-1.19565	3.3027			3.26331			3.18926		3.13742			3.53093			3.39151				3.25216	3.27624		2.92881	3.19605					3.14042	2.75479	2.87207					2.87664		2.84932					3.04455
P04075	0.00558076	4.27324	37.9865	0.114845	0.000158984	0.114845	3.86075	4.24145	4.48398	4.22496	4.39678	4.36356	4.46668	4.22215	4.19202	4.0736	4.27194	4.06959	4.2876	4.42868	4.1737	4.22466	4.23483	4.32375	4.40103	4.28106	4.38298	4.40905	4.27102	4.26445	4.31667	4.14089	4.3616	4.26815	4.40907	4.16895	3.56342	4.01494	4.15282	4.42346	4.17393	4.06747	4.01169	4.35297	4.06995	4.35277	4.30095	4.79072	3.94735
P04080	0.596138	3.34887	3.6718	0.0509321	0.429359	0.0509321	0.794676	3.2545			3.00173					3.37022			3.97137	3.18672		3.24326	3.30283	3.25403	3.1055	3.46049					3.41736				3.31472	3.19784	3.05747									3.25299
P04083	0.118041	3.64544	14.7108	0.0606394	0.0338	0.0606394	2.1394	3.55637	3.73161	3.54635	3.84865	4.02474	3.73021	3.52559	3.94842	3.45019	3.67449	3.55854	3.78573	3.82237	3.54147	3.60834	3.54526	3.61192	3.70373	3.49001	3.63221	3.93256	3.58596	3.7361	3.53148	3.63141	3.60365	3.62769	3.5228	3.4477		3.24172	3.47501	3.86463	3.43772	3.40646	3.38051	3.6003	3.43003	3.56554	3.51407	4.36758	3.46321
P04183	0.973167	2.95104	0.183254	0.00224973	0.958682	0.00224973	0.0519407	2.96015	3.13091		3.00865		3.07029			2.77654	2.70194	2.97426	3.07169	3.25903		3.03054	2.88633	2.9047	3.13369	2.92583		2.9074	2.29461	3.23495	3.00537		3.01177	2.67833	3.05438		2.76784		2.8744				2.8302			2.99452		3.46703
P04259	0.404975	5.93312	6.30799	-0.0934761	0.233992	-0.0934761	-1.19467	6.15712	5.59525	5.05133	6.32443	6.1358	5.13325	6.33987	6.255	5.67955	5.83997	6.26665	6.39581	5.22067	6.60594	6.41492	6.16814	5.39264	5.30887	6.2473	6.26984	5.51598	6.29942	5.87913	5.88822	5.06329	5.29521	5.46515	6.51002	5.89634	6.20757	5.32593	5.75858	6.22198	6.10357	6.44485	5.95401	5.86755	6.01576	5.62469	6.09294	6.36593	6.03922
P04264	0.416319	6.32652	6.12261	-0.0948548	0.244196	-0.0948548	-1.16888	6.68333	5.97786	5.35174	6.80236	6.31118	5.4299	6.71098	6.42831	6.16479	6.36508	6.86564	6.75145	5.5083	6.78149	6.737	6.54188	5.91802	5.84626	6.59644	6.58568	5.88265	6.76667	6.97922	6.08541	5.51997	5.66363	5.65059	6.73476	6.29661	6.88298	6.43827	5.3154	7.01604	7.18215	6.88186	6.3916	6.12197	6.46266	6.03566	6.25527	6.22508	6.62646
P04350	0.0153104	4.25364	29.5142	0.0943207	0.00111836	0.0943207	3.31396	4.0952	4.37799	4.25643	4.41649	4.43437	4.41049	4.32072	4.00698	4.04506	4.21721	4.07642	4.2371	4.46864	4.33629	4.23063	4.34066	4.2711	4.45287	4.14675	4.42177	4.4141	4.41616	4.33692	4.31156	4.29589	4.31471	4.35567	4.39469	3.95405	3.50668	4.01036	4.18622	4.33574	4.13941	4.00928	4.0138	4.24754	4.1834	4.12051	4.35469	4.69519	3.95712
P04406	0.517709	4.59121	4.60896	-0.0420174	0.346022	-0.0420174	-0.945042	4.73086	4.5338	4.12933	4.62724	4.67465	4.29568	4.63681	4.67938	4.51386	4.46118	4.29485	5.02042	4.26002	4.89331	4.77363	4.57475	4.39395	4.1397	4.87135	4.7159	4.41634	4.54018	4.53187	4.45131	4.19164	4.26683	4.36621	4.61825	4.48987	4.64772	4.27123	4.47047	4.74517	4.83009	4.72712	4.22099	4.47873	4.56151	4.41443	4.50498	4.94296	4.75577
P04439	0.295173	3.13218	8.38533	0.0556552	0.145033	0.0556552	1.46918	3.20363			3.06191	3.18179	3.22424				3.19419		3.13525	3.06973	2.83063	3.11	3.16185		2.97265	3.0109			3.05485		3.21664		3.28061		3.12378	2.89317			2.76367	3.14074			2.82512		2.94956	2.86827
P04632	0.727016	3.37662	2.27585	0.014081	0.592128	0.014081	0.53681	3.34724	3.57135	3.25046	3.63776	3.62984	3.442	3.53798		3.34946	3.36617	3.05087	3.45382	3.49579	3.2969	3.36077	3.31175	3.36659	3.48	3.35392	3.46154	3.41901	3.28519	3.47827	3.38974	3.45656	3.296	3.52527	3.33396	3.33049		2.97943	3.12312	3.46104	2.93746	3.27143	3.12444	3.59274	3.15049	3.40896	3.36818	3.66887	3.02211
P04792	0.153142	4.22604	12.9521	0.0581564	0.0506746	0.0581564	1.9678	4.05516	4.18598	4.27076	4.36871	4.39719	4.43046	4.25893	3.98366	4.13424	4.22964	4.1071	4.5185	4.35743	4.33629	4.18287	4.15684	4.27949	4.49247	4.45853	4.41765	4.33813	4.27699	3.99363	4.49244	4.05382	4.24603	4.21038	4.40183	3.98326	3.52479	3.8359	4.18934	4.26664	4.23824	4.08664	4.10261	4.21982	4.08943	4.19912	4.10056	4.69052	3.86696
P04843	0.0290856	3.68497	25.0476	0.0726875	0.00312779	0.0726875	2.99683	3.65977	3.67607	3.67942	3.84397	3.83949	3.8639	3.60206	4.01053	3.43666	3.70521	3.35805	3.7665	3.75052	3.66835	3.5743	3.65332	3.76888	3.84691	3.64944	3.92639	3.86738	3.73567	3.73834	3.72875	3.58864	3.82716	3.67671	3.75567	3.43982	3.41518	3.39296	3.56326	3.78678	3.55935	3.49608	3.35203	3.50949	3.48095	3.48017	3.60963	4.14227	3.74967
P04844	0.103931	3.46543	15.5736	0.0548325	0.02771	0.0548325	2.22027	3.47168	3.32792	3.18476	3.60994	3.66883	3.62094	3.33331	3.86103	3.2931	3.37883	3.40606	3.48115	3.52976	3.4914	3.42599	3.45798	3.55334	3.52633	3.41174	3.72872	3.63423	3.49301	3.3904	3.51103	3.29157	3.54054	3.36258	3.54899	3.23153	3.23652	3.21109	3.34259	3.57703	3.36097	3.31936	3.14274	3.34948	3.25072	3.3583	3.43167	3.90089	3.45044
P04899	0.019896	3.43117	27.7251	0.0849481	0.00168848	0.0849481	3.19118	3.26431	3.55321	3.52393	3.58914	3.68056	3.50034	3.51381	3.75885	3.41736	3.26933	3.22665	3.34234	3.5648	3.22667	3.29354	3.4154	3.58842	3.44775	3.40641	3.48394	3.41288	3.60809	3.45565	3.35684	3.40948	3.3541	3.35772	3.51991	3.24114		3.02178	3.37523	3.48665	3.29753	3.22895	3.13055	3.48486	3.33	3.46306	3.36636	3.94251	3.38234
P05023	0.0979289	3.40622	16.1289	0.0618099	0.0243844	0.0618099	2.2736	3.34335	3.49894	3.46072	3.55898	3.54519	3.51874	3.38042	3.79988	3.23496	3.34305	3.28172	3.27482	3.47117	3.35945	3.38324	3.30661	3.53647	3.47179	3.23802	3.57504	3.5393	3.322	3.38124	3.45007	3.43804	3.44034	3.45814	3.27912	3.30312		3.11378	3.46991	3.35568	3.33258	3.20957	3.03269	3.39779	3.32234	3.41406	3.32973	3.96294	2.98346
P05089	0.426759	3.49511	5.87894	-0.0810271	0.258289	-0.0810271	-1.13667	3.74117	3.0799		3.86307	3.39423		3.59662	3.58341	2.96261		2.98152	4.03603		3.983	3.28042	3.23652			3.60794	3.83653		3.41429	3.93165	3.07205				3.32632	3.17541	3.61874	3.15209	2.5435	3.97448	3.57892	3.62392	2.9105	3.17648	3.51105	3.11517		3.54591	2.96337
P05091	0.0471919	3.33635	21.296	0.0976962	0.00741997	0.0976962	2.71651		3.28363	3.16306	3.30701	3.76937	3.30083			3.29681	3.45529	3.34113	3.17709	3.15101	3.15132	3.08526		3.18245	3.333	3.06673	3.43257	3.29905	3.07969	3.24281	3.56921	3.5456	3.30767		3.18178			3.01978	3.30701	3.2775	2.99738	3.09411	2.69806		3.2811		3.46128	3.88004
P05107	0.0250852	3.53595	26.0083	0.101717	0.00250708	0.101717	3.06967	3.38873	3.66504	3.46856	3.77477	3.71704	3.68284	3.10754	3.92375	3.3379	3.27751	3.26032	3.37278	3.79928	3.21173	3.45494	3.40562	3.32125	3.48007	3.41119	3.61701	3.66843	3.48979	3.81699	3.55214	3.51849	3.56998	3.42956	3.68484	3.34272	2.92066	3.17834	3.36722	3.81892	3.35055	3.33341	3.22233	3.56935	3.40694	3.55066	3.31416	4.05383	3.75734
P05109	0.36541	3.56403	7.00885	0.0777372	0.19912	0.0777372	1.28961	3.52791	3.42487	3.07882	4.00241	3.35913	3.09303	3.59726	3.84049	3.47493	3.75122	3.22658	4.10615	3.64792	4.0873	3.13794	3.38685	3.30716	3.31019	4.49625	4.41354	3.84772	3.33416	3.97948	4.72343	3.17969	3.44788	3.26641	3.39104	3.44648	3.21882	3.21839	4.26233	3.4967	3.48175	3.01266	2.96046	3.52949	3.63334	3.33379	3.37512	3.97107	3.52152
P05141	0.00699426	4.11203	35.513	0.100971	0.000280997	0.100971	3.70782	3.99969	4.08584	4.092	4.41443	4.26862	4.35172	4.06886	4.58401	3.81251	4.08579	4.01823	4.07248	4.21614	4.0461	4.07021	3.9863	4.05423	4.22744	3.94897	4.31162	4.23653	4.16414	4.1835	4.13483	4.0272	4.17184	4.15468	4.14802	3.86778		3.86127	3.90478	4.25817	3.95069	3.91058	3.85366	3.96594	3.92937	3.9662	4.03424	4.63696	3.84551
P05164	0.773015	3.22712	1.80772	-0.057001	0.659519	-0.057001	-0.443358	3.0437						2.98823		3.06801			3.90511		3.03663		3.05284			3.52403	3.34755									2.90136				3.28753	3.05207				2.87026			4.12719
P05198	0.163898	4.17354	12.4605	-0.0601395	0.0567479	-0.0601395	-1.91803	4.12155	4.18935	4.21605	4.26139	4.41028	4.19112	4.10119	4.63741	4.0648	4.19922	4.18815	4.12783	4.15079	4.27007	4.26521	4.10897	4.27263	4.15308	4.24085	4.25874	4.17311	4.15473	4.18878	4.13329	4.10895	4.25511	4.26796	4.27996	4.01922	4.2878	3.88354	4.08155	4.16146	3.96066	4.10202	3.91605	4.19128	4.04514	4.07649	4.05566	4.6831	4.2818
P05204	0.281151	3.15095	8.73721	0.0980192	0.133745	0.0980192	1.51645	2.474	3.31921	3.46439	3.00043	3.39077	3.68664	3.20131	3.69967			2.97787	2.90039	3.28275	2.97357	2.80226	3.10516	3.44896	3.41718	2.87575		2.93268	3.00896	3.25984	3.41887	3.33211		3.37789	3.28388		2.99538	2.90185	3.07223	2.84576		2.87596	2.8644	3.06787		3.06601	2.94858	3.72927
P05386	0.00835854	3.82012	34.2894	0.120897	0.00037244	0.120897	3.6346	3.59822	3.75345	3.8626	4.1038	3.84329	4.05479	3.75944	4.29138	3.59454	3.79968	3.85182	4.07988	3.99934	3.7317	3.64197	3.59915	3.86027	3.98576	3.57546	3.88226	3.98856	3.92254	3.71816	3.96991	3.67443	3.81173	3.73609	3.74236	3.44664		3.72237	3.49897	4.20443	3.69729	3.48982	3.54754	3.89253	3.51423	3.81685	3.80112	4.42851	4.09249
P05387	0.417114	3.84363	6.10893	0.0315236	0.244967	0.0315236	1.16664	3.84972	3.80324	3.85666	3.99542	3.88087	4.03035	3.6596	4.05822	3.56749	3.81408	3.86505	4.12323	3.89584	3.7655	3.68149	3.7556	3.87981	3.91042	3.81648	4.00153	3.91888	3.81468	3.61194	3.98169	3.84264	3.93378	3.88364	3.79148	3.58846		3.5798	3.63337	4.0676	3.75984	3.52821	3.51275	3.73467	3.71637	3.86566	3.77314	4.43986	4.1138
P05388	0.281151	3.78915	8.74277	0.0376345	0.133574	0.0376345	1.50717	3.75744	3.89625	3.72392	4.02644	3.98294	3.92066	3.71707	4.09313	3.60547	3.83311	3.71775	3.78565	3.89109	3.82823	3.71989	3.74909	3.76823	3.94147	3.67966	3.85274	3.91674	3.81841	3.74977	3.74022	3.65624	3.98817	3.86832	3.79623	3.56155	3.8415	3.5764	3.69924	3.9033	3.74938	3.57051	3.44617	3.83982	3.71782	3.68427	3.65384	4.181	3.77235
P05455	0.890494	3.50856	0.805813	0.00563569	0.830651	0.00563569	0.214189	3.47584	3.61705	3.56162	3.69437	3.72675	3.63778	3.39415	3.63249	3.40742	3.5923	3.3807	3.40523	3.64842	3.53669	3.47228	3.44401	3.62451	3.60856	3.43818	3.62259	3.55587	3.41238	3.46632	3.51361	3.4578	3.67284	3.5462	3.57735	3.26045	3.37439	3.24811	3.55941	3.52091	3.29009	3.4101	3.26957	3.60515	3.45243	3.45109	3.53295	3.95894	3.29451
P05787	0.281178	5.74536	8.70518	-0.109875	0.134735	-0.109875	-1.50332	6.17201	5.46647	4.85789	6.06126	6.01408	4.89052	6.0323	6.06392	5.64988	5.76556	6.21584	6.13331	4.97601	6.24656	6.14433	6.06012	5.34372	5.09305	6.01287	6.16078	5.14075	6.15482	6.08497	5.62375	5.0013	5.28105	5.11943	6.25524	5.84424	6.11548	5.38123	5.37059	6.03237	6.0317	6.12498	5.66849	5.55862	5.90384	5.59372	5.71465	5.95801	5.90594
P06280	0.547637	2.86547	4.20187	-0.0606155	0.380026	-0.0606155	-0.884504		2.7588		2.89294								2.81693		2.87796	2.97067		2.70935								3.08041			2.78219	2.30561								2.73834
P06396	0.369563	3.48385	6.9406	0.0380002	0.202274	0.0380002	1.27997	3.31202	3.8085	3.49056	3.51898	3.53434	3.4971	3.5664	3.67446	3.39334	3.33751	3.21827	3.60991	3.85094	3.49299	3.27948	3.58895	3.64306	3.58317	3.31033	3.69781	3.56756	3.56718	3.5307	3.39639	3.38952	3.53961	3.39138	3.59978	3.38429	2.9956	3.04178	3.42802	3.66598	3.45462	3.2618	3.05551	3.58714	3.39741	3.53611	3.34517	4.18958	3.30864
P06454	0.000646023	4.14954	52.4697	0.157544	5.66273e-06	0.157544	4.6863	4.06677	3.9584	4.20277	4.30306	4.24398	4.24719	4.03425	4.51509	4.15452	3.98832	4.25463	3.98562	4.35153	4.01337	4.09459	4.3568	4.27988	4.54449	3.95152	4.3922	4.29228	4.50072	4.02195	4.22735	4.00486	4.21488	3.99189	4.20012	3.83622		4.05	4.15191	4.34408	3.93814	3.81198	4.02861	4.29188	4.00823	4.26844	4.22285	4.5411
P06493	0.423492	3.48119	5.95744	0.0357556	0.253662	0.0357556	1.14606	3.29713	3.28358	3.43207	3.49487	3.47295	3.83421	3.46582		3.41525	3.65239	3.30791	3.41172	3.62111	3.44716	3.50609	3.2298	3.53021	3.7326	3.34756	3.78891	3.70276	3.54559	3.4548	3.53738	3.34405		3.72029	3.6036	3.2507		3.29471	3.26203		3.33399	3.27414	3.39876				3.60702	3.86457
P06576	0.0117658	4.0988	31.5197	0.0855591	0.000704747	0.0855591	3.44922	3.95591	4.03619	4.00158	4.29173	4.21964	4.28674	4.07541	4.63601	3.93493	3.97266	4.09148	3.95145	4.21187	4.0186	4.05121	3.93762	4.14384	4.16577	3.9724	4.33859	4.13478	4.08645	4.0958	4.09796	3.97588	4.17225	4.08261	4.08067	3.82774	3.91876	3.76603	3.92531	4.23045	4.0114	3.9092	3.78471	4.04725	4.02502	4.02371	3.99956	4.69297	4.10059
P06702	0.172238	4.01802	12.1784	0.108456	0.0605563	0.108456	1.89015	3.79448	3.75527	3.74188	4.21113	3.67737	3.78369	4.2297	4.61611	3.94191	4.03341	3.86893	4.34533	3.93819	4.27235	3.56644	3.79929	3.60895	3.69416	4.71615	4.84751	3.96157	4.09621	4.28628	5.06135	4.71062	3.96717	3.57978	3.75666	3.66893	3.71218	3.6655	4.34236	4.18376	4.11121	3.36229	3.34235	3.85383	4.04484	4.07766	4.10243	4.79554	4.15642
P06703	0.182938	4.01262	11.6824	0.0664206	0.0678836	0.0664206	1.83762	4.14666	4.08183	3.96457	4.2036	4.4251	4.0551	4.10744		3.85646	3.9793	4.29223	3.87814	4.15719	3.70894	3.94299	3.81976	3.96792	3.8305	3.93292	4.0934	4.23179	3.90961	4.36086	4.00746	4.0031	4.14063	4.07512	4.00237	3.98808	3.46487	3.53547	3.83578	4.28859	3.54613	3.6917	3.73825	4.11931	3.70057	4.23554	4.05961	4.56034	3.59517
P06730	0.417312	3.31847	6.10147	0.0334172	0.245388	0.0334172	1.16643	3.06939	3.37967	3.26611	3.4851	3.5595	3.43404	3.4105		3.04951	3.36209	3.51608	3.28765	3.39101	3.3618	3.27236	3.21901	3.50566	3.39123	3.25187	3.52337	3.36051	3.22637	3.43459	3.25444	3.25288	3.37153	3.39505	3.22753	3.24909	3.02174	3.0225	3.40927	3.28094	3.19026	3.16617	3.05885	3.50994	3.19007	3.27713	3.32848	3.84519	3.23357
P06733	0.072537	4.37522	18.318	0.0663377	0.0147299	0.0663377	2.46344	4.32082	4.55787	4.25883	4.53291	4.46237	4.51219	4.31002	4.54818	4.15494	4.34957	4.31266	4.52517	4.52166	4.39155	4.25229	4.30624	4.44803	4.52108	4.60054	4.4766	4.45523	4.44397	4.18227	4.47609	3.73802	4.56481	4.34109	4.38419	4.2971	3.7506	4.15406	4.33314	4.41762	4.37444	4.16953	4.08485	4.43628	4.30996	4.44553	4.36246	4.83481	4.09659
P06737	0.189868	3.34249	11.4446	0.0617699	0.0717033	0.0617699	1.81403	3.20057	3.50087	3.4556	3.44633	3.3081	3.29959		3.60165	3.24108	3.29178		3.34934	3.44925	3.2884	3.27417	3.30366	3.40338	3.53386	3.15778		3.3217	3.42441	3.3197	3.49677	3.29751	3.43051	3.31692	3.17997	3.06908		3.10761	3.24649	3.40228	3.27173	3.33766	2.74212	3.36958	3.32493	3.41104	3.34594	3.89501	2.94998
P06744	0.0758139	3.45042	17.9576	0.0681181	0.0160046	0.0681181	2.43262	3.58056	3.4764	3.29668	3.53546	3.47653	3.5986	3.17138	3.87687	3.43022	3.41455	3.36195	3.85096	3.4562	3.42079	3.24041	3.4061	3.34799	3.47687	3.42904	3.65727	3.45911	3.42861	3.49776	3.58413	3.4793	3.73775	3.52941	3.37517	3.47597	3.42286	2.91571	3.24505	3.46915		3.29815	3.01137	3.36036	3.37161	3.6415	3.10067	3.7679	3.5107
P06748	0.0758139	3.92161	17.9683	0.0567309	0.015965	0.0567309	2.43341	3.97797	3.94987	3.93511	4.0988	3.8668	4.15351	3.79704	4.27798	3.72339	3.94394	3.8795	3.77963	3.87523	3.84928	3.82391	3.84245	4.06575	4.10297	3.77066	4.08139	3.99784	3.90416	3.77712	4.00324	3.86177	4.03501	4.02531	3.88132	3.71749	3.87856	3.68529	3.93335	3.83109	3.95628	3.69808	3.64746	3.93979	3.75246	3.94518	3.91319	4.3338	4.11825
P06753	0.360514	3.37633	7.09895	0.038295	0.195032	0.038295	1.30137	3.46064	3.33348	3.25819	3.45268	3.51875	3.46052	3.45298	3.40649	3.21145	3.31622	3.38677	3.38313	3.49967	3.47747	3.29988	3.38674	3.48143	3.28875	3.36635	3.45715	3.40194	3.45043	3.38073	3.42482	3.36375	3.64221	3.33812	3.45288	3.25728		3.18207	3.29654	3.39018	3.14002	3.20655	3.13554	3.49997	3.35337	3.40246	3.33404	3.84853	3.32851
P06865	0.0368382	3.13627	22.9826	0.107344	0.00503195	0.107344	2.86173	3.09043	2.98635	3.08972	3.31017					3.19887			3.13979	3.13837	2.77004	3.14201		3.2327	3.16645	3.08832		2.85283	2.97054	3.32098	3.07935				3.06913	3.00161			2.98619	3.07762		2.7838	2.74661			3.07379		3.74143
P06899	0.000113753	5.42995	66.0089	0.1821	2.50674e-07	0.1821	5.3681	5.25231	5.39904	5.49217	5.63822	5.48878	5.52004	5.36561	5.85248	5.35645	5.49282	5.31182	5.29553	5.53912	5.40886	5.24322	5.51497	5.47601	5.65858	5.16189	5.59232	5.45011	5.56039	5.46542	5.56158	5.51295	5.39448	5.36744	5.55473	5.09751	4.56795	5.19694	5.46732	5.49678	5.32616	5.12685	5.21878	5.55675	5.23155	5.36339	5.51044	5.91106	6.0293
P07108	0.382509	3.3995	6.684	0.0493723	0.214585	0.0493723	1.24797	3.52469	3.48103		3.4211	3.5931	3.43922	2.88493		3.40627	3.33603	3.22605	3.41073	3.42331	3.16405	3.49658	3.84247	3.41583	3.45381	3.35114	3.63179	3.38244	3.1222		3.46644	3.27546	3.45137	3.12853	3.28364	3.20703			3.07234	3.52172		3.17318	3.12774	3.44063	3.1309	3.44905	3.13163	3.90424
P07195	0.714579	3.86086	2.41855	0.0173847	0.572988	0.0173847	0.564734	4.06571	3.76945	4.07094	3.88975	3.86915	4.1808	3.57086	3.88522	3.77922	3.89924	3.99843	3.80079	4.0524	3.86001	3.58965	3.87603	4.07441	4.04334	3.69433	3.80071	3.84145	3.69901	3.73897	3.92482	3.86563	4.25732	3.77318	3.7201	3.78156		3.58023	3.83133	3.95898	3.78125	3.55754	3.50055	3.92381	3.83371	4.04971	3.80721	4.32588	3.84997
P07203	0.0635028	3.47026	19.1769	0.0647976	0.0120868	0.0647976	2.53841	3.45107	3.59011	3.34495	3.55976	3.60759	3.69719	3.53468	3.80497	3.3587	3.40302	3.386	3.3734	3.33033	3.39086	3.38708	3.43984	3.21829	3.18238	3.49943	3.79877	3.52243	3.41363	3.56934	3.22808	3.32948	3.58202	3.45111	3.65735	3.31335		3.22465	3.35214	3.58304		3.36247	3.35596	3.49253		3.38433	3.44328	4.02562
P07237	0.0377849	4.08521	22.8033	0.0855351	0.00524407	0.0855351	2.82762	4.04379	4.21192	3.88238	4.21546	4.35199	4.26828	3.93064	4.51053	3.93596	4.07239	3.89722	3.93375	4.29834	3.93136	3.96196	4.02593	4.15972	4.22361	4.04045	4.24137	4.4008	4.11639	4.08877	4.0886	4.00696	4.12136	4.21503	4.259	3.86592	3.27981	3.74123	3.91711	4.43368	3.90392	3.94054	3.85805	4.02459	3.70615	3.98682	4.00095	4.65471	3.76593
P07305	0.116609	3.58215	14.8084	0.0657213	0.0330492	0.0657213	2.15451		3.63368	3.66799	3.71344	3.69261	3.38563	3.74279		3.44464	3.5635	3.51825		3.55787	3.6356	3.53873	3.66282	3.43627	3.51209		3.32401	3.27538	3.43945	3.73024	3.52047	3.60832	3.52461	3.52175	3.34735	3.37513		3.35072	3.59976	3.60647			3.45692	3.71384	3.66659	3.53251	3.43952		3.95078
P07339	0.997227	4.05336	0.0215891	0.000386412	0.995041	0.000386412	0.00622475	4.22083	4.10137		4.24415	4.2302	3.47187	4.22447	4.39859	3.7202	4.41331	3.94884	4.22901	3.48576	4.2915	4.3835	4.25963	4.01272	3.25424	4.49457	4.35211	3.74044	4.29384	3.70388	4.06976	3.48032	3.63456	3.61658	4.33694	3.96372	4.04309	3.40634	3.87871	3.92361	4.02177	4.06214	3.53886	4.08578	4.39123	3.64817	3.78445	4.48952	4.40166
P07355	0.627802	4.17401	3.35121	-0.0314284	0.462253	-0.0314284	-0.736852	4.29273	4.01683	3.75404	4.43477	4.32744	3.87405	4.3357	4.33957	3.88877	4.0965	4.1984	4.44577	3.92855	4.26527	4.38602	4.24675	3.89715	3.71397	4.3566	4.34217	3.89715	4.37569	4.14679	4.03886	3.75177	4.00387	3.81238	4.1922	4.00729	4.2	3.8076	3.83283	4.43674	4.48866	4.44737	3.81298	4.0119	4.22249	3.91508	4.1662	4.44727	4.29818
P07384	0.79832	3.58109	1.52879	-0.0135781	0.703268	-0.0135781	-0.381549	3.70175	3.44752		3.86903	3.71373	3.5972	3.5463	3.61777	3.50721	3.45404	3.35942	4.0443	3.49222	3.66303	3.78903	3.59317	3.5907	3.42792	3.66508	3.65309	3.51303	3.50185	3.45873	3.54544	3.43487	3.38994	3.53996	3.63878	3.4215	3.5241	3.029	3.26506	3.5752	3.44006	3.56893	3.26645	3.4927	3.62659	3.44353	3.61953	3.95784	3.6225
P07437	0.00871771	4.22127	33.8643	0.0946746	0.000410739	0.0946746	3.60248	4.14814	4.24847	4.22574	4.36991	4.44673	4.45949	4.15278	4.31912	4.08496	4.18652	4.20107	4.20206	4.30034	4.30139	4.21094	4.2333	4.38129	4.38273	4.16089	4.3235	4.37427	4.28021	4.22522	4.35323	4.06442	4.24302	4.20345	4.36926	3.82626	3.75197	3.95844	4.16779	4.39969	4.18397	4.00196	3.90746	4.28304	4.03242	4.17584	4.18661	4.75609	4.18867
P07476	0.90345	3.32016	0.695733	0.0101906	0.851975	0.0101906	0.187198				3.12664		3.30398	3.58357					3.65015		3.31687	3.21493	3.277			3.2404			3.35156	3.30386	3.30709				3.23024	3.13955	3.0484		3.44369	3.52296	3.00506			3.51827
P07477	0.25729	3.7121	9.39939	-0.0569132	0.114831	-0.0569132	-1.5848	3.64191	3.711	3.7591	3.73925	3.93351	3.96467	3.72274	4.20652	3.67347	3.9105	3.92459	3.38379	3.87109	3.56213	3.57176	3.48876	3.86929	3.7617	3.51726	3.9255	3.72788	3.55813	3.84942	3.54037	3.90767	4.21358	3.87936	3.62714	3.6516	3.87561	3.61288	3.67849	3.75723	3.67125	3.40478	3.63184	3.65919	3.65471	4.00657	3.81833	4.14747	4.16353
P07686	0.738269	3.78795	2.17423	-0.0150826	0.606146	-0.0150826	-0.516581	4.0569	3.81735	3.53437	3.8689	3.82072		3.74862		3.63664	3.67522	3.68568	4.02965		3.66718	3.97704	3.65933	3.81085	3.58232	3.74891		3.72589	3.78378	3.91083	3.74998		3.97523		3.72596	3.3963		3.41081	3.72749	3.63137	3.69525		3.29798	3.84634	3.59664	3.69735	3.80285		3.89115
P07737	0.0617482	4.31181	19.4227	0.0800845	0.0114216	0.0800845	2.55659	4.26164	4.42107	4.3209	4.45247	4.58926	4.57318	4.34276	4.19672	4.20087	4.20427	4.19979	4.19735	4.57176	4.24329	4.28097	4.27557	4.44665	4.50129	4.32072	4.52098	4.48607	4.31385	4.37576	4.40689	4.17606	4.40865	4.37389	4.5589	4.15013	3.48068	4.0681	4.18901	4.54307	4.22601	4.03198	4.04492	4.41038	4.23035	4.37446	4.26842	4.82837	3.92828
P07741	0.491583	3.6268	4.92498	0.0239065	0.321738	0.0239065	0.993866	3.48254	3.63653	3.62025	3.73398	3.72694	3.70678	3.47715	3.78585	3.42506	3.58366	3.48202	3.61122	3.75279	3.54521	3.58386	3.64237	3.75954	3.89218	3.69713	3.55645	3.72082	3.56332	3.54324	3.7699	3.48587	3.68862	3.7074	3.54437	3.50854		3.29268	3.49443	3.68269	3.64473	3.4022	3.28274	3.77284	3.48821	3.61318	3.6091	4.12413
P07814	0.972747	3.76886	0.201051	0.00124742	0.954762	0.00124742	0.0568099	3.79724	3.78917	3.8374	3.88307	3.95408	4.00299	3.79677	4.19533	3.65312	3.75689	3.83067	3.71245	3.7903	3.77464	3.82957	3.73328	3.88158	3.79776	3.69201	3.94325	3.84983	3.76571	3.83565	3.74931	3.68153	3.88325	3.8708	3.82591	3.45025	3.74041	3.4567	3.68247	3.72424	3.56874	3.70472	3.54092	3.80109	3.6741	3.6818	3.72402	4.22122	3.92296
P07858	0.08244	3.62002	17.3896	0.130366	0.0182405	0.130366	2.39467	3.40479	3.4832		3.62971	3.58014	3.53427	3.69889		3.24077	3.37931		3.49125		3.56143		3.6334	3.54116	3.19189	3.68054	3.8861	3.50449	3.46685	3.45852	3.52087		3.61178	3.51647	3.24261	3.41748			3.73328	3.6213	3.82562		3.0364	3.47922	3.6743	3.56643		4.43504	3.60608
P07900	0.00854606	4.70056	34.053	0.0873298	0.000393281	0.0873298	3.6146	4.70304	4.71671	4.75159	4.8883	4.7954	4.86264	4.63512	4.94252	4.55772	4.69979	4.70248	4.67139	4.77076	4.64165	4.69715	4.63063	4.82261	4.87118	4.61066	4.85171	4.81953	4.77095	4.66411	4.77219	4.64717	4.84134	4.76121	4.6857	4.45173	4.30645	4.46754	4.62105	4.76956	4.54332	4.52383	4.55751	4.76402	4.60265	4.71552	4.65788	5.22054	4.64778
P07910	0.0116926	3.85461	31.654	0.0901136	0.000683278	0.0901136	3.45887	3.76073	3.88847	3.84659	4.0146	3.97926	4.03956	3.8323	4.25811	3.78857	3.87492	3.77924	3.77478	3.93538	3.82353	3.78779	3.7969	3.89713	3.97258	3.71506	4.10691	3.92648	3.8871	3.78965	3.87465	3.74956	3.95237	3.89589	3.88867	3.65093	3.51918	3.58745	3.80252	3.91744	3.81057	3.67547	3.51189	3.86894	3.8079	3.78219	3.82961	4.29167	3.64133
P07948	0.0569765	2.92	19.8977	0.150215	0.0102383	0.150215	2.63418	2.64519	2.99753			2.94379			3.39629	2.70326	2.83439		2.47684	2.81305	2.7172	2.92297	2.72592						3.02446		2.95033	2.87999			2.95119				2.88097					3.01127	3.07899	2.61127	2.98891	3.84401
P07951	0.0381622	4.24034	22.7374	0.103831	0.00532431	0.103831	2.82297	4.06291	4.24148	4.14676	4.44455	4.41712	4.31681	4.21718	4.47423	3.94883	4.13358	4.08768	4.17409	4.38879	4.34014	4.15789	4.19945	4.25994	4.28895	4.34077	4.42667	4.26414	4.32689	4.19174	4.22165	4.25115	4.23415	4.13793	4.30329	3.9192	3.62626	3.92372	4.2171	4.21297	4.22891	3.94817	3.91357	4.2459	4.21509	4.06598	4.22757	4.7163	3.80441
P07954	0.0848749	3.27098	17.1907	0.0753723	0.0190953	0.0753723	2.36671	3.19132	3.35018	3.32518	3.44425	3.36122	3.56416	3.40837	3.74468	2.93474	3.3086	3.32095	3.14548	3.27273	3.24582	3.181	3.22452	3.40173	3.5135	3.10537	3.38592	3.43012	3.23194	3.31915	3.40973	3.09547	3.35609	3.2234	3.24396	2.968		2.81776	3.08287	3.19193	3.34287	2.89589	3.01991	3.33794	3.29712	2.95437	3.26846	3.50178
P08133	0.0687376	3.41519	18.6146	0.0819626	0.0137576	0.0819626	2.49058	3.33568	3.64458		3.51861	3.67769	3.61877	3.41581	3.6615	3.39398	3.48972	3.44789	3.11986	3.65755	3.23707	3.18113	3.41374	3.72929	3.57198	3.22397		3.66095	3.27335	3.1747	3.64041	3.39181	3.59387	3.39185	3.26279	3.32984		3.11623	3.19205	3.70926	3.2365	3.01505	2.99429	3.51981	3.1407	3.5979	3.38091	3.94614
P08195	0.0346181	3.04164	23.8491	0.108082	0.00412181	0.108082	2.91682	3.27552	2.68778	3.02029	3.16526	3.31218	3.09127	3.18489		2.78918	3.17666	2.99646	2.95034	3.13892	3.21844	2.94327	3.16084	3.01181	3.25599	2.68046		3.0021	3.05963		3.21404	3.04063		3.34257	2.77354	2.55222		3.11196	2.82934	2.99113		2.69321	2.75909	2.85268	2.78495	3.10235	3.06825	3.57014
P08238	0.0150424	4.43051	29.8134	0.0825535	0.00104391	0.0825535	3.3344	4.39574	4.47557	4.49042	4.59028	4.54443	4.65944	4.38187	4.63861	4.31496	4.3979	4.41452	4.39838	4.52683	4.40087	4.41204	4.3514	4.56657	4.59242	4.3055	4.62331	4.52072	4.48129	4.36308	4.49135	4.36941	4.53056	4.48515	4.41252	4.17684	4.13566	4.23299	4.33169	4.48321	4.2848	4.24434	4.23232	4.505	4.37544	4.41334	4.43852	4.95888	4.34651
P08240	0.281151	2.92537	8.74373	0.0621916	0.133545	0.0621916	1.51431	2.8143		2.96151	3.09841	2.99023	2.97403			2.79449				3.03573	2.7901	2.90634	2.85031		2.98866			2.88225	3.02289		3.01352				2.90746	2.54457				2.99759		2.84634	2.65001			2.77289
P08311	0.584607	3.28333	3.8032	-0.0437203	0.416563	-0.0437203	-0.815157	3.42089	3.42128	3.16384	3.40168	3.25844	3.56062	3.12733	3.37398	3.20872	3.43788	3.04035	2.97997	3.30256	3.03452	3.03348	3.65178	4.26455	3.62782	3.50507	3.87261	3.5368			3.21654		3.21306	2.95691	3.46962	3.15631	3.04289	2.62554	3.36415	3.15692	3.23935	3.31399	2.78081	3.34206	2.97513	2.98683		3.81224	3.28465
P08559	0.641182	3.30415	3.22101	0.0291113	0.47632	0.0291113	0.716107	3.15858	3.41142	3.23071	3.38872	3.41925		3.14681			3.34958			3.26229		3.18187			3.36783	3.03221	3.55696		3.29499		3.25248	3.0692	3.42317		3.20206	3.24822				3.38572			3.00012	3.22503	3.23772	3.03383	3.21379
P08567	0.973167	3.24682	0.172392	0.00137007	0.961083	0.00137007	0.0488739	3.17026	3.42364	3.41945	3.34796	3.30418	3.18433	3.11015		3.18058	3.23777	3.28832	3.17243	3.31651	3.18445	3.22903	3.28049	3.2199	3.28755	3.19023	3.57911	3.32217	3.10847	3.35301	3.07251		3.38248	3.33848	3.38998	3.17061	2.97289	2.87877	3.18395	3.36925	3.01559	3.26296	2.98383	3.26978	3.49445	3.00717	3.26417	3.59276	3.18354
P08575	0.0346181	3.21407	23.8602	0.110482	0.0041113	0.110482	2.92186	3.29818	3.13056	3.13937	3.27895	3.65249	3.3585	3.41907	3.4612	2.82071	2.90362		3.01902	3.25668	2.91923	2.98302	3.0965	3.1261	2.92195	3.03901	3.56058	3.40739	3.19281	3.32588	3.24461		3.0911	3.24175	3.2258	2.85935		2.67022		3.32837			3.01859	3.1267	3.13491	3.10341	3.09336	3.83821
P08621	0.0504059	3.38007	20.7219	0.0775785	0.00846848	0.0775785	2.66988	3.27962	3.4109	3.42609	3.51218	3.46904	3.53046	3.23588	3.78961	3.2075	3.35247	3.46095	3.1815	3.57035	3.14925	3.21886	3.35942	3.50951	3.44536	3.14692		3.46546	3.34737	3.38635	3.33472	3.40332	3.4769	3.44629	3.41587	3.27796	3.01156	3.03207	3.3649	3.26439		3.08606	3.18332	3.35791	2.96631	3.4196	3.50039	3.89198
P08670	0.66919	3.59562	2.92153	-0.0318869	0.510325	-0.0318869	-0.660125	3.66252	3.62229	3.62039	3.82829	3.67149	3.6153	3.75777		3.31971		2.8804	3.76423	3.93891	3.28168	3.57081	3.46504		3.4298	3.46426	3.64366	3.68707	3.40547	4.03005	3.73856	3.67444			3.56265	3.53242			3.45623	3.90712	3.48719			3.81435	3.47874	3.56597	3.69253
P08708	0.166076	3.14956	12.394	-0.0894298	0.0576231	-0.0894298	-1.9257	2.99878	3.30988		3.25064	3.47167				2.80339	3.21096		3.21783		3.08906	3.24203	3.15187	3.19294	3.15668	3.08816		3.20587	3.18362	3.20127		3.36523		3.27997	3.08162		3.03814	2.83738	3.28951	3.22338		3.21783	2.90598	3.16562
P08727	0.417998	5.76152	6.04359	-0.0910379	0.24868	-0.0910379	-1.15779	6.04825	5.36937	4.78676	6.10744	5.94069	4.84464	6.1209	6.0103	5.73163	5.75259	6.36045	6.32864	4.90863	6.22535	6.07482	6.19372	5.22031	4.99902	6.1234	6.28884	5.31962	5.91603	5.64708	5.80631	4.9408	5.17581	5.3633	6.17916	5.87779	5.9426	5.16668	5.42407	5.87265	6.05983	6.22042	5.68003	5.58911	5.98267	5.64141	5.83791	6.2429	5.87239
P08729	0.226114	3.45622	10.2696	0.105105	0.0939801	0.105105	1.6968	2.71296	3.20166		3.19139	3.51822			3.99949				3.18045	3.58973				3.51717			3.95682	3.60671	3.29796		3.59428		3.50402					3.21475	3.24284					3.41523				3.71147
P08754	0.153142	3.10078	12.9703	0.0669545	0.0504631	0.0669545	1.97235	3.03007	3.05519		3.2336	3.17473	3.06096	3.2534		3.23979	2.61944	2.73513	3.05523	3.14604	2.76471	3.14029	3.12813	3.11436	3.00478	2.89435	3.0436	3.16855	3.1084		3.20804	2.93512	3.21267		3.1345	2.85634		2.56457	2.89666	2.99027	3.31928	2.94118	2.85069	3.16484	3.14454	2.99921		3.64625
P08758	0.26773	3.734	9.10747	0.0434475	0.122816	0.0434475	1.5507	3.63058	3.87552	3.76462	3.85461	4.03556	3.93973	3.66996	3.99125	3.55543	3.65859	3.73017	3.63191	3.9689	3.5988	3.71069	3.59113	3.71037	3.82981	3.6784	3.88011	3.81916	3.68066	3.86115	3.81538	3.65818	3.83687	3.79537	3.76436	3.57055		3.44244	3.45689	3.90563	3.56836	3.44194	3.40884	3.7372	3.66161	3.71518	3.63162	4.34779	3.61854
P08779	0.689037	5.53029	2.68372	-0.0503381	0.539049	-0.0503381	-0.61558	5.51936	5.35616	4.67525	5.83737	5.68452	4.50864	5.96956	5.76522	5.21357	5.66077	5.92512	5.94882	4.78717	6.36114	5.76895	5.67304	5.21705	4.967	6.00109	5.84882	4.9016	5.82182	5.44491	5.65168	4.65874	4.76137	5.03787	5.9628	5.38851	5.70123	4.89505	5.04605	5.77899	6.06967	5.96868	5.51288	5.38036	5.70759	5.33365	5.5665	5.91415	5.59945
P08842	0.714579	3.36255	2.41506	-0.0195762	0.573448	-0.0195762	-0.564197	3.27243	3.45661	3.61509	3.40628	3.59627	3.48589	3.28904	3.7632	3.28236	3.50971	3.2045	3.36744	3.84534	3.19755	3.21873	3.34454	3.40667	3.62022	3.18601	3.33926	3.52744	3.40142	3.33257	3.22046	3.38458	3.59603	3.39874	3.37534	3.06073	3.07336	3.16262	3.34313	3.54072	3.19137	3.17161	3.30924	3.51312		3.10757	3.41619	4.08967
P08865	0.000299491	3.77628	56.9616	0.141954	2.01296e-06	0.141954	4.91738	3.7826	3.79109	3.73625	4.0171	3.845	3.95417	3.73599	3.93334	3.59591	3.70853	3.59518	3.68974	3.80315	3.77692	3.75613	3.74943	3.85995	3.93199	3.75252	3.92486	3.79684	3.8468	3.64728	3.95455	3.73956	3.87432	3.78981	3.77337	3.48125	2.86469	3.57809	3.75165	3.90758	3.82969	3.57529	3.44626	3.83864	3.81178	3.72006	3.74928	4.21906	3.76431
P09012	0.788577	3.33856	1.61828	-0.0139976	0.688925	-0.0139976	-0.401416	3.34636	3.39614	3.27384	3.36444	3.48968	3.66821	3.19221	3.89569	3.31115	3.50201	3.1942	3.15354	3.365	3.42168	3.33739	3.42352	3.36111	3.48969	3.27309	3.69385	3.39619	3.31039	3.26518	3.35736	3.22693	3.49987	3.41092	3.31689	3.19709	3.31329	3.13236	3.3375		3.23726	3.16578	2.91316	3.31733	3.10116	3.26153	3.38781	3.69718	3.27953
P09104	0.140853	4.21738	13.4419	0.0779036	0.0452704	0.0779036	2.0215	4.12871	4.52688	4.16721			4.32828	4.26281	4.31317		4.22001	4.15387		4.34823	4.20065	4.091	4.07869		4.35522	4.45488	4.43148	3.93918	4.29942	4.07342		3.35992		4.04345	4.45114	4.35174	3.63686	4.06258		4.36093		4.01985	3.91229	4.13527	4.23438		4.20229	4.52509
P09211	0.114597	3.28501	15.0089	0.0696684	0.0315582	0.0696684	2.16942	3.14861	3.28351	2.98435	3.35916	3.4463	3.33567	3.27922		3.20011	3.16766	3.05864	3.65192	3.49896	3.40724	3.11877	3.16425	3.19394	3.26364	3.61674	3.51541	3.07216	3.15807		3.63441	2.97961	3.50309	3.09314	3.24568	3.0565		2.76331	3.2159	3.44348	3.21164		2.90967	3.35113	3.3316	3.29615	3.1095	3.94347	3.53129
P09382	0.117767	4.13713	14.7373	0.0753249	0.0335943	0.0753249	2.14211	3.98367	4.35351	4.17482	4.23663	4.21585	4.29667	4.12482	4.23277	4.02306	3.90259	4.15183	4.07498	4.51768	4.02328	4.01235	4.11322	4.18539	4.22565	4.00051	4.36283	4.38075	4.23768	4.35491	4.17948	4.18006	4.27221	4.06922	4.24765	4.05897		3.78359	4.0129	4.28518	4.05755	3.88052	3.84566	4.37856	4.0292	4.40717	4.12866	4.57723	3.84
P09429	0.345862	4.16279	7.37762	-0.0318094	0.18291	-0.0318094	-1.33719	4.00155	4.28126	4.32383	4.36232	4.34744	4.33893	3.99522	4.48399	4.15771	4.31547	4.21851	4.10145	4.30947	4.26507	4.19208	4.05215	4.38079	4.22287	4.08368	4.30876	4.26606	4.0464	4.3323	4.14064	4.15026	4.29921	4.29574	4.19623	4.0448	4.22778	3.84487	4.23675	4.18243	4.01256	4.08038	3.9738	4.26317	3.98367	4.11279	4.20939	4.59427	4.11257
P09488	0.977108	2.9323	0.13561	-0.00173258	0.969257	-0.00173258	-0.0386381	2.85195	2.70214		3.11332	3.21017	3.05062			3.148	2.98966	3.35484			2.877	3.08668	2.98041		2.75822	2.9186		3.02391	2.94041		2.76575				2.9657	2.92164		2.8109	2.93049	2.90731	3.44968		2.72918		2.83779	2.91759		3.23777
P09496	0.263097	3.25828	9.23897	0.0691001	0.119153	0.0691001	1.57695	3.24594	3.33934		3.41095	3.26577							2.95175						3.4332	2.87172		3.30424	3.36624		3.22578			3.17646	3.19472				3.0907	3.24639
P09525	0.0342598	3.38895	23.9657	0.0942618	0.0040126	0.0942618	2.91799	3.14154	3.3325	3.26696	3.53079	3.58673	3.86443	3.60131	3.47684	3.17253	3.34132	3.3025	3.42048	3.42566	3.41281	3.32459	3.26379	3.37843	3.46722	3.45993	3.93009	3.48021	3.56061	3.27379	3.49478	3.31016	3.30925	3.01382	3.36042	3.40162	3.04052	2.89947	3.32087	3.4997	3.23277	3.14157	2.76165	3.41736	3.19766	3.45603	3.36304	3.83088	3.6095
P09622	0.157167	3.24691	12.7823	0.0669251	0.0526952	0.0669251	1.95576	3.28135	3.29676	3.21574	3.3424	3.46973		3.26109	3.62465		3.19352	3.34612	3.15555	3.38229	3.38053	3.23897	3.23774	3.24336	3.26265	3.16346		3.21804	3.27102		3.22792		2.56368		3.29189	3.0859		3.10435		3.32273		3.06843		3.33707		3.06424	3.10115
P09651	0.116565	4.17081	14.8438	0.0549989	0.0327812	0.0549989	2.15197	4.1492	4.15544	4.21761	4.37627	4.26599	4.36713	4.1091	4.59552	4.05376	4.12848	4.29369	4.0615	4.23679	4.17809	4.08074	4.16265	4.26619	4.29782	3.94085	4.37425	4.25633	4.19666	4.12847	4.14856	4.08622	4.29886	4.25209	4.25928	3.86178	3.98218	3.91549	4.08853	4.26816	4.12236	3.97861	3.90343	4.1855	4.02139	4.1169	4.13027	4.68902	3.97296
P09661	0.488174	3.14098	4.97464	0.0408645	0.31808	0.0408645	1.00413	3.10465	3.16655	3.11958	3.32474		3.30936				3.10812			3.06965	2.75256	3.14939	3.06925	3.14301	3.09481	3.06621	3.34932	3.11612	3.16218				3.25887		3.0349					3.18572	2.82652		2.7288		3.00956	3.21854
P09874	0.758283	3.77556	1.96252	0.0121193	0.636426	0.0121193	0.473531	3.72141	3.79527	3.77376	3.99059	3.96273	3.98247	3.64304	4.16148	3.66095	3.82367	3.74145	3.61817	3.80124	3.79044	3.82745	3.73568	3.87271	3.84818	3.63399	4.00688	3.86889	3.73943	3.86741	3.71935	3.71765	3.87592	3.91261	3.87952	3.59362	3.70479	3.48363	3.80608	3.79922	3.55517	3.70703	3.54677	3.71809	3.67069	3.63025	3.74613	4.28183	3.67268
P09972	0.251804	3.60927	9.57189	0.0585103	0.11036	0.0585103	1.60562	4.02289	3.78062	3.37407	3.67864	3.62882	3.81104	3.58558		3.34164	3.61514		3.81448	3.86601	3.45073	3.77728	3.56061	3.54857	3.21803	3.70269	3.8263	3.35925	3.29515	3.64393	3.64566	3.46016	3.69963		3.73777	3.48436		3.45777	3.21601	3.46329	3.36337	3.59469	3.03503	3.66167	3.8865	3.63455	3.67893	3.89521	3.37262
P0C025	0.473875	3.48721	5.1675	-0.0641002	0.304263	-0.0641002	-1.0345	3.75858	3.28835		3.59514	3.53512		3.62647	3.62373		3.2374		3.93135		3.64695	3.64999	3.5939			3.64312	3.78499			3.4099	3.0022	3.11666	3.64443	3.54827	3.84432	3.63908	3.54744	2.96574	2.87894	3.53771	3.21905	3.73686	2.97906	3.38601	3.56441	3.34194	2.95599	3.59406
P0C0S5	0.0979035	4.01877	16.1736	0.0680189	0.0241344	0.0680189	2.27538	3.98474	3.90489	4.14661	4.17549	4.12705	4.14847	3.90888	4.41412	3.9419	4.00634	4.19746	3.99049	4.08215	4.00109	3.92566	3.8916	4.11138	4.17618	3.86938	4.31453	4.10843	4.10229	4.07666	4.07426	3.90375	4.13745	4.06081	4.10458	3.74808	3.78786	3.7353	3.96593	4.08928	3.83383	3.93176	3.80407	4.10315	3.86733	3.88856	4.0161	4.46276	4.8499
P0C7P4	0.345862	3.21976	7.38502	0.0754455	0.182599	0.0754455	1.34622				3.27769								3.13008	3.53966			2.97447		3.23773										3.04969				3.57213						3.17235
P0CG48	0.411569	4.2418	6.19958	-0.0494245	0.239907	-0.0494245	-1.17943	4.39676	4.06055	4.13893	4.43232	4.252	4.03601	4.1538	4.39094	4.24989	4.36062	4.22213	4.18465	4.14023	4.18928	4.18002	4.33061	4.18233	4.04306	4.6191	5.00959	4.11372	4.12642	4.12424	4.35866	4.12437	4.20986	4.26041	4.21946	4.26619	4.22928	3.88537	4.16138	4.45478	4.50251	4.2147	3.87381	4.09919	4.04852	4.05599	4.06169	5.06127	4.36114
P0DMP2	0.757573	3.59681	1.97037	-0.0132118	0.635276	-0.0132118	-0.47523	3.57185	3.59877	3.67939	3.8086	3.80266	3.62395	3.59285	3.97358	3.18783	3.70377	3.52098	3.46479	3.66088	3.41993	3.6642	3.29578	3.86441	3.74769	3.47643	3.93327	3.53125	3.2884		3.48872	3.71734	3.85503		3.52821	3.4931	3.78729	3.48499	3.48184	3.71387	3.65844	3.59767	3.29094	3.51733	3.52372	3.62408	3.78247		3.81982
P0DMV8	0.747583	4.58728	2.07748	0.0127698	0.6198	0.0127698	0.49702	4.5474	4.5689	4.53673	4.79017	4.82984	4.68986	4.55539	4.85265	4.40222	4.56159	4.43765	4.74785	4.72519	4.68145	4.66277	4.5728	4.76325	4.691	4.5837	4.71327	4.67825	4.63071	4.6494	4.59903	4.45317	4.65618	4.68436	4.67935	4.25816	4.32292	4.19988	4.49618	4.67331	4.60313	4.4317	4.4789	4.56106	4.43054	4.53138	4.45054	5.07082	4.4241
P0DN76	0.889021	3.69176	0.823219	0.00877654	0.827329	0.00877654	0.218847	3.51941	3.64775	3.75584	3.65988	3.84888	3.77147	3.65019	4.20142	3.4827	3.72811			3.77301		3.55455	3.78301	3.69009	3.71147	3.59045	4.0143	3.6739	3.68855		3.73248	3.65885	3.75525	3.76917	3.52619	3.44071	3.3209	3.25399	3.48704					3.54562	3.59443	3.49372	3.63379	3.89965	3.84225
P0DP23	0.0442239	4.12389	21.8559	0.0816681	0.00652239	0.0816681	2.75338	4.01631	4.25363	4.13927	4.28314	4.30739	4.36383	4.07021	4.27024	3.88148	4.15795	4.01579	4.26727	4.27112	4.0014	4.00428	4.03393	4.25606	4.28877	4.16043	4.30696	4.18738	4.16653	4.14549	4.16476	4.08193	4.19246	4.11435	4.24239	3.91949	3.21056	3.79703	4.14167	4.23629	4.06982	3.82918	3.84175	4.17702	4.05366	3.99349	4.05033	4.53119	3.97577
P0DPH7	0.953452	3.50065	0.326681	0.00427081	0.927538	0.00427081	0.091114	3.64313	3.57448	3.35379	3.67206	3.5403	3.81614			3.28139	3.48368	3.56637	3.57978	3.52516	3.66088	3.36511	3.48543	3.86785	3.71077	3.60264	3.2448	3.55323	3.47026	3.43274	3.83031	3.74791	3.57351		3.51561	3.06236		3.18981	3.26725	3.82112	2.88686		3.18379	3.73367	3.03751	3.53134	3.73691	3.92544
P10155	0.553163	3.15757	4.13836	0.0328594	0.385624	0.0328594	0.870272	3.31653	2.88418		3.23254	3.37946	3.04658	3.18471		2.92712	3.20409	2.54562	3.45396	3.10304	3.26429	3.2547	3.192	3.1528		3.25212	3.23269	3.07026	3.03435	3.2212	2.91224			2.82283	3.16062	3.01995				3.25233	3.17652	3.0438		3.08548	3.16329	2.93651	2.99197	3.49928	3.12279
P10253	0.203173	3.20638	10.9827	0.0626586	0.0797501	0.0626586	1.76558	3.24772	3.31385		3.17533	3.29443		3.31406	3.55813	3.17922	2.88702	2.74251	3.27265		3.06998	3.38554	3.26167	3.149	3.06851	3.13515	3.00265	3.19859	3.22591	3.08991				3.18756	3.10196	2.93366				3.31555	3.0358	2.96621	2.68133	2.89822	3.21305			3.63013
P10412	0.0150424	4.2769	29.7811	0.103882	0.00105168	0.103882	3.33221	4.19878	4.21359	4.4129	4.38307	4.38859	4.3771	4.25134	4.63277	4.23231	4.32525	4.34254	4.07564	4.41289	4.20537	4.19039	4.37257	4.23681	4.41867	3.99359	4.37771	4.24744	4.24735	4.20438	4.40145	4.33863	4.35143	4.35361	4.32791	4.05811	3.79785	4.00588	4.22966	4.36368	4.14883	3.97539	4.14965	4.44881	4.09867	4.20925	4.37149	4.88174	4.9525
P10599	0.502889	3.80331	4.79457	-0.0413268	0.331545	-0.0413268	-0.973932	4.11601	3.64796	3.3265	4.03765	3.77904	3.25968	3.79783	3.95029	3.72892	3.68728	3.83393	4.22726	3.44803	3.95101	4.10083	3.92788	3.5564	3.5759	4.10331	4.04782	3.45579	3.68328	3.592	3.52163	3.55202	3.76232	3.60023	4.04702	3.85149	3.85504	3.18436	3.59064	3.87888	3.87988	3.95186	3.39459	4.02444	3.92227	3.66534	3.95058	4.13495	4.06751
P10606	0.0583394	2.98775	19.7252	0.13296	0.0106532	0.13296	2.6236	2.61195	2.21508		2.98749	3.04996	3.1289	3.07391				3.0673				2.50076	2.98192	2.87922	3.12365			3.03217	3.07452				3.08427	3.02884	2.88296	2.77728			2.86007	3.16738			2.5205				2.8197
P10619	0.76965	3.21333	1.84123	-0.0249736	0.654451	-0.0249736	-0.448781	3.49428			3.30793	3.24447	2.74673	2.86149		3.18	2.93636	2.99119	3.5618	2.67644	3.34292	3.56286	3.2476	2.82896		3.39135	3.26695	3.039	3.22455	3.19731	3.11939				3.18891	3.12551	2.88578	2.85407		3.28524	3.4057	3.2689	2.57528		3.26587	2.63016	3.03678		3.34431
P10768	0.280569	3.52455	8.77459	0.0436262	0.132599	0.0436262	1.51264	3.49391	3.65475		3.71709	3.64308	3.6781	3.59232		3.18389	3.58007	3.40242	3.50084	3.59172	3.51746	3.45111	3.41899	3.62949	3.79002	3.56195	3.68871	3.68659	3.52924	3.571	3.55843	3.4302	3.5397	3.53242	3.59783	3.23007		3.27023	3.33986	3.64738	3.51996	3.44883	3.23561	3.41856	3.26129	3.28065	3.43204	4.14049
P10809	0.00386952	3.90225	41.5081	0.118023	7.06633e-05	0.118023	4.07165	3.88304	3.89648	3.98994	4.09071	4.05452	4.14281	3.85323	4.44645	3.70433	3.93516	3.96576	3.72228	4.01924	3.84348	3.79241	3.84283	3.94453	4.14561	3.70991	4.04843	4.01489	3.99082	3.72373	3.91812	3.88009	4.05876	3.89591	3.88519	3.7425	3.00857	3.6797	3.84422	3.88651	3.92226	3.70614	3.68689	3.79371	3.86877	3.77405	3.80231	4.40459	3.6278
P10909	0.221906	3.23165	10.3973	0.198441	0.0912586	0.198441	1.71914	3.35543	3.08242		3.32998					3.3188			3.3909		3.11701		2.96427				3.30169	3.04137							2.90611	2.95853	2.9421			3.28972								4.69822
P11021	0.0441079	4.08786	21.9244	0.0745821	0.00642035	0.0745821	2.75876	4.04888	4.0517	3.94443	4.3204	4.45786	4.22011	4.02637	4.45034	3.77775	3.98303	3.84861	4.19019	4.11492	4.05851	4.04916	4.02732	4.09377	4.20374	4.16389	4.38129	4.2899	4.18385	4.18885	4.08542	3.98493	4.07961	4.21189	4.14599	3.67903	3.59912	3.79192	3.92689	4.17965	3.81567	3.90278	3.86032	3.88449	3.96311	3.86566	3.88111	4.55908	3.86804
P11142	0.0360021	4.33825	23.2722	0.0760084	0.00470736	0.0760084	2.86321	4.2924	4.40889	4.28029	4.57796	4.42684	4.58525	4.29714	4.68571	4.09397	4.30529	4.23158	4.37877	4.45706	4.29659	4.3335	4.29827	4.37798	4.51634	4.21989	4.47865	4.53301	4.40596	4.34431	4.37618	4.22631	4.43215	4.42097	4.39167	4.10685	3.89842	4.15122	4.22456	4.36356	4.18621	4.21983	4.20612	4.26725	4.18388	4.22965	4.25771	4.81182	4.13246
P11166	0.320185	3.4216	7.90372	0.0594442	0.162042	0.0594442	1.40731	3.67515	3.29346	3.18241	3.59893		3.43169	3.46088	3.79351	3.37391	3.46979		3.62661	3.2528	3.69784	3.48839	3.32543	3.38281	3.53233	3.50186	3.74001	3.38102	3.73366		3.38808	3.31285	3.47028		3.7013	3.32985		2.87725	3.15187	3.37408	3.32206	3.57813	2.9861	3.39669		3.45161	3.60553
P11172	0.249981	3.69326	9.6107	0.0798078	0.109378	0.0798078	1.61744	3.53428	3.71842	3.9706	3.5873	3.51052	3.90239	3.57066	4.25244				3.52332	3.86071	3.41624	3.57586	3.44167	3.86502	3.62894	3.5285	3.87341	3.43452	3.55759		3.69907	3.7538	3.94655	3.89723	3.53032	3.59737			3.6766				3.335		3.49681	3.58431
P11177	0.40281	2.916	6.34047	0.0520116	0.232249	0.0520116	1.20162	2.71988	2.92269	3.37061	3.12385	3.01861	2.72311	2.84202			2.81789		2.61622	3.09917	2.9276	3.04299	2.75222	3.03213	3.02396	2.98303	3.03014	2.84054	2.89046		3.01843	2.27075	2.9879		2.89838	2.83748		2.60402		2.98095	2.56837	2.87776	2.37464	3.04116	2.87806	2.86543	2.87909
P11233	0.58643	3.36344	3.77849	0.0374244	0.41894	0.0374244	0.811382	3.39757	2.99729		3.49228		3.5901	3.37739	3.87581	3.37426			3.48459	3.42957		3.28904	3.49996	3.50213	3.0243	3.34723	3.60607	3.46526	3.30351				3.55943	3.59187	3.42869		2.95877	3.05065		3.10161			2.99143	3.41635	3.40721	2.90243	3.15341
P11279	0.481624	3.28208	5.04794	0.0472149	0.312756	0.0472149	1.01396	3.49453			3.40339	3.0304		3.40805		3.18284			3.16757		3.22993	3.47196	3.25209	3.10416			3.70019		3.35838		3.1555				3.17785	3.01634	3.04204	3.09095	2.9794	3.37166	3.70823	3.33839	2.9908		3.26597	2.84814	3.19811	3.93757
P11310	0.192246	3.41095	11.3571	0.0453654	0.0731629	0.0453654	1.803	3.14061	3.49081	3.55364	3.57031	3.59871	3.55463	3.48888	3.85706	3.289	3.39261	3.52692	3.23505	3.51927	3.28706	3.33066	3.3353	3.51798	3.5572	3.3322	3.63086	3.36965	3.41185	3.32368	3.45631	3.30585	3.46769	3.37931	3.51634	3.29898		3.03051	3.36329	3.48693	3.32608	3.38088	3.12494	3.36339	3.25822	3.34937	3.43426	3.85404
P11362	0.274741	3.5892	8.91427	0.0682935	0.128402	0.0682935	1.53445	3.57456			3.984	3.75413			3.80873	3.43525		3.47051	3.45593	3.82876					3.7255			3.78339	3.65621	3.4641	3.77078				3.70356		3.44566						3.08934	3.64756	3.63121
P11387	0.0749703	3.25864	18.0776	0.0776429	0.0155682	0.0776429	2.44847	3.1107	3.19063	3.25489	3.46226	3.30144	3.24271		3.54343	3.13982	3.10869	3.13184	2.95654	3.36068	3.0993	3.08234	3.0909	3.38567	3.42843	3.10879	3.52144	3.27637	3.18289	3.61049	3.17065	3.07253	3.3571	3.32715	3.23585	2.82826		2.90432	3.15482	3.33536	3.39061	2.94941	2.89194	3.53635	2.98251	3.24526	3.24396	3.82384	3.9395
P11388	0.637277	3.22909	3.26037	0.0396828	0.472022	0.0396828	0.722085	3.26579		3.10137	3.30348	3.14827	3.50334		3.74958		3.43549	3.10779	3.10526		3.07389	2.95545	3.27947	3.30268	3.43701	3.35957	3.38174	3.34874	3.0681	3.30149	3.00112	2.92427		3.52908	3.46576		3.36047	2.64266	3.11382		3.00415		2.7976				3.29708	3.781	4.16377
P11413	0.01236	3.42111	31.1497	0.099732	0.000767423	0.099732	3.42638	3.27018	3.45546	3.32867	3.58535	3.70061	3.55856	3.43553	3.74268	3.19005	3.36406	3.33636	3.51827	3.56342	3.36801	3.37767	3.27804	3.48231	3.47658	3.37476	3.53548	3.51624	3.41328	3.51955	3.61718	3.44299	3.45343	3.48464	3.5082	3.15565		2.98026	3.20187	3.65598	3.43773	3.1425	3.17282	3.66555	3.17239	3.38402	3.36278	4.02167	3.3834
P11586	0.714579	3.86093	2.41052	-0.0118939	0.574048	-0.0118939	-0.563161	3.84925	4.02125	3.94433	4.02793	3.95679	4.03192	3.8123	4.1929	3.74068	3.9075	3.91396	3.84435	3.97787	3.8029	3.84513	3.80325	3.97718	3.95696	3.67875	3.91925	3.98573	3.87896	3.75315	3.90966	3.81399	3.94422	3.91443	3.88918	3.62992	3.738	3.59786	3.87177	3.83537	3.72971	3.77384	3.66549	3.8544	3.73656	3.74256	3.86225	4.31174	3.88858
P11940	0.620534	3.48602	3.4104	0.0180462	0.455995	0.0180462	0.74717	3.34565	3.61252	3.46921	3.58829	3.57891	3.76426	3.37526	3.65604	3.31522	3.56677	3.52452	3.45028	3.61245	3.45652	3.46649	3.45771	3.60699	3.57047	3.37274	3.67715	3.655	3.46686	3.54813	3.55982	3.38543	3.5688	3.50266	3.54391	3.30373	3.32559	3.24308	3.58916	3.51587	3.38966	3.27137	3.31016	3.49055	3.16781	3.44187	3.49876	4.07492	3.35829
P12004	0.0063202	3.45583	36.4548	0.104116	0.000226216	0.104116	3.77067	3.29193	3.31145	3.48942	3.58245	3.36828	3.65302	3.54535	3.90935	3.43622	3.2309	3.37933	3.45712	3.40963	3.32848	3.30942	3.4476	3.62521	3.68263	3.1885	3.67562	3.59428	3.53918	3.31938	3.67063	3.44455	3.38289	3.48379	3.37645	3.07416		3.33217	3.34207	3.33562	3.54162	3.3558	3.2805	3.35112	3.36609	3.20867	3.45239	4.12544
P12081	0.793732	3.53511	1.57548	-0.0100809	0.695748	-0.0100809	-0.391713	3.36168	3.44473	3.47817	3.71071	3.71541	3.60372	3.54674	3.74009	3.37985	3.49161	3.5806	3.65372	3.51929	3.69486	3.5069	3.43718	3.56869	3.47384	3.67495	3.63981	3.4624	3.63714	3.73202	3.49617	3.26724	3.57626	3.45515	3.49076	3.30718	3.39473	3.24336	3.32512	3.53022	3.70102	3.46823	3.25154	3.53191	3.47832	3.44926	3.43931	3.89491	3.38436
P12236	0.0179552	3.61867	28.5691	0.0902237	0.00139025	0.0902237	3.25065	3.52953	3.62499	3.36527	3.8473	3.82181	3.88674	3.53742	4.05294	3.4769	3.53203	3.57491	3.67382	3.65578	3.55101	3.59579	3.39523	3.63911	3.80256	3.48013	3.80254	3.63913	3.60103	3.62805	3.69558	3.64365	3.83046	3.45043	3.66048	3.4208		3.35554	3.5593	3.76146	3.48442	3.44498	3.33171	3.60117	3.4797	3.52287	3.72074	4.05524	3.35264
P12268	0.569774	3.73241	3.96623	-0.0174602	0.401214	-0.0174602	-0.841508	3.71839	3.70882	3.80614	3.83958	3.89034	3.89947	3.69745	4.13178	3.63681	3.71347	3.80153	3.6408	3.79096	3.74631	3.72725	3.69249	3.85619	3.79018	3.72431	3.94504	3.80937	3.66822	3.71441	3.73914	3.57608	3.8682	3.85078	3.76498	3.45426	3.82224	3.47662	3.7302	3.76237	3.70815	3.65097	3.41825	3.80393	3.6894	3.6496	3.61134	4.20206	3.92399
P12532	0.540131	3.30065	4.27096	-0.0552152	0.374028	-0.0552152	-0.893617	3.15059			3.3961	3.54515		3.0029	3.67144		3.17351		3.36012	3.26057	3.30933	3.46007	3.17087	3.35317		3.22584				3.27721	3.53368		3.509	3.40241		3.07265	3.49774			3.01655	3.32698				3.09229				2.94749
P12814	0.0499152	3.76096	20.7931	0.0663936	0.00833077	0.0663936	2.66875	3.67839	3.85671	3.64843	3.86267	3.97196	3.9932	3.77768	4.0114	3.55416	3.67845	3.58344	3.8463	3.98899	3.88069	3.66388	3.71733	3.75152	3.89149	3.80435	3.93477	3.89339	3.77928	3.67185	3.88771	3.70995	3.77388	3.73145	3.9087	3.56707	3.47882	3.50712	3.67535	3.90077	3.76734	3.50206	3.43072	3.69968	3.57098	3.71856	3.69616	4.30488	3.71554
P12955	0.735233	3.2252	2.20373	-0.0402952	0.602043	-0.0402952	-0.524254	3.0032											3.76344		3.25319	3.24521				3.24075			3.10815		3.19489				2.65594	2.70359	3.16678				2.89173	3.17054			3.24627	2.90007
P12956	0.624878	3.73478	3.37578	0.0174712	0.459644	0.0174712	0.741074	3.71925	3.77907	3.69921	3.93976	3.91118	3.92444	3.59992	4.14677	3.55299	3.77313	3.76578	3.6548	3.82838	3.71775	3.71212	3.68344	3.84131	3.82058	3.5587	3.94939	3.81932	3.71527	3.78182	3.74555	3.6541	3.87639	3.81285	3.82053	3.53994	3.66331	3.42606	3.7459	3.75835	3.57458	3.64496	3.46503	3.79323	3.62594	3.65057	3.69666	4.17996	3.49713
P13010	0.121076	3.73239	14.5675	0.0505981	0.0349342	0.0505981	2.1257	3.67269	3.77451	3.75214	3.82813	3.89848	3.95301	3.66092	4.26507	3.62068	3.76475	3.82061	3.63247	3.8	3.64304	3.72012	3.65596	3.80689	3.84769	3.68665	3.96269	3.76029	3.66928	3.74203	3.63846	3.58237	3.87997	3.81028	3.80525	3.57741	3.64221	3.39905	3.72642	3.74969	3.67762	3.56022	3.48697	3.7318	3.7312	3.62993	3.65809	4.16203	3.77881
P13073	0.0873278	3.28613	16.9971	0.0881247	0.0199661	0.0881247	2.36353	3.3097			3.55438		3.24912		3.59735		3.24419	3.18773	3.16792	3.61035		3.24291	3.29573		3.43706	3.28472	3.41468		3.0985		3.22987		3.5508		3.1148	2.95235		3.24714			3.01864	3.12044	2.9105		3.05191	3.08468	3.15973
P13473	0.507491	3.16192	4.73847	0.0718641	0.335856	0.0718641	0.969606	3.17539			3.30375								3.17927		3.15962					2.9802	3.79822		2.80378		3.07609				3.30828	2.78728			3.45232	3.17861	2.99177	2.86524			3.08919			3.9375
P13489	0.162734	3.82149	12.5192	0.0565756	0.0559861	0.0565756	1.92458	3.67965	3.84409	3.67457	3.91657	3.90378	4.19002	3.9558	4.1548	3.70442	3.70139	3.79755	3.74416	4.02329	3.67802	3.7942	3.64698	4.01384	4.06554	3.65873	4.03405	3.99895	3.83178	3.94767	3.996	3.78001	3.81353	3.79606	3.89095	3.65759		3.30669	3.75059	4.09421	3.64303	3.45443	3.3696	3.81012	3.5891	3.88223	3.77766	4.48801	3.49053
P13637	0.132541	3.19424	13.927	0.0748676	0.0404859	0.0748676	2.07288	3.03185	3.49971	3.07572	3.09269	3.44926		3.09002					3.20336			3.02378	3.21651	3.06733	3.25819	2.91938	3.48481	3.41025	3.18495		3.29347	3.20504	3.29526	3.20289	3.10275	2.96941			3.01776		3.29156		2.79687					3.26183
P13639	0.0740926	4.40372	18.154	-0.0497664	0.0152967	-0.0497664	-2.4494	4.35063	4.49127	4.45137	4.53661	4.57459	4.54279	4.3112	4.62339	4.31264	4.48476	4.52702	4.45436	4.47415	4.45484	4.37299	4.40862	4.54191	4.38623	4.4354	4.56776	4.48306	4.33729	4.45774	4.39824	4.29473	4.57494	4.53536	4.37284	4.31232	4.52267	4.12803	4.42523	4.40445	4.21977	4.28701	4.15962	4.45201	4.3222	4.3321	4.37338	4.75154	4.50119
P13645	0.897745	5.04691	0.729975	0.0181842	0.845284	0.0181842	0.195522	5.28322	5.49596	4.41559	5.47814	5.56195	4.49461	5.67308		4.49842	5.12765	4.83716		4.47397		5.32777	5.35558	4.55312	4.31687			4.45824		5.17915	5.32552	4.43514	4.35145	4.8263	5.67447	5.01648		4.37558	4.43202	5.54696	5.40885		4.84439	4.57637	5.8042	4.92865	5.50541	5.55502	5.25001
P13647	0.354921	5.06411	7.21168	-0.115388	0.190034	-0.115388	-1.31609	5.37415	4.67752	4.20865	5.43024	5.33586	4.1547	5.66463	5.55884	4.61406	5.10624	5.90072	5.60274	4.22904	5.47985	5.64234	5.3394	4.43006	4.26054	5.37179	5.24462	4.29595	5.496	5.20673	4.98082	4.15324	4.26077	4.43933	5.69578	5.19716	5.44782	4.49347	4.39695	5.23832	5.42948	5.48216	5.25743	4.99366	5.36558	4.4976	5.27238	5.11276	4.92321
P13667	0.726376	3.64075	2.28747	0.0126497	0.590545	0.0126497	0.539041	3.55859	3.64072	3.71656	3.81682	3.96487	3.79338	3.48521	3.84534	3.60654	3.61573	3.62783	3.562	3.78696	3.60846	3.61723	3.47028	3.75731	3.66644	3.60456	3.85748	3.78087	3.64105	3.78469	3.63878	3.4768	3.66587	3.71764	3.69345	3.37637	3.4421	3.31821	3.4771	3.71522	3.45589	3.53122	3.33466	3.68945	3.48638	3.45459	3.58429	4.17644	3.65332
P13693	0.00895581	3.46156	33.493	0.101828	0.000447404	0.101828	3.59069	3.3047	3.33071	3.34359	3.72009	3.6359	3.78567	3.41086		3.01338	3.37728		3.5825	3.40787	3.30403	3.46754	3.35748	3.44831	3.46134	3.42632	3.66614	3.46189	3.53517	3.04382	3.70456		3.37522	3.39471	3.34967	3.07402		3.25388	3.53869		3.32109	3.28879	3.05841	3.32413	3.46695	3.47525	3.38992	3.77255
P13716	0.426759	3.09097	5.87934	-0.0568054	0.258265	-0.0568054	-1.13706	3.22561			3.23813	2.90347		3.24709					3.24475		3.23626	3.33414	2.9335		2.87278	3.15339			3.05052	2.8258					3.0954	2.71115	2.88663			3.10788	2.80564	2.97043	2.61278	2.95572	3.01572	2.91739			2.74074
P13796	0.773953	3.88163	1.78391	0.012085	0.663146	0.012085	0.436317	3.86184	4.05984	3.68529	4.0026	4.08468	3.9101	3.68543	4.05583	3.79834	3.81765	3.90066	3.84865	4.14962	3.83317	3.81866	4.07445	4.07139	4.0308	3.77919	3.86284	4.01893	3.8161	3.84079	3.89093	3.72621	4.04619	3.85202	3.94261	3.79884	3.39821	3.58121	3.88684	3.98611	3.77625	3.67627	3.57672	3.95225	3.76913	4.10676	3.81539	4.30651	3.74087
P13797	0.322622	3.7325	7.83232	0.0426811	0.164728	0.0426811	1.39526	3.74656	3.83595	3.59429	3.85803	3.86704	3.85361	3.43471	3.88825	3.64001	3.60787	3.84095	3.82869	3.88306	3.70862	3.63256	3.85118	3.82803	3.87718	3.68914	3.837	3.78795	3.63519	3.73609	3.77631	3.72902	3.95412	3.67915	3.79042	3.7545	2.99456	3.3442	3.72518	3.85432	3.51581	3.59128	3.46388	3.81079	3.71528	3.95682	3.59311	4.22399	4.02713
P13798	0.778013	3.33571	1.72432	0.0130862	0.672308	0.0130862	0.423858	3.34	3.25439	3.14506	3.39557	3.48679	3.43067	3.52246		3.24017	3.36764		3.64279	3.30953	3.37777	3.4261	3.20302	3.2539	3.24626	3.32716	3.3261	3.20773	3.36708	3.28743	3.38891	3.12429		3.38301	3.34212	3.10525	3.17334	2.93589	3.26779	3.36928	3.15986	3.24477	3.04299	3.18852	3.25924	3.19541	3.31087
P13804	0.97484	3.29154	0.148922	-0.00140959	0.966291	-0.00140959	-0.0423336	3.28077	3.15939	3.04454	3.52595	3.66533	3.58523	3.37644	3.80193	3.22511	3.2749	3.25366	3.35819	3.32853	3.3303	3.26123	3.31913	3.16124	3.22822	3.13672	3.19701	3.38204	3.23585	3.18701	3.0617	3.10242	3.41507	3.08083	3.35341	3.2581	2.8658	3.05716	2.81933	3.02669	3.21964	3.47127	2.99538			3.20805	3.40102	3.91429
P14314	0.081785	3.45663	17.4951	0.0602682	0.0178027	0.0602682	2.39344	3.38963	3.42725	3.56292	3.62212	3.64075	3.53267	3.49918	3.83397	3.21921	3.3601	3.44599	3.26381	3.63497	3.2588	3.42263	3.3212	3.56228	3.55599	3.3866	3.76701	3.61281	3.5625	3.4516	3.41655	3.41441	3.59906	3.48097	3.52939	3.26953	3.09894	3.16055	3.27783	3.52496	3.2954	3.15272	3.19724	3.37282	3.29382	3.28941	3.31599	3.91033
P14317	0.1804	3.35283	11.7946	0.0506838	0.0661509	0.0506838	1.85075	3.18236	3.55345	3.42006	3.415	3.536	3.41105	3.25847		3.33264	3.39022	3.24589	3.29375	3.64698	3.27297	3.3253	3.19914	3.56575	3.41151	3.15713	3.6548	3.43737	3.35043	3.2726	3.30724	3.28362	3.42555	3.35279	3.33037	3.12004		3.06724	3.45154	3.44377	3.02934	3.17601	3.02168	3.35356	3.09984	3.36845	3.31294	3.83845
P14324	0.0467917	3.48437	21.5026	0.0733594	0.00707515	0.0733594	2.72744	3.2492	3.30016	3.46277	3.55499	3.42279	3.59714	3.45321	3.68622	3.23623	3.52731	3.27773	3.5809	3.69766	3.40656	3.47306	3.37157	3.52907	3.48868	3.58393	3.7022	3.72942	3.41542	3.47361	3.57785	3.47686	3.73786	3.43327	3.65987	3.21036		3.25805	3.32174	3.62599	3.34305	3.31658	3.13645	3.56461	3.33087	3.56402	3.68015	3.79764
P14384	0.13744	3.1097	13.608	0.0981313	0.0435713	0.0981313	2.04383	2.93885	3.00053		3.08588	3.30882		3.19838					3.0601	2.96681		3.13055	2.89473	3.13631			3.49604	3.10891							3.04389	2.68337					2.98345	2.86383		2.6531	3.20607			3.51721	3.25888
P14406	0.540131	3.51517	4.27163	0.0247677	0.373971	0.0247677	0.89156	3.46722	3.26282		3.73414	3.64012	3.78025	3.45268	4.06055	3.42721		3.51045	3.59373	3.49863	3.49417	3.5888	3.36851	3.50912	3.74121	3.25764		3.46483	3.5508	3.35942	3.40539		3.60088	3.25257	3.58976	3.39947		3.21505	3.20839	3.55848	3.38518	3.45617	3.24142	3.21252	3.38311	3.1732	3.41343		3.49292
P14543	0.364493	3.74837	7.0431	0.0450804	0.197556	0.0450804	1.29695	3.81209	3.7853	3.6413	3.80838	3.91162	3.88241	3.6908	4.01898	3.73599	3.6061	3.83193	3.51391	3.91163	3.57196	3.6225	3.89677	3.9597	3.83939	3.62707	3.81257	3.78175	3.73313	3.67023	3.74495	3.75361	3.90724	3.81759	3.82869	3.65475	3.75356	3.39601	3.54692	3.79318	3.89077	3.5026	3.45952	3.84033	3.88925	3.89717	3.66307	4.0354	3.775
P14550	0.896741	3.08474	0.748333	0.00988069	0.841718	0.00988069	0.200501	2.96239	2.97114		3.14923	3.35175					2.76124		2.96799	3.12236	3.09862		2.98651	3.17249	2.96642				3.01745		3.19161				2.87654				2.92437	2.99462	3.11705			3.2436				3.58925
P14618	0.861075	4.7305	1.02027	0.0064004	0.790629	0.0064004	0.265901	4.76682	4.88529	4.60982	4.91217	4.93323	4.9	4.82831	4.89016	4.5889	4.68956	4.62393	4.86661	4.81476	4.71385	4.79059	4.74609	4.67848	4.55345	4.79751	4.88998	4.78721	4.67498	4.90035	4.71993	4.45862	4.76081	4.68338	4.73639	4.56534	4.50055	4.43522	4.5358	4.80549	4.55865	4.44601	4.50901	4.70241	4.72896	4.65273	4.67963	4.99659	4.63756
P14625	0.00212566	4.12367	44.8669	0.136812	3.26069e-05	0.136812	4.2656	3.99265	4.19824	4.15137	4.2976	4.26768	4.16629	3.85957	4.36912	4.12649	4.08498	4.1004	4.07892	4.32482	4.07583	3.94313	4.21518	4.42593	4.40149	4.00373	4.35082	4.21505	4.22111	4.06421	4.28018	4.15907	4.22335	3.99101	4.08729	3.87021	3.13462	3.89413	4.08561	4.19192	4.19977	3.80549	3.70518	4.10359	4.12549	4.15644	4.13706	4.51146	3.93466
P14678	0.80451	3.59304	1.47369	-0.0129028	0.712247	-0.0129028	-0.369536	3.36397	3.71564	3.75645	3.70979	3.84221	3.76613	3.53676	3.79819	3.52968	3.71394	3.51391	3.61365	3.63698	3.57744	3.66272	3.53306	3.81229	3.60983	3.54606	3.71089	3.53821	3.34964	3.6271	3.6552	3.60667	3.67377	3.64014	3.684	3.34659	3.57509	3.22419	3.51109	3.67149	3.30646	3.45778	3.42596	3.6138	3.43092	3.45137	3.666	3.98215	3.62706
P14735	0.195696	3.46874	11.2354	0.148066	0.0752428	0.148066	1.80794				2.97095	3.10552					3.72797		4.03984	3.52197	3.80845	3.21152			3.34008	3.99625				3.42334	3.99975				3.29141			3.25933	3.09999	3.71471	3.38913	2.94918	3.00658		3.05372				3.89444
P14866	0.0979289	3.47691	16.1274	0.0580211	0.0243928	0.0580211	2.27155	3.3969	3.48648	3.52376	3.58938	3.57286	3.67402	3.41283	3.91305	3.3733	3.51312	3.47251	3.36049	3.51253	3.35597	3.3973	3.53309	3.5262	3.61327	3.31991	3.73578	3.53435	3.5145	3.36623	3.59506	3.40317	3.51549	3.50905	3.50213	3.24207		3.20442	3.47255	3.40451	3.49423	3.36149	3.21098	3.33866	3.39197	3.39881	3.51531	3.99881	3.33778
P14868	0.527388	3.48293	4.47662	0.0214174	0.356729	0.0214174	0.924077	3.4705	3.65437	3.62151	3.5643	3.70335	3.59768	3.37068	3.80521	3.41355	3.5966	3.43885	3.38935	3.57628	3.56416	3.42596	3.40111	3.61847	3.524	3.44071	3.66802	3.5134	3.44168	3.4444	3.47216	3.48037	3.64992	3.52683	3.4836	3.43869	3.30991	3.11224	3.5379	3.51051	3.45297	3.36637	3.21587	3.55173	3.42068	3.4397	3.50781	3.93904	3.38116
P14923	0.942314	3.89486	0.403199	-0.00940424	0.911339	-0.00940424	-0.111528	3.31684	3.77179	3.15698	4.59456	3.77972		4.11027	4.16912	3.522	4.06307	4.15816	4.21543	3.28177	4.63613	3.49046	3.70315	3.17416	3.33675	4.09884	4.27508	3.1533	4.49254	4.65759	3.86116	3.25374	3.23252	3.60466	4.18018	3.55117	4.36949	3.9716	3.56517	4.65122	4.37432	4.21537	3.29459	3.21161	3.93461	3.25747	3.8994	4.25746	4.12114
P15153	0.0494046	4.15422	20.9366	0.0685512	0.00806012	0.0685512	2.68029	4.01165	4.3105	4.09705	4.33114	4.33815	4.33267	4.11939	4.3561	4.01883	4.14424	4.02165	4.10484	4.49047	4.02122	4.06652	4.0603	4.24799	4.35864	4.00336	4.27502	4.36201	4.12188	4.26022	4.23362	4.06144	4.2355	4.30149	4.36915	3.97358	3.79621	3.78591	4.00634	4.32178	4.08357	4.07431	3.88688	4.19692	3.97414	4.18537	4.15185	4.65918	4.10229
P15170	0.861075	3.51306	1.02213	-0.0111888	0.790292	-0.0111888	-0.266475	3.53767	3.32278	3.46737	3.78214	3.71934	3.53407	3.25188	3.72954	3.72612	3.43058	3.4022	3.73961	3.55124	3.88494	3.49154	3.53593	3.56636	3.53802	3.43017		3.47703	3.56834	3.39552	3.19001	3.37845	3.55733	3.64468	3.98691	3.24631	3.61226	3.23353	3.64255	3.60646	3.55575	3.4099	3.35286	4.03053	3.48984		4.10166	3.46227	3.30023
P15311	0.243745	4.63106	9.80469	-0.0380313	0.1046	-0.0380313	-1.63144	4.49522	4.81587	4.76038	4.77202	4.78884	4.75566	4.47197	4.82849	4.64025	4.8144	4.66072	4.53051	4.79664	4.66834	4.6101	4.62148	4.86551	4.7074	4.53556	4.72404	4.77648	4.50713	4.75864	4.64403	4.59176	4.7528	4.78306	4.64702	4.57111	4.65202	4.29613	4.67484	4.59079	4.40827	4.47446	4.42094	4.81963	4.53054	4.60681	4.71433	5.05087	4.59409
P15498	0.0924429	3.36258	16.5879	-0.0628796	0.0219386	-0.0628796	-2.31792	3.30867	3.41589	3.40271	3.46223	3.56587	3.5894	3.1362	3.44754	3.38088	3.51706	3.36864	3.29714	3.45435	3.38053	3.39419	3.35698	3.56477	3.34126	3.41242	3.48017	3.42029	3.16867	3.58164	3.28083	3.35146	3.54549	3.57582	3.40939	3.24535	3.34898	3.02259	3.40185	3.32912	3.28889	3.25077	3.15225	3.49629	3.2648	3.19181	3.34599	3.94141	3.30312
P15531	0.338291	3.36725	7.54023	0.0371357	0.176188	0.0371357	1.35888	3.40302	3.39584	3.17777	3.54475	3.57927	3.48544	3.45829		3.13713	3.45706	3.26229	3.26464	3.39037	3.514	3.3663	3.23211	3.33289	3.46389	3.26599	3.3903	3.55428	3.5585	3.24069	3.30928	3.38682	3.50348	3.41902	3.39323	3.02841		3.15927	3.22831	3.2897	3.18447	3.21725	3.21701	3.3253	3.22092	3.39886	3.10372	3.86813	3.31981
P15586	0.951419	3.03738	0.345068	0.00417832	0.92362	0.00417832	0.0961483	2.95677	2.79776		3.09997		2.96901	3.01229				2.9828	2.98252		2.81507	3.0741		2.93778	3.0988	2.98139		3.02536	3.03912		2.79435				3.15408					3.06884		2.90607
P15880	0.611896	3.97663	3.51686	0.0173757	0.444953	0.0173757	0.765591	3.89456	4.12169	3.98103	4.14086	4.23013	4.12336	3.94011	4.28736	3.85744	4.06632	3.90642	3.89529	4.09143	4.01275	4.01361	4.00132	4.1167	4.02189	3.8993	4.10925	4.101	3.93147	4.00409	4.02087	3.93049	4.05921	4.04692	4.03303	3.87048	3.83441	3.66816	3.97147	3.97583	3.81559	3.79574	3.67278	4.02165	3.95775	3.97356	3.91253	4.34502	4.10714
P15924	0.999868	4.25918	0.000573632	-1.31933e-05	0.999868	-1.31933e-05	-0.000165791	3.94141	3.9682	3.4693	4.72892	4.0548	3.68299	4.38966	4.49431	3.92364	4.55643	4.63998	4.73691	3.5726	4.99775	3.95714	4.10242	3.707	3.73279	4.60877	4.61888	3.62335	4.83532	4.95555	4.35153	3.59427	3.61625	3.85415	4.71619	3.98551	4.7633	4.28565	4.00675	5.03197	4.9028	4.54869	3.85859	3.68629	4.2509	3.72088	4.11181	4.64659	4.53952
P15927	0.695744	2.76439	2.63648	-0.0281832	0.544944	-0.0281832	-0.607456		2.99267	2.85194	2.89212	2.91522	3.20479	2.56993	3.064		3.05161		2.78129	2.27583	2.8129			2.79068	2.38978			2.68569	2.84437	3.03764	2.9563	2.26565		2.88805	2.88015			2.4837	2.40872	2.92382		2.58246					2.71707
P16070	0.00509166	3.1446	39.2439	0.174408	0.000119016	0.174408	4	2.86305	3.22569		3.19183	2.93918	3.03967		3.29077				3.16859	3.52941	2.9928	2.74093	3.1326	3.05255	3.22285	2.58881	3.45104	3.36955	3.09264	3.158		3.1938	3.09697			3.23949		3.03893	3.03098	3.39151	3.08775			3.34815	3.14017	3.24209	3.04875	3.72312
P16104	0.00125476	5.4316	48.3372	0.155588	1.46648e-05	0.155588	4.4595	5.3688	5.35518	5.48689	5.63091	5.4505	5.55004	5.32014	5.79499	5.31891	5.38802	5.46242	5.37472	5.49711	5.39617	5.34371	5.48738	5.48529	5.63643	5.29497	5.73289	5.42201	5.50633	5.49411	5.57799	5.41201	5.58177	5.38738	5.53422	5.37935	4.73504	5.19982	5.31143	5.36722	5.24664	5.23761	5.19176	5.47722	5.29179	5.35325	5.39442	5.94526	6.34835
P16152	0.42519	3.20797	5.91893	0.0503098	0.255921	0.0503098	1.14265	2.94515	3.18935		3.19396	3.52273					3.08523		3.51927		3.40561			3.04222	3.22575	3.30583			3.15633	3.17801	3.28838		3.4874	3.15446	3.07971			3.06947		3.14105		2.98609		3.20533	3.23652	2.94549	3.42512	3.56348
P16278	0.831989	3.09595	1.24619	0.0140037	0.750552	0.0140037	0.318791	2.99577	2.88049		3.33626	3.28222				2.9342	3.13817		3.2472		3.16658	3.13774	3.03608			2.98122	3.13289	3.03877	3.09543						3.02626										2.94991		2.98068	3.75892
P16383	0.950965	4.74171	0.350407	0.00434667	0.922485	0.00434667	0.0975584	4.67273	4.87832	4.69469	4.8901	4.97244	4.98121		4.91445	4.57958	4.72139	4.75594	4.72497	4.98947	4.63103	4.68246	4.83255	4.91047	4.86056	4.80303	4.92523	4.83012	4.72126	4.83616	4.86404	4.66889	4.83691	4.83401		4.64408	4.2169	4.40256	4.59114	4.84907	4.7566		4.48033	4.84612	4.63767	4.88973	4.63653	5.21357	4.65924
P16401	0.0349707	3.98069	23.7218	0.0977394	0.00424444	0.0977394	2.89742	4.0142	3.98479	4.06499	4.22379	4.00603	4.047	3.84816	4.42813	3.93923	4.11181	4.20781	3.81835	4.08185	3.88641	3.79846	3.86689	4.00155	4.13684	3.76641	4.14672	4.03612	3.99231	4.01743	4.07638	4.03963	4.10194	4.01184	4.00915	3.8683	3.47617	3.65218	4.02651	3.88497	3.81784	3.70677	3.69606	4.00972	3.87274	4.0482	3.94167	4.4815	4.98228
P16520	0.00967403	3.86256	32.8156	0.0935633	0.000522921	0.0935633	3.53612	3.92093	3.95824	3.80741	3.97868	4.09057	3.97085	3.91402	3.85705	3.85076	3.73202	3.75361	3.67939	4.03131	3.78769	3.82835	4.06977	3.92056	3.91652	3.8346	3.99881	3.85479	3.79248	3.74433	3.78648	3.74493	3.54852	3.79233	3.97823	3.70259		3.53093	3.86546	3.83244	3.93211	3.74829	3.54826	3.96673	3.71143	3.95228	3.71792	4.33654	3.88398
P16615	0.445547	3.30785	5.52573	0.0533319	0.280173	0.0533319	1.08601	3.1525	3.29726		3.24157		3.00153			3.24363	3.3137		3.26873	3.43554	3.39091	3.28326	3.27925	3.4588	3.43637	3.25675	3.40335	3.19758	3.33013		3.4474	3.27999	3.47614	3.05252	2.94166	3.27518		2.8404	3.3009	3.23556					3.46742	3.12585	3.33403	3.94771
P16885	0.892138	2.99672	0.789887	-0.00985838	0.833703	-0.00985838	-0.210681	3.01084	3.0004		3.08203	3.34972	3.21582			2.77457	3.01713		2.74666	3.19649	3.01366	3.07521	2.89539	3.00491	3.00697		3.59813	3.0703	2.91522		2.94266	2.93002		3.1254	3.03156	2.63124		2.56213	3.07282	3.03331		2.85449	2.90582	3.25574	3.23338	2.87523
P16930	0.312433	3.26519	8.06591	0.0429367	0.156102	0.0429367	1.4252	3.32138	3.2434		3.4315	3.66442		3.29707		2.96973	3.39632	3.28381	3.22897	3.37878	3.40679	3.22128	3.28637	3.28661	3.11298	3.16323	3.46087	3.43634	3.19876	3.4192	3.18268	2.99193	3.35451	3.23256	3.31236	3.00014		2.96829		3.3294	3.02642	3.288	2.99953	2.99999		3.02987		3.63376	3.05307
P16949	0.173902	4.12048	12.1036	0.0519643	0.0616087	0.0519643	1.8812	4.08552	4.08601	4.24042	4.31654	4.22633	4.35446	3.90656	4.29125	4.07838	4.25427	4.00941	3.91959	4.16143	4.15171	4.12761	4.02768	4.31666	4.34529	4.04337	4.36694	4.2443	4.18428	4.07166	4.28138	4.1634	4.06645	4.22002	4.23247	3.81975	3.67984	3.8916	4.24528	4.23517	4.04569	3.92195	4.00213	4.14729	3.90836	3.96749	4.25402	4.71393	3.9496
P17066	0.417591	4.22204	6.07566	0.0396708	0.24685	0.0396708	1.16414	4.24607		4.074	4.39844	4.38695	4.24813	4.16991		4.03417	4.18692	4.19412	4.35091			4.23935		4.3381	4.25666		4.48324	4.34716		4.25912	4.2932		4.29853		4.21615	3.97334		3.99952	4.07952			3.95517	4.0539	4.25409	4.05716		4.11429
P17096	0.812924	3.43274	1.42135	0.0096878	0.720884	0.0096878	0.357883	3.4563	3.51207	3.51503	3.47353	3.5016	3.67931	3.44482	3.60325		3.57784	3.51361	3.33048	3.46151	3.57889	3.2894	3.42489	3.58897	3.50752	3.12379	3.74417	3.57805	3.52419	3.50056	2.91475	3.38331	3.70092	3.55904	3.46606	3.41274	3.38088	2.99542	3.36729	3.53154	3.3867	3.18117	3.18093	3.4668	3.21173	3.30523	3.28649		3.49067
P17174	0.838545	3.45419	1.18056	0.0173672	0.76198	0.0173672	0.303886	3.2741			3.40741								3.74957		3.39899	3.38513	3.24807		3.35736	3.44237	3.7336				3.39451				3.3349	3.13747			3.40119	3.39185	3.32992	3.26754			3.40859			3.91477
P17812	0.0662856	3.6668	18.8685	0.0599286	0.0129763	0.0599286	2.51018	3.66542	3.68747	3.77217	3.81748	3.76571	3.79869	3.51327	3.77389	3.59307	3.6774	3.57715	3.65188	3.69248	3.69362	3.57802	3.64382	3.8655	3.83512	3.61537	3.7282	3.74546	3.73931	3.56968	3.71716	3.67326	3.76197	3.71333	3.65731	3.38671	3.43239	3.46717	3.50465	3.7321	3.70606	3.52241	3.35432	3.66411	3.67836	3.64263	3.71545	4.16204	3.53006
P17844	0.0081213	3.73029	34.5168	0.0972849	0.000353443	0.0972849	3.64426	3.7095	3.66891	3.70729	3.97669	3.77586	3.95033	3.6282	4.22135	3.48294	3.64618	3.67772	3.71335	3.72368	3.71134	3.71358	3.70224	3.82138	3.84224	3.58401	4.01982	3.74757	3.78081	3.73588	3.76728	3.68926	3.72655	3.8017	3.76786	3.52169	3.60926	3.44946	3.66535	3.71174	3.62324	3.51165	3.41247	3.66761	3.5684	3.5898	3.70119	4.23192	3.69017
P17858	0.314524	3.3796	8.01191	0.0353739	0.158055	0.0353739	1.41786	3.28855	3.56098	3.40408	3.39555	3.5587	3.42843	3.34102	3.65131	3.32409	3.41422	3.22257	3.39287	3.60224	3.38269	3.25918	3.25707	3.60497	3.48375	3.29012	3.40722	3.25416	3.31404	3.36229	3.43168	3.19542	3.49771	3.23752	3.49292	3.12282	3.23811	3.11806	3.32265	3.47352	3.4494	3.318	3.06692	3.51904	3.3663	3.34108	3.3416	3.95878	3.47475
P17931	0.351819	3.51335	7.29703	0.074803	0.186336	0.074803	1.33175	3.4801	3.28386		3.44811	3.41014	3.43466						3.87067		3.6525	3.33345	3.25433	3.32763		3.67343			3.48414		3.67608				3.03842	3.49288			3.47477	3.45377	3.75292					3.33829		4.24009
P17980	0.591201	3.07454	3.73345	0.0244294	0.423306	0.0244294	0.802856	3.17406	3.19209	2.37137	3.46623	3.31064	3.13851	3.24014	3.28527	3.09291	3.23422	2.78875	3.24503	3.02275	3.18959	3.21728	3.30301	3.00893	3.04939	2.97006		3.23727	2.98655	3.02924	3.08587		3.13279	3.05996	3.11372	2.98808		2.83372	2.91525	3.13968	2.84087	3.18554	2.54115	2.44479	2.96814	2.83214	3.04071		3.23003
P17987	0.158477	3.84286	12.7274	0.0440147	0.053366	0.0440147	1.94512	3.80781	3.86625	3.87358	3.99991	3.96795	4.01104	3.80945	4.04617	3.68334	3.81578	3.85421	3.76309	3.96478	3.79861	3.85026	3.76296	3.9995	3.96898	3.77494	3.98646	3.91813	3.8563	3.87563	3.92718	3.75004	3.97432	3.93957	3.86487	3.64267	3.66896	3.6091	3.77483	3.86236	3.73455	3.69172	3.66745	3.90394	3.84668	3.8361	3.76638	4.2975	3.92143
P18077	0.0560507	3.58053	20.0222	0.0795112	0.00994911	0.0795112	2.60747	3.57251	3.54888	3.43082	3.77722	3.63126	3.67552	3.63197	3.97818	3.35474	3.55181	3.57315	3.43373	3.68495	3.44336	3.53833	3.52233	3.67746	3.64153	3.41152	3.76147	3.55355	3.67994	3.67426	3.69412	3.5707	3.67751	3.48475	3.54496	3.35365	3.71401	3.37512	3.36609	3.55866	3.66418	3.49161	3.45483	3.67636	3.5567	3.50504	3.61154	4.06563	3.94946
P18085	0.226114	3.24332	10.2836	0.0571782	0.0936786	0.0571782	1.69086	3.20419	3.08841		3.32162	3.44043					3.25229		3.27373	3.30578	3.19597	3.06232	3.17694		3.49941	3.22014	3.60665	3.36347	3.30477		3.26694			3.43595	3.14243			2.98078		3.21861		3.12164	2.89433		3.18534	3.18513	3.27051
P18124	0.00586793	3.75031	37.5572	0.0956017	0.000175499	0.0956017	3.83446	3.69793	3.75212	3.78103	3.97671	3.84156	3.89621	3.69957	4.04255	3.59234	3.69021	3.66201	3.61411	3.82376	3.75477	3.71933	3.77522	3.85765	3.86047	3.66449	3.89811	3.82872	3.80597	3.72018	3.77318	3.68317	3.84769	3.76328	3.71426	3.42646	3.42927	3.53588	3.63269	3.82322	3.72706	3.53754	3.48176	3.80182	3.67785	3.73223	3.67416	4.24218	4.04456
P18206	0.0785064	3.32395	17.773	0.100446	0.0166994	0.100446	2.42545	3.2945			3.52373		3.26163	3.4159		2.94642	3.20386		3.28965		3.15324	3.32955	3.22049			3.23686	3.68034	3.18881	3.34121		3.2635				3.17174	3.15405				3.27568	3.38749	3.24099	2.71976		3.29838			4.04328	3.42973
P18583	0.021191	3.43886	27.3107	0.101961	0.0018575	0.101961	3.18688	3.3804	3.386	3.25606	3.50115		3.47945			3.40232		3.35062	3.50695	3.53769	3.279	3.43883	3.41665	3.31422	3.48219	3.43905		3.39253	3.53939	3.45115		3.51978	3.30764	3.42254		3.10911		3.11087	3.27532				2.93784			3.44607	3.34189	3.88466
P18621	0.593005	3.61248	3.69909	0.0188945	0.426669	0.0188945	0.796855	3.55234	3.69658	3.70315	3.81374	3.64303	3.7423	3.47837	4.01955	3.50195	3.5575	3.66103	3.5502	3.73847	3.59629	3.61733	3.54658	3.798	3.5888	3.49898	3.77891	3.61968	3.54057	3.69629	3.56516	3.49292	3.77457	3.7291	3.65012	3.4632	3.52307	3.38505	3.49517	3.70536	3.58493	3.48217	3.31515	3.67842	3.58303	3.58766	3.52939	4.0743	3.87583
P18669	0.0192144	3.55281	27.997	0.120616	0.00158599	0.120616	3.21113	3.44626	3.68387	3.62334	3.63727	3.87187	4.09548	3.74984		3.50473	3.42059	3.26796	3.60261	3.84982	3.56035	3.54811	3.34352	3.82107	3.73043	3.38596	3.60814	3.70937	3.69906	3.54228	3.74747	3.53027	3.47417	3.57582	3.70535	3.09962	2.78651	3.39308	3.50085	3.91915	3.14787	3.27833	3.1698	3.69072		3.38712	3.70687	4.15485	3.38636
P18754	0.0884783	3.22874	16.9126	0.0735217	0.0203584	0.0735217	2.34856	3.10829	3.26288	3.30796	3.36742	3.22515	3.47791		3.69525	3.0222	3.32411	3.27566	3.21196	3.29246	3.17073	3.08481	3.2047	3.32073	3.35404	3.14134	3.38545	3.27	3.28062	3.04303	3.25236	3.28788	3.22606	3.28195	3.14029	3.09129	3.11807	3.0455	3.29667	3.1878	3.24759	3.08048	2.99231		3.53502	3.23844	3.24743		3.35431
P19338	0.973526	4.06737	0.164372	-0.00109496	0.962859	-0.00109496	-0.0466327	4.05911	4.10268	4.13713	4.30321	4.23963	4.2262	3.92771	4.40619	3.98208	4.10118	4.13022	3.9535	4.17312	4.13022	4.06624	4.06397	4.2419	4.1506	3.91999	4.259	4.11749	4.03024	4.13813	4.09595	4.01398	4.20293	4.12739	4.08067	3.88416	3.95029	3.78837	4.03722	4.03794	3.92166	3.96169	3.82361	4.11135	3.97153	4.03126	4.02861	4.48473	3.94599
P19404	0.889835	3.00035	0.814943	-0.011008	0.828907	-0.011008	-0.216942	2.84842			3.19065	3.26567	3.21483				3.17683			2.88763	2.91284	2.70154		2.99982			3.1384	2.9536		3.15653	2.74209			2.99801	3.06655			2.6553	3.08292	3.07226	3.02712	2.70116	2.54641				3.06222	3.47163
P19623	0.0844464	3.50131	17.2282	0.0667517	0.0189314	0.0667517	2.37044	3.48812	3.52597	3.50433	3.75188	3.6428	3.66367	3.2425		3.22383	3.34003	3.19684	3.43676	3.51417	3.434	3.49988	3.28445	3.66616	3.63973	3.37784	3.7274	3.61891	3.59017	3.54486	3.54331	3.44438	3.6122	3.6173	3.41579	3.08337		3.28889	3.36014	3.71258	3.28953	3.34725	3.38799	3.67357	3.44657	3.40859	3.45228	4.13799	3.41637
P19784	0.222747	3.34744	10.3654	0.0814831	0.0919298	0.0814831	1.70419	3.4133	3.43288	3.48818	3.32787	3.11969	3.57782			3.26526	3.23199		3.21561	3.54852	3.18892	3.16324		3.30928	3.50575	2.91696	3.5999	3.43143	3.419	3.11848	3.36923		3.5385	3.42966	3.41235	3.33817		2.94554	3.30647	3.49192			3.22375	3.39406		3.44532	3.2787	3.93534
P19971	0.212489	3.13557	10.7267	0.0750791	0.084592	0.0750791	1.74102	2.79867			3.10041	3.24109		3.2546			3.17737	3.1304	3.11302	2.93575	3.03072		2.88194			3.12567			3.2003	3.22215	3.12495				2.94857				3.02658	3.16647	2.83546		2.92429	3.26593	3.20913	2.91118	3.29749
P20042	0.120481	3.36911	14.5999	0.0571592	0.0346745	0.0571592	2.13024	3.3339	3.45278	3.36034	3.45888	3.53359	3.31977	3.20529	3.87023	3.24678	3.394	3.38703	3.18317	3.38076	3.31013	3.30401	3.35984	3.41123	3.38999	3.24845	3.55672	3.41369	3.30642	3.38788	3.34708	3.36635	3.40191	3.3773	3.30367	3.0995	3.17842	3.13052	3.30102	3.4443	3.38002	3.27785	3.14561	3.52261	3.21251	3.31055	3.2001	3.9007	3.41537
P20073	0.776428	3.13195	1.75181	0.0221891	0.668065	0.0221891	0.430139	3.09021			3.26999		3.09915	3.03309			3.11304		3.45953		3.19213	3.38255	2.96983	2.85933		3.36044	3.44177			3.36609	2.93656				3.04804		3.29589		2.85516	3.37416	3.26935	3.11782	2.85618		2.67141
P20160	0.856906	3.3221	1.04826	-0.0144099	0.785549	-0.0144099	-0.27305		3.1964		3.51095	3.48885	3.60055			2.91954	3.34799		3.20126	3.41234	3.35513	3.37539	3.34481	3.52529	3.41605	3.31185	3.77137	3.40164	2.97171		3.04935	3.19381	3.35812	3.40504	3.3616	3.25254	3.36856		3.31561		3.13149	3.14728	2.801					4.00179
P20290	0.584564	3.39054	3.81012	0.0229024	0.415899	0.0229024	0.81568	3.16036	3.5125	3.55277	3.35778	3.62797	3.72449	3.3909	3.82416	3.41381	3.49914	3.29176	3.13402	3.40776	3.41127	3.39032	3.25768	3.47377	3.45206	3.43484	3.72478	3.44032	3.21897	3.52284	3.33322	3.4822	3.41741	3.70203	3.29843	3.25937	3.55807	3.08273	3.44744	3.49974	3.27352	3.07153	3.03663	3.34218	3.41023	3.2599	3.42169	3.69207	3.42901
P20292	0.533262	3.44436	4.38428	0.0485065	0.364395	0.0485065	0.911708	3.6233	3.47178		3.68958	4.16445			3.50282				3.13021	3.49823		3.31725	3.26046			3.273				3.68446			3.00653	3.23818	3.10516	3.24951				3.3472		3.05783	3.08817	3.36117	3.09719	3.4569		3.85819	3.35835
P20337	0.08244	3.7919	17.3803	0.0773777	0.0182795	0.0773777	2.38556	3.53471	4.03566		3.90181	4.10884	3.7221	3.74032			3.87705	3.74481	3.80454	4.04445	3.5877	3.78672	3.45929	3.6934	3.82689	3.72974	3.9891	3.87513	3.61066	3.83364	3.70977		3.93933	3.78564	3.71223	3.47178		3.4627	3.50488	4.05821		3.55471	3.43936		3.6623	3.58063	3.53724	4.18345	3.77552
P20339	0.0180137	3.80275	28.5142	0.0910402	0.00140794	0.0910402	3.24618	3.75151	3.8846	3.82782	3.86059	3.87507	3.96162	3.7774	4.30554	3.53156	3.68993	3.81916	3.92935	3.84292	3.81677	3.79908	3.74345	3.80424	3.9319	3.86522	4.08206	3.84659	3.78079	3.78369	3.89738	3.52275	3.55213	3.81382	3.89071	3.62877		3.27581	3.61755	3.83716	3.62578	3.7816	3.45882	3.82528	3.6564	3.67864	3.71222	4.14408	3.99888
P20340	0.000798881	3.79944	50.8779	0.135243	8.16971e-06	0.135243	4.61913	3.69061	3.90593		3.91046	3.99802	3.95007			3.52771	3.69211	3.52679	3.82138	3.96889	3.80134	3.72759	3.59819	3.59129	3.63018	3.88185	3.97188	3.8564	3.96333	3.78675	3.75989	3.67698	3.44348	3.60498	3.83518	3.5923			3.52774	3.97453	3.65385	3.73683	3.43595	3.78085	3.72759	3.70041		4.15117	3.96783
P20618	0.724304	3.6479	2.32728	0.016513	0.585157	0.016513	0.546907	3.81342	3.52429	3.72997	3.81066	3.78885	3.54441	3.82644	3.9631	3.46943	3.668	3.55581	3.97689	3.59476	3.70495	3.88406	3.61633	3.51084	3.55051	3.69563	3.77063	3.49245	3.64237	3.69402	3.47097	3.483	3.783	3.55196	3.60866	3.43884	3.43758	3.28677	3.33957	3.60366	3.55007	3.69028	3.37589	3.59341	3.76347	3.5182	3.47633		3.677
P20674	0.0494046	3.25571	20.9239	0.0855211	0.00808374	0.0855211	2.69009	3.06644	3.19721		3.41534	3.47928	3.29904	3.24946	3.55925	3.09247	3.17318	3.14413	3.20188	3.37391	3.33987	3.29726	3.15297	3.28807	3.53409	3.10973	3.56069	3.15607	3.37233	3.05473	3.17474		3.41726	3.09339	3.11818	2.82476		2.98266		3.32883		2.99599	3.10248			3.2112	3.15716	3.78113
P20700	0.0241582	3.63315	26.4275	0.0841725	0.00227641	0.0841725	3.09918	3.53715	3.74356	3.64174	3.69888	3.67261	3.68882	3.51292	3.99347	3.56677	3.67577	3.56048	3.52729	3.76834	3.55836	3.52802	3.60796	3.73437	3.78472	3.52381	3.74255	3.67765	3.62705	3.54637	3.76683	3.50126	3.70855	3.6557	3.62133	3.48689		3.26594	3.54212	3.76662	3.39147	3.39556	3.32873	3.64465	3.4246	3.64641	3.59818	4.10756	4.05491
P20701	0.281151	3.44434	8.7402	-0.047668	0.133653	-0.047668	-1.51137	3.47465	3.58337	3.56366	3.4402	3.6649	3.4811	3.60669	3.80091	3.47088	3.64729	3.40203	3.25955	3.60351	3.52786	3.43524	3.31114	3.58735	3.49677	3.37852	3.6806	3.4693	3.31946	3.31621	3.36588	3.46465	3.65484	3.66048	3.2938	3.36978	3.64735	3.18414	3.36685		3.54083	3.32808	3.10926	3.49047	3.38576	3.48376			3.75971
P20839	0.547673	3.44365	4.19702	0.0244868	0.380451	0.0244868	0.879503	3.48475	3.27921	3.39545	3.5323	3.58556	3.63541	3.34149	3.53749	3.48657	3.62441	3.39076	3.35017	3.58414	3.51736	3.40256	3.45163	3.395	3.73625	3.51649	3.61199	3.51034	3.39483	3.35116	3.39939	3.05812	3.5208	3.67648	3.57488	3.33954		3.09158	3.33292	3.29244	3.17073	3.53624	3.17208	3.42809	3.35774	3.46822	3.35482	3.83818	3.59115
P21108	0.773953	3.34191	1.78739	0.0178352	0.662615	0.0178352	0.437526	2.70711	3.35294		3.48281	3.67727	3.70365				3.12064		3.10698		3.258	3.48016	3.36742	3.28626	3.23186	3.10199	3.56339	3.58605	3.37148	3.61998	3.00583			3.34167	3.51545	3.07815		3.26482		3.41939	3.33056	3.33156	3.14476		3.41746	3.24917	3.21394
P21266	0.525245	3.38844	4.51782	0.0388839	0.35336	0.0388839	0.931655	3.41126	3.70895			3.6053	3.6817	3.2544			3.49039		3.42611		3.37319		3.30081	3.44027	3.29328	3.37339	3.70435	3.26847		3.22468	3.53986	3.39388	3.4746		3.49483			3.0256		3.2128		2.92025		3.25326		3.34952	3.45853		3.63017
P21281	0.162734	3.32987	12.5191	0.0568379	0.0559879	0.0568379	1.92456	3.21773	3.47927	3.05592	3.45856	3.24432	3.42904	3.25059	3.31823	3.35899	3.39108	3.20354	3.50427	3.56527	3.26553	3.25254	3.265	3.1993	3.41871	3.4313	3.52921	3.60074	3.32631	3.39898	3.48947	2.84303	3.26783	3.33049	3.36103	2.9969		3.04126	3.11897	3.62889	3.05108	3.1507	3.0352	3.40809	3.10363	3.23092	3.17793	3.99954
P21291	0.177138	3.16703	11.9174	0.0682394	0.0643078	0.0682394	1.86571	2.97326	3.31563	3.22175	3.11949		3.39565	3.20483		3.10923	2.83822		3.0326	3.27492	3.22325	3.29044	3.05524	2.96495	3.22196	2.90807	3.46517	3.0925	3.32937		3.24252		2.84085	3.15093	3.29934			2.62464	3.03248	3.1691	2.96776			3.21295	3.06035	3.02655	2.8477	3.96346
P21333	0.528396	3.30953	4.44961	-0.0323844	0.358954	-0.0323844	-0.920439	3.11915	3.22394	3.23112	3.48138	3.49652	3.25257	3.41995	3.57057	3.20736	3.42123	3.44877	3.37616	3.1934	3.39754	3.25626	3.15329	3.42661	3.26349	3.25095	3.46677	3.17335	3.11189	3.38982	3.35787	3.30075		3.32881	3.29382	3.16365	3.30554	2.94662	3.22058	3.46868	3.50809	3.20461	2.98024	3.26196	3.423	3.25259	3.30769	3.77549	3.23059
P21399	0.375415	3.19142	6.8165	0.0645647	0.208137	0.0645647	1.269			3.40878							3.01748		3.61098	3.36463						3.15505									3.30236							3.12547
P21796	0.00650786	3.55385	36.1242	0.0920027	0.000244109	0.0920027	3.74662	3.5249	3.4804	3.42436	3.72027	3.75086	3.76315	3.51646	3.95814	3.38357	3.44654	3.42863	3.56799	3.51858	3.5417	3.51511	3.52629	3.5629	3.65961	3.48515	3.791	3.50313	3.623	3.5457	3.6039	3.35552	3.55975	3.45705	3.52885	3.38013		3.21705	3.48469	3.60611	3.28637	3.37103	3.18839	3.57197	3.60983	3.4058	3.52211	3.97809	3.21306
P21912	0.815232	3.16305	1.39817	0.0153219	0.724741	0.0153219	0.35333	3.04305	3.2829	3.04686	3.36973	3.44515	3.34728		3.47639	3.23178	3.09637	2.64504	3.18734		3.14041	3.11855	2.81104	3.1149	3.05612	3.03013	3.2748	3.09775	3.13987	3.35493	3.2069			3.21592	3.23091	3.06527		2.88757		3.11868	2.9807		2.93692	3.29953		2.96061		3.58597
P22061	0.0749703	3.25326	18.0667	0.103768	0.0156074	0.103768	2.47102				3.19509	3.57247					3.26599		3.30018		3.19131		3.22035		3.31624	3.34792		3.18237							3.261	2.99867			3.11529	3.35871	3.38977	3.06403				3.20936
P22087	0.0735729	3.3612	18.2408	0.0702101	0.014994	0.0702101	2.46236	3.39554	3.39302	3.34118	3.444	3.40078	3.5897	3.23587	3.7265	3.43319	3.31168	3.32397	3.30904	3.4241	3.29788	3.17015	3.20432	3.38899	3.35036	3.00931	3.5205	3.24497	3.28842	3.27993	3.36501	3.28124	3.29277	3.35733	3.36041	3.19121		3.09195	3.29638	3.42169	3.06064	3.36585	3.21786	3.41495	3.21953	3.39907	3.23829		3.92127
P22090	0.536631	3.53504	4.31756	0.0298749	0.370036	0.0298749	0.898977	3.34082	3.54776	3.55672	3.69502	3.694	3.75067	3.53903	3.93571	3.58887	3.58675	3.58023	3.40764	3.69718	3.65813	3.37862	3.59296	3.65087	3.65539	3.22296	3.53237	3.74734	3.62017	3.49338	3.4744	3.50268	3.68733	3.85248	3.60913	3.31275	3.508	3.3665	3.55018	3.61355	3.15082	3.35975	3.27796	3.68515	3.305	3.54604	3.36889	4.12123	3.88214
P22102	0.345862	3.37344	7.3831	0.0323993	0.18268	0.0323993	1.33816	3.34512	3.39014	3.43397	3.52514	3.51445	3.58086	3.2963	3.84405	3.33766	3.46052	3.18223	3.34133	3.48815	3.40333	3.39196	3.33024	3.51321	3.47521	3.35264	3.58821	3.41677	3.40959	3.38904	3.39791	3.16014	3.27154	3.36663	3.40139	3.06071	3.25519	2.95533	3.27443	3.32264	3.33397	3.26595	3.1032	3.41401	3.35809	3.28851	3.35961	3.74244	3.37013
P22234	0.218722	4.26191	10.4988	0.0376268	0.0891504	0.0376268	1.70941	4.20838	4.26648	4.25636	4.46508	4.38752	4.38888	4.15524	4.41704	4.12055	4.21106	4.15783	4.27286	4.30566	4.25836	4.30052	4.19947	4.32327	4.37942	4.15776	4.34881	4.31178	4.32878	4.11603	4.32441	4.25173	4.24061	4.16961	4.29279	4.03643	4.07645	3.90441	4.15724	4.35442	4.04025	4.1161	3.91785	4.28714	4.21665	4.23575	4.16706	4.68235	4.22874
P22307	0.226114	3.35347	10.2721	0.047914	0.0939267	0.047914	1.68515	3.21771	3.40598	3.14909	3.52217	3.3946	3.42142	3.28592	3.84764	3.41407	3.22003	3.08343	3.12271	3.50664	3.19502	3.24458	3.23182	3.27816	3.50304	3.30556	3.4994	3.37889	3.43878	3.44813	3.33026	3.25077	3.38619	3.37328	3.43541	3.02616		2.95191	3.38289	3.53347	3.19398	3.20643	3.07283	3.31955	3.22377	3.32704		4.00977	2.93636
P22314	0.0215616	3.5986	27.1994	0.0777897	0.00190574	0.0777897	3.15452	3.40891	3.58351	3.61101	3.73336	3.63238	3.77992	3.69024	4.08255	3.44686	3.3915	3.50562	3.45871	3.58956	3.53643	3.48197	3.41718	3.6927	3.67616	3.48764	3.86411	3.62672	3.67826	3.59318	3.59263	3.42609	3.47274	3.55704	3.68269	3.40628		3.23411	3.28202	3.73331	3.48117	3.50146	3.33226	3.6231	3.57356	3.5301	3.59277	4.17017
P22392	0.0569277	4.02803	19.9191	0.0639783	0.0101879	0.0639783	2.59763	4.03582	4.01087	4.08082	4.25604	4.09672	4.15242	4.0054	4.18156	3.85179	3.95877	3.94182	4.05535	4.08625	3.99677	3.96439	4.00176	4.19123	4.15583	4.08008	4.14758	4.14902	4.17221	3.81219	4.15071	3.93049	4.04267	4.0618	3.98591	3.73414	3.5001	3.8492	3.90408	4.08037	3.80908	3.82102	3.77206	4.07187	3.98116	4.03754	3.98855	4.47329	3.98547
P22492	0.834156	4.10059	1.22965	0.012172	0.753416	0.012172	0.314664	4.17827	4.15826	4.23162	4.26551	4.20495	4.16149	4.10888	4.61627	3.96802	4.27241	4.50782	3.83422	4.26207	4.03622	4.03564	4.12788	4.29033	4.15126	3.75846	4.322	4.10846	3.97866	4.15981	4.2884	4.20394	4.52065	4.32583	4.15827	4.06557	3.48119	3.90225	3.99205	3.99782	3.9572	3.94886	3.95447	4.08735	3.71594	4.2057	4.21608	4.60122	5.18277
P22626	0.0222847	4.20523	26.9497	0.0847845	0.00201848	0.0847845	3.1347	4.12058	4.26811	4.19224	4.40309	4.25053	4.39615	4.16904	4.70598	4.07492	4.25564	4.25794	4.03323	4.28702	4.16014	4.1322	4.14621	4.26386	4.34842	3.98947	4.42102	4.30392	4.28503	4.13644	4.21935	4.16481	4.29428	4.30526	4.27073	3.90894	3.76833	3.89829	4.18145	4.31932	4.18418	4.03266	3.97143	4.20288	4.02684	4.16699	4.21533	4.66518	3.95683
P22694	0.476446	2.94898	5.11938	0.0549651	0.307654	0.0549651	1.02791				3.06199	3.00309	3.01644	2.95972				3.1049	2.9502	2.53092	3.00555	2.91696		2.87562		2.83553	3.22115				2.91191	3.16868	2.58299		2.78658	2.75864			2.73532				2.52563	2.97621	2.93863			3.40306
P22695	0.414074	3.03246	6.15693	0.0470711	0.242274	0.0470711	1.17486	2.77979	3.088	3.02256	3.17959	3.17433	3.33934	3.12835	3.41902	2.6916	2.97073		2.98036	3.22482		3.02813	2.58507	3.10477	2.8324	2.84703	3.03756	3.11697	3.13496	2.719	2.96917	3.09743	3.16418	2.73283	3.03798	2.60111		2.65952		3.06699	2.84305	3.00124	2.56914	2.90045	2.9974	3.01094	3.06317
P22732	0.239474	2.94924	9.90733	0.077962	0.102157	0.077962	1.64968	2.93078	3.11482		2.91787	3.19316					2.90645	2.75357		3.08172	2.7325	2.8113	2.67895		3.02747	2.84122		3.05625	2.97257		3.22482				3.0687	2.67149		2.58724		2.86557	3.06528		2.33608	2.83577		3.07604	2.98944	3.19882
P23141	0.36489	3.25509	7.03218	0.0475243	0.198053	0.0475243	1.29365	2.95335	3.43988	3.30533	3.35219	3.57423	3.29676	3.28068		3.01117	3.28952	3.10012	3.01271	3.39176	3.24822	2.67397	2.99635	3.33948	2.91447	3.4581	3.45184	3.32804	2.97363	3.20118	3.38952	3.37395		3.35239	3.1294	3.13501			3.29065	3.22853	3.22136	2.81765	2.83791	3.34288	3.31843	3.47819		3.70548
P23193	0.0903895	3.05678	16.7378	-0.114305	0.0211943	-0.114305	-2.36209		3.19004	3.28666	3.1979		3.22635			2.68906	3.09668	3.11499	2.83916		3.26843	3.16542	3.04747	3.2687				3.09359	3.08507	3.12483	2.95012		3.28245		3.10935		2.97498	2.53648	3.04595				2.8512	3.08262
P23246	0.0153698	3.8753	29.4241	0.0851407	0.00114181	0.0851407	3.30844	3.74799	3.84254	3.97294	4.04267	3.96324	4.06778	3.8208	4.35078	3.69337	3.82314	3.85579	3.73084	3.97255	3.89048	3.82194	3.86792	3.97169	4.04377	3.67548	4.0712	3.97505	3.92957	3.79358	3.9232	3.78859	3.98013	3.89241	3.95376	3.56126	3.37781	3.68681	3.86615	4.00743	3.8759	3.67551	3.66514	3.82905	3.77704	3.79193	3.83193	4.39254	3.4852
P23284	0.000113753	4.3688	64.7838	-0.129908	3.32368e-07	-0.129908	-5.30858	4.33385	4.54963	4.55537	4.53448	4.62279	4.54653	4.10089	4.62489	4.37126	4.59648	4.46248	4.2516	4.51639	4.34716	4.2948	4.42124	4.65099	4.41866	4.36166	4.4265	4.52138	4.09628	4.502	4.29522	4.30504	4.59502	4.56479	4.40422	4.35112	4.43486	4.02436	4.45534	4.3466	4.16282	4.23691	4.13468	4.45387	4.29652	4.3123	4.30794	4.67898	4.3225
P23368	0.203173	3.07417	10.9776	0.0852907	0.0798444	0.0852907	1.77341	3.02059		2.96584	3.18629	3.22491	3.30035	3.13803			2.85156	2.94594	3.16144	3.3652	3.09926	2.94061		3.01956	3.063			3.18506	2.93861	2.67		3.36755	3.13888		2.95676	2.84375			2.96142	3.41354		2.66015	2.52611			3.08951
P23396	0.676054	3.95449	2.84406	0.0157908	0.51951	0.0157908	0.645408	3.98048	3.99056	3.93926	4.13759	4.13437	4.0776	3.88815	4.29384	3.84774	3.94092	4.02612	3.87339	4.03802	4.01008	3.94934	3.98855	4.10538	3.99615	3.88176	4.04935	4.00739	3.90908	4.02046	3.99533	3.83123	4.11594	3.96694	3.93796	3.76689	3.86627	3.69089	3.91066	3.97671	3.82869	3.76553	3.66591	3.98248	3.86598	3.88175	3.84357	4.39467	4.34635
P23526	0.132709	3.68441	13.8871	0.0456839	0.0408591	0.0456839	2.06024	3.6705	3.61904	3.58471	3.8105	3.88989	3.79778	3.80316	3.83767	3.52201	3.55299	3.46502	3.80278	3.64099	3.75072	3.64369	3.64008	3.6695	3.75812	3.81178	3.76494	3.6738	3.78077	3.66591	3.80691	3.40035	3.68519	3.69345	3.62139	3.33266	3.50841	3.45981	3.49544	3.79148	3.36869	3.72815	3.39222	3.63987	3.69908	3.60209	3.56427	4.06348	3.75168
P23528	0.00650786	4.24399	36.1309	0.105299	0.000243731	0.105299	3.74613	4.24869	4.32441	4.21629	4.47339	4.43683	4.46803	4.194	4.35696	4.17309	4.13177	4.25667	4.18006	4.44541	4.21878	4.20409	4.11605	4.35873	4.29906	4.21677	4.43756	4.34092	4.34212	4.32162	4.22737	4.2421	4.39651	4.16705	4.40158	4.09778	3.7036	3.99032	4.08846	4.51165	4.15411	4.07272	3.85173	4.29227	4.23326	4.24101	4.20694	4.73722	3.95536
P23919	0.488807	3.32064	4.96414	0.0245608	0.318849	0.0245608	0.999798	3.28468	3.31503	3.45564	3.39334	3.47794	3.4455	3.20253		3.20588	3.31298	3.25374	3.27929	3.36303	3.36835	3.2222	3.1411	3.45204	3.3535	3.2697	3.70742	3.45453	3.18003	3.37969	3.20474	3.13725	3.43741	3.48019	3.34781	2.96448	3.25924	3.14984	3.18466	3.32073	3.25097	3.15314	3.06845	3.44428	3.31001	3.18211	3.34323	3.91456
P23921	0.745927	3.07293	2.10263	0.0205142	0.616222	0.0205142	0.502559	3.07487	3.28517	3.18254	3.05882	3.19997	3.32195	3.02847		3.0808	3.13233		3.05201	3.10053	3.08554	2.75367	3.02621	3.03138	3.27044	2.62317		3.24114			3.26807	3.00703	3.13449	2.84012	2.98958		2.96265	2.80935	3.15658	3.02087		3.11338	2.99704	3.35878			3.17375	3.69817
P24158	0.776638	3.08174	1.74671	0.0408365	0.668851	0.0408365	0.430052				3.29068	3.12937	3.22773			2.90837			2.86383	3.19666			2.97814	3.54648	3.36348	2.91666	3.40049	3.39598	2.87404		3.16406			3.28338	3.13885	2.67069				3.01214			2.36208					3.67028
P24534	0.760871	3.78748	1.94395	0.0111727	0.639154	0.0111727	0.469702	3.73794	3.87421	3.93608	3.94834	3.92688	4.08172	3.81848	4.13884	3.70391	3.80548	3.88241	3.75435	3.88453	3.67222	3.77405	3.65241	3.98619	3.93183	3.69327	3.91638	3.9011	3.80021	3.80683	3.78365	3.7074	3.83677	3.92519	3.81184	3.62707	3.67088	3.51004	3.83188	3.77164	3.61154	3.6973	3.50637	3.81436	3.75887	3.71948	3.79454	4.17633	4.01141
P24539	0.0509411	3.3387	20.6572	0.0831623	0.00859561	0.0831623	2.66194	3.30389	3.28462	3.4567	3.47372	3.61683	3.53959	3.36268	3.70838	3.23782	3.40419	3.5673	3.13614	3.29936	3.20553	3.24739	3.09917	3.38214	3.38922	3.19518	3.62022	3.50335	3.29014	3.18116	3.36342	3.15266	3.25558	3.35095	3.41787	3.11157		3.10274	3.20933	3.49892	3.22827	3.12049	2.91331	3.30733	3.09713	3.18888	3.2708	3.9099
P24666	0.582688	3.59032	3.83301	0.0263795	0.413713	0.0263795	0.819518	3.51541	3.57169	3.60388	3.77003	3.71984		3.8241			3.58964	3.50049	3.5689	3.7793	3.4884		3.54286	3.64084	3.62197	3.6561	3.98305	3.52239	3.51171		3.63556	3.71031	3.79241		3.5402	3.33472		3.40901	3.46021	3.52621	3.26968	3.48536	3.43092	3.25953	3.66855	3.48813	3.54562	4.2722	3.80503
P24752	0.375415	3.49881	6.82789	0.0339591	0.207592	0.0339591	1.2651	3.43123	3.66518	3.65553	3.65583	3.63302	3.5511	3.3484	4.05018	3.35422	3.54424	3.53492	3.24761	3.47304	3.28182	3.35822	3.22321	3.61823	3.60095	3.41595	3.62301	3.63055	3.46828	3.3978	3.47014	3.66723	3.61183	3.60374	3.42321	3.44936	3.13284	3.21122	3.5132	3.57865	3.51301	3.27176	3.26398	3.53539	3.334	3.43175	3.44706	4.10597
P25098	0.943075	3.58845	0.396414	-0.00310604	0.912764	-0.00310604	-0.10973	3.47893	3.77527	3.62066	3.71653	3.78192	3.86355	3.63481	3.80263	3.53572	3.81192	3.69781	3.44591	3.75636	3.43882	3.55887	3.59809	3.71158	3.64535	3.58529	3.72165	3.63017	3.54296	3.66072	3.56997	3.63314	3.647	3.68454	3.59726	3.50408	3.5801	3.15696	3.58692	3.6648	3.5425	3.37017	3.32055	3.77444	3.53498	3.44552	3.46052	4.06897	3.27092
P25205	0.668488	3.59433	2.93025	-0.0157053	0.509301	-0.0157053	-0.661285	3.59468	3.62505	3.70578	3.82784	3.77641	3.83605	3.50416	3.968	3.52771	3.61999	3.51639	3.55199	3.74139	3.65817	3.69755	3.61139	3.7843	3.69671	3.51184	3.82907	3.75225	3.59483	3.65724	3.52084	3.49041	3.69154	3.75901	3.68945	3.30089	3.55698	3.38682	3.5812	3.48523	3.44146	3.46459	3.40285	3.6295	3.4878	3.48972	3.50651	3.95807	3.5526
P25398	0.173128	3.42565	12.1409	0.0543385	0.0610818	0.0543385	1.88622	3.45544	3.52621	3.35801	3.64331	3.5605	3.54123	3.32582	3.71104	3.39466	3.34469	3.59508	3.33681	3.59517	3.27033	3.32685	3.26051	3.621	3.56207	3.25361	3.69842	3.51537	3.46391	3.40484	3.51535	3.38164	3.34164	3.44418	3.42666	3.38112		3.17186		3.53415	3.24332	3.32383	3.24089	3.50759	3.24181	3.38129	3.47386	4.0423	3.44163
P25685	0.117767	3.26211	14.732	-0.101691	0.0336353	-0.101691	-2.16548	3.42823	3.23739		3.40127	3.49115	3.42565			3.20196	3.26422	3.3646	3.08909	3.393	3.39039		3.34129	3.28783	3.21174	3.25181		3.47464			3.24821		3.51094	3.23816	3.30839	2.92669	3.24584		3.12592			3.22819	2.98787	3.4028			3.11856
P25705	0.0353313	3.98702	23.5525	0.0741838	0.00441318	0.0741838	2.88457	3.84971	3.98301	3.9996	4.13709	4.11086	4.20825	3.9699	4.4335	3.74489	3.90696	3.98721	3.85209	4.14234	3.81778	3.8973	3.78943	3.98879	4.11	3.88061	4.30096	4.08726	3.96189	4.05373	3.92012	3.9034	4.1274	4.0287	3.95717	3.76045	3.97725	3.62706	3.85099	4.08082	3.84315	3.83351	3.73564	3.87032	3.90037	3.85882	3.87902	4.52855	3.84923
P25786	0.906215	3.86206	0.679098	0.00555615	0.855244	0.00555615	0.182701	4.05794	3.73555	3.65948	4.05489	3.89386	3.92369	3.89662	4.19773	3.70343	3.88305	3.85961	4.24317	3.66253	3.91811	4.03201	3.80905	3.68437	3.81251	3.97328	3.97587	3.8079	3.94165	3.91342	3.7092	3.53223	3.80278	3.75712	3.73546	3.63119	3.61777	3.57594	3.6101	3.85212	3.6841	3.84071	3.42506	3.73419	3.82232	3.71364	3.8308	4.15929	3.81032
P25787	0.536166	3.53871	4.33234	0.02427	0.368779	0.02427	0.901096	3.63307	3.55485	3.34329	3.69776	3.62323	3.5601	3.61749	3.84149	3.45845	3.56731	3.28725	3.83521	3.47922	3.70775	3.64148	3.50805	3.48787	3.4736	3.59881	3.63292	3.49412	3.5821	3.35694	3.47038	3.358	3.35427	3.51601	3.56524	3.25509	3.35413	3.29513	3.30364	3.57275	3.42214	3.47459	3.13924	3.44097	3.50505	3.31947	3.43491	3.58044	3.58279
P25788	0.831989	3.4798	1.25293	0.0091966	0.749388	0.0091966	0.319953	3.68511	3.3306	3.30718	3.66184	3.46007	3.42173	3.49284	3.43	3.31535	3.54325	3.32846	3.83765	3.29717	3.49614	3.69032	3.4825	3.44522	3.43824	3.62554	3.6146	3.37857	3.42813	3.46668	3.38074	3.05188	3.38408	3.37371	3.42271	3.32652	3.27705	3.24477	3.21009	3.49897	3.29504	3.5129	3.17175	3.3605	3.57668	3.30965	3.33999	3.83724	3.55004
P25789	0.868116	3.81381	0.967664	0.00769373	0.800265	0.00769373	0.25339	3.97879	3.7176	3.68164	4.02238	3.8602	3.74143	3.91436	4.08351	3.70385	3.78903	3.75561	4.18317	3.82382	3.9252	3.9176	3.73467	3.66938	3.85858	3.92153	3.96144	3.82071	3.8037	3.74637	3.72912	3.5523	3.8397	3.69792	3.78984	3.62122	3.73325	3.49803	3.48862	3.89676	3.57191	3.82739	3.35914	3.75938	3.85426	3.63597	3.69151	4.11076	4.00853
P26038	0.840761	4.1344	1.15168	-0.0065706	0.767064	-0.0065706	-0.296679	4.03498	4.29335	4.17376	4.25583	4.39206	4.25046	3.99416	4.43548	4.05382	4.20098	4.16318	3.99146	4.33947	4.11393	4.09859	4.1674	4.29091	4.19633	4.07874	4.22425	4.21028	4.06986	4.24188	4.10309	4.13809	4.20034	4.238	4.17762	4.07981	4.1545	3.77964	4.14615	4.17184	4.08258	3.95207	3.88196	4.25628	4.09988	4.13534	4.12903	4.56643	4.11613
P26196	0.335955	3.37997	7.59476	-0.0375214	0.17399	-0.0375214	-1.36529	3.36724	3.55229	3.4546	3.45203	3.59367	3.61508	3.29741	3.57202	3.34696	3.53601	3.44739	3.41798	3.41372	3.41004	3.39481	3.25988	3.5634	3.28663	3.36552	3.45721	3.60841	3.30024	3.48296	3.39293	3.27601	3.65499	3.53394	3.50975	3.25373	3.29557	2.82628	3.4828	3.50797	3.03253	3.12736	2.97264	3.45492	3.2736	3.22281	3.42848	3.85173	3.30971
P26358	0.70884	3.37657	2.51227	0.0200598	0.560755	0.0200598	0.583311	3.28234		3.44068	3.60636	3.4712	3.51219		3.92249	3.38705	3.39591	3.39191	3.21712	3.47012	3.41931	3.1352	3.37265	3.49748	3.43509	3.28207	3.45782	3.33117	3.39539	3.29325	3.37599		3.46082	3.53117	3.26679	3.24333		3.14329	3.22729	3.51226	3.35513	2.97017	3.0675	3.41796	3.34317	3.32399	3.64402		3.31861
P26373	0.0315682	3.81933	24.4682	0.0717799	0.0035742	0.0717799	2.95379	3.766	3.87376	3.84393	4.00616	3.96763	4.0254	3.73012	4.07911	3.66639	3.77717	3.81566	3.65943	3.89355	3.78391	3.74038	3.8199	3.89954	3.9598	3.67485	3.96541	3.96207	3.89625	3.78509	3.90152	3.80966	3.99034	3.86203	3.80853	3.65101	3.39522	3.58397	3.66068	3.91579	3.73104	3.60212	3.56238	3.80045	3.73254	3.8387	3.74943	4.36842	3.74841
P26378	0.160867	3.48946	12.6286	0.06466	0.0545934	0.06466	1.93804	3.33871	3.46457	3.27758	3.69861	3.35294	3.68011	3.44081	3.78863	3.43991	3.74787		3.382	3.78009	3.52212	3.41538	3.52599	3.36326	3.58664	3.31689	3.85768	3.67599	3.60081	3.37837	3.43238	3.37176	3.50595	3.50731	3.33971	3.30927		3.30284	3.20386	3.64866	3.35484	3.09514	3.18805	3.32816	3.42835		3.47684	4.07003
P26447	0.582974	3.53514	3.82642	0.0259297	0.414341	0.0259297	0.818603	3.43188	3.72569	3.47718	3.62133	3.89023	3.46154	3.45694		3.26816	3.48421	3.38841	3.36273	3.71586	3.35483	3.48813	3.503	3.37294	3.4542	3.50287	3.52745	3.66273	3.45438	3.82125	3.42674	3.34183	3.63817	3.28875	3.5106	3.45068		3.3021	3.24974	3.80743			3.2802	3.65344	3.53688	3.68912	3.56084	4.00753	3.51079
P26583	0.36541	3.78237	7.01244	-0.0310251	0.198956	-0.0310251	-1.28945	3.64483	3.95245	3.94562	3.876	3.91963	3.90161	3.67563	4.12504	3.77663	3.95715	3.86033	3.62513	3.92068	3.80843	3.77502	3.78886	3.97794	3.87479	3.70262	3.90176	3.8683	3.66171	3.82481	3.75537	3.78164	3.93062	3.91599	3.79393	3.6794	3.80225	3.51068	3.84163	3.80494	3.69254	3.62925	3.48103	3.93927	3.66078	3.83367	3.87076	4.25545	3.73565
P26599	0.114597	3.87581	15.0202	0.0488669	0.031476	0.0488669	2.16847	3.89143	3.84597	3.94293	4.03113	3.96023	4.01514	3.83026	4.37737	3.80082	3.87712	3.93189	3.84445	3.97721	3.91244	3.81271	3.90397	3.93632	3.92368	3.73022	4.03343	4.00579	3.89915	3.8978	3.89985	3.78382	3.94688	3.9641	3.96094	3.63298	3.71663	3.59277	3.77625	3.88014	3.82784	3.76555	3.6681	4.01699	3.67514	3.7684	3.82321	4.27372	3.6629
P26639	0.358764	3.67561	7.14598	-0.0307053	0.192931	-0.0307053	-1.307	3.60785	3.82243	3.82158	3.78238	3.84499	3.93125	3.57141	3.92222	3.69201	3.77653	3.69102	3.5989	3.82686	3.65198	3.60624	3.50586	3.84233	3.69025	3.55853	3.88457	3.82476	3.52397	3.80813	3.65787	3.6811	3.88757	3.87072	3.69842	3.62386	3.59388	3.37767	3.75048	3.70364	3.48308	3.57176	3.43767	3.8347	3.63133	3.63799	3.72574	4.18308	3.60825
P26640	0.398647	3.52388	6.42053	-0.0286761	0.228006	-0.0286761	-1.20978	3.49062	3.62228	3.63672	3.67223	3.71311	3.7848	3.49856	3.87034	3.47299	3.60897	3.47617	3.43139	3.67083	3.52988	3.6	3.51828	3.68577	3.55153	3.48676	3.60039	3.64107	3.52681	3.58655	3.61366	3.46139	3.68204	3.63786	3.57253	3.42707	3.46876	3.21889	3.5773	3.51034	3.32802	3.4	3.30174	3.59962	3.47009	3.45849	3.42317	3.89605	3.4196
P26641	0.800168	4.19126	1.51515	-0.00977129	0.705481	-0.00977129	-0.378552	4.12455	4.31971	4.29214	4.34076	4.4473	4.32924	4.15617	4.50176	4.11093	4.35399	4.23179	4.14641	4.32125	4.28198	4.25209	4.18689	4.3418	4.2098	4.15716	4.29252	4.31087	4.05175	4.28636	4.21092	4.12331	4.3131	4.40765	4.18728	4.07406	4.30131	3.87284	4.20325	4.17434	4.05703	4.02978	3.94611	4.23434	4.09069	4.08732	4.10561	4.6467	4.37062
P26885	0.0404893	3.1716	22.3681	0.124966	0.00579686	0.124966	2.81693	3.09977			3.34703	3.15277		3.30992		2.92415			2.99899	3.32322	3.25407		3.00155	3.51043	3.14823		3.43585	3.12768			3.29013	3.42134	3.25626		3.19231	2.84524							2.7731		2.93723			4.00775
P27348	0.17935	3.12911	11.846	0.0563062	0.0653729	0.0563062	1.8569	3.13531	3.25808	2.98129	3.31461	3.29965	3.2682			2.96303	3.26652		3.06035	3.03487	3.17645	3.11691	3.1326	3.09888	3.39453	3.06042	3.21387	3.2874	3.32016	3.1442	3.09857	2.99083	3.10904	3.29398	3.0773	2.78511			3.29081	2.97545		2.96111	2.92154	3.06416		2.93491	3.17678	3.66109
P27635	0.654186	3.11086	3.10402	0.0266777	0.489325	0.0266777	0.694092		3.39836	3.12173	3.30487	3.03737	3.13423			3.08138	3.28399		2.97101	3.22148	3.33419	3.25733	2.89838	3.13616	3.36974		3.51919	3.33915	3.01125		3.16469			3.01476	3.12177			2.88948		2.91543					3.05218		3.20688
P27694	0.709953	3.20792	2.49744	0.0197104	0.562673	0.0197104	0.580381	2.93333	3.28143	3.15816	3.23162	3.22432	3.27041	3.20467	3.6858		3.06348		3.20749	3.36137	3.14084	3.23575	3.16593		3.36629	3.27493	3.48293	3.21412	3.04306	3.24549	3.30532		3.20444	2.93161	3.36082	2.9345		2.87957	3.16294	3.39812	3.11741		3.06618	2.71157	3.26485	3.15129	3.16118
P27695	0.0135312	3.90534	30.5568	-0.0865934	0.000879671	-0.0865934	-3.38479	3.77611	4.05947	4.07214	4.0705	4.0845	4.08569	3.78936	4.23289	3.96111	4.18385	3.99406	3.73192	4.05564	3.97688	3.92993	3.85896	4.15362	3.93597	3.80505	3.98633	4.03426	3.73365	4.07569	3.87658	3.8757	4.11549	4.13584	3.93424	3.86162	3.97244	3.5933	3.95517	3.8993	3.69504	3.73284	3.6662	4.05364	3.71941	3.93991	4.01799	4.32015	3.95873
P27707	0.525245	3.12754	4.52159	0.0444983	0.353053	0.0444983	0.935317		3.25111	3.10928	3.15899	3.24511	3.28797	3.23943					2.98495	3.25577		3.10645		3.20057	3.27909	3.02076		3.27132	3.21146	3.15245	3.12248			3.35501	2.94882				2.96195	3.34081		2.8576	2.78322	2.98873		3.07279	3.13874	3.75137
P27708	0.56897	3.21814	3.97688	0.0228152	0.400232	0.0228152	0.843629	3.22281	3.28815	3.15132	3.42379	3.41168	3.35231	3.02726	3.44513	3.05329	3.30122	3.1903	3.15064	3.23505	3.3039	3.27836	3.18295	3.09897	3.17217	3.14259	3.75874	3.22226	3.23707	3.12231	3.18087	3.22775	3.31439	3.28716	3.26432	3.04743	3.15164	2.9654	3.13405	3.30431	3.23526	3.13666	2.82764	3.3506	2.96893	3.24966	3.31897	3.53507	3.47495
P27797	0.192935	3.8077	11.3249	0.0519512	0.0737071	0.0519512	1.7995	3.79959	3.72129	3.74628	4.01772	3.96799	4.0376	3.60997	4.19697	3.50121	3.81524	3.75573	3.66882	3.82516	3.64085	3.67504	3.66665	3.85661	4.08096	3.73187	4.1232	4.11821	3.94355	3.82437	3.76903	3.72599	3.81872	3.87718	3.94199	3.45803	3.83734	3.58948	3.60107	4.12159	3.65638	3.71647	3.52121	3.6183	3.55743	3.68346	3.61325	4.38912	3.58404
P27824	0.0965483	3.63567	16.2661	0.0589322	0.0236258	0.0589322	2.28439	3.54164	3.61174	3.5676	3.82249	3.83797	3.86058	3.42294	4.08716	3.50057	3.50413	3.47244	3.57412	3.6931	3.51818	3.53438	3.40603	3.73983	3.75876	3.41253	3.93951	3.76576	3.68604	3.66461	3.6215	3.59483	3.63799	3.60481	3.72357	3.26107		3.21376	3.51235	3.82862	3.47825	3.53835	3.32545	3.60369	3.50341	3.48674	3.61167	4.16263	3.6485
P28062	0.0740926	3.42866	18.1577	0.0615129	0.0152836	0.0615129	2.45	3.33659	3.40743	3.30722	3.66604	3.48831	3.47845	3.1924		3.24602	3.53273	3.12898	3.51882	3.42322	3.42717	3.47082	3.30408	3.53459	3.51841	3.41564	3.56696	3.48283	3.4472	3.36544	3.29233	3.33851	3.35834	3.38865	3.48562	3.25383		3.04698	3.14464	3.49393	3.35289	3.27787	3.25758	3.48792	3.44328	3.24141	3.2872	3.93247	3.45959
P28065	0.0242425	3.14037	26.2798	0.115204	0.00235518	0.115204	3.11014	3.26798	3.10962		3.28043	3.1855		3.35111	3.45068		2.93805		2.95675	3.00266	3.01239	3.20425	2.78571	3.03662	3.28629	3.16637		3.23412	3.21795	3.0288	2.78157			3.15315	3.11653			2.75433	3.07417	3.13175		2.83586	2.82952	3.06472	2.95293	3.13325	3.36235	3.84309
P28066	0.671502	3.67812	2.88995	0.0189999	0.51405	0.0189999	0.653879	3.76083	3.61578	3.54124	3.95403	3.78208	3.6727	3.80084	3.75822	3.54366	3.67155	3.52589	3.97432	3.51213	3.79964	3.84295	3.62488	3.56296	3.65969	3.82757	3.82715	3.57077	3.6889	3.58351	3.51696	3.38639	3.5956	3.56158	3.58236	3.32289	3.33691	3.35868	3.60955	3.72768	3.41664	3.66243	3.29714	3.66894	3.66544	3.51141	3.51803	3.93453	3.65012
P28070	0.973167	3.57205	0.179657	0.00157144	0.959476	0.00157144	0.0508858	3.77669	3.42718	3.40372	3.71712	3.5473	3.64514	3.68621	3.96878	3.51973	3.71459	3.44711	3.89324	3.41616	3.72939	3.82253	3.57503	3.33599	3.40889	3.65644	3.77989	3.52491	3.58462	3.54799	3.3664		3.42018	3.5424	3.56335	3.25346	3.29232	3.26634	3.29425	3.53594	3.51111	3.64146	3.33423	3.62722	3.55455	3.39381	3.5616	3.84819	3.49063
P28072	0.837959	3.74394	1.1871	-0.0114721	0.760835	-0.0114721	-0.304872	3.85208	3.573	3.44022	4.02728	3.72289	3.51595	3.70606	4.02318	3.59084	3.74941	3.87394	4.18028	3.50768	3.9015	3.88809	3.76185	3.67605	3.65902	3.80226	4.01414	3.62013	3.79387	3.77125	3.69115	3.45347	3.51454	3.61459	3.75853	3.57586	3.74098	3.4537	3.56573	3.7281	3.89613	3.8081	3.52045	3.7185	3.61771	3.47791	3.68288	4.17012	3.8008
P28074	0.897714	3.33139	0.733549	-0.00712732	0.844588	-0.00712732	-0.196387	3.50814			3.51367	3.23452		3.39983	3.06312	3.2369	3.2954	2.93799	3.67444		3.44693	3.58716	3.31353	3.11773		3.36519	3.26003	2.91482	3.26002	3.37176	3.05123				3.29451	3.10631	3.3087	2.83456	2.99905	3.38497	3.34867	3.35672		3.2328	3.287	3.06929	3.21387		3.3275
P28288	0.741245	3.08608	2.14903	0.0259697	0.609673	0.0259697	0.512226				3.20266	3.2908		2.68776			3.11317		2.97961	3.33334	3.20148	3.10404		3.15668	3.12534	2.96073		3.07137	3.16548		3.0448				3.09087			2.19511		3.08838		3.10498	2.44189	2.91453			3.10887	3.57428
P28331	0.60145	2.83982	3.62447	-0.0456677	0.434063	-0.0456677	-0.787241				2.87154		2.51305	2.47642			2.99905			2.87381		2.68539			2.75343	2.85458	3.19153	2.75627	2.84438		2.88972		2.77404	2.93161	3.02509			2.67272		3.14114					2.68533
P28340	0.42519	3.19602	5.92526	-0.0408091	0.255549	-0.0408091	-1.14455	3.18116	3.24215	3.27174	3.31021	3.3931	3.50417		3.48242	3.05227	3.09067	2.90658	3.20585	3.20702	3.24866		3.12422	3.33319	3.16841	3.10614	3.32778	3.29412	3.09037	3.14075	3.1334		3.26908	3.29685	3.04333	3.05299	3.13779		3.15969			3.06912	2.94405	3.2434					3.06655
P28482	0.0354518	3.31359	23.4761	0.0907145	0.0044915	0.0907145	2.88451	3.17333	3.26331	3.21925	3.56641	3.69829	3.51954	3.3063	3.65512	3.24428	3.33796	3.05934	3.34534	3.51996	3.33869	3.20232	3.03232	3.45233	3.37665	3.27603	3.55061	3.42368	3.29506	3.47251	3.32789	3.22741	3.35597	3.31328	3.36925	3.04881	3.02061	3.08301	3.42441	3.33083	3.00782	3.3095	3.15858	3.43622	3.32822	3.27759	3.52496	3.78473	3.15353
P28838	0.000228325	3.2367	59.6009	0.170571	1.09626e-06	0.170571	5.06771	3.06695	3.29967	3.46288	3.4391	2.98336	3.3752	3.47917	3.49956	3.15968	3.37687	2.85626	3.3051	3.05868	3.08715	3.08369	3.12452	3.19737	3.31398	3.12403		3.25669	3.31227		3.5793	3.56293	2.92486	3.23909	3.06985	2.72611		2.93414	3.2465	3.16762	2.91838	2.63083	2.8361	3.42554	3.15864	3.08417	3.37264		2.96335
P29144	0.0969659	3.18191	16.2345	0.0801093	0.0237988	0.0801093	2.28751	3.00757	3.34396		2.9945	3.08656	3.28365	3.1206	3.72709	2.91711	3.26984	3.05243	3.16481	3.2728	3.04477	3.12759	3.05384	3.14938	3.11885	3.12056		3.27883	3.21286	3.33403	3.40341			3.16627	3.13723	3.08038		2.8409	3.1942	3.24842		3.01019	2.85438	3.35562	3.24258	3.15031
P29218	0.0960749	3.25032	16.3249	0.0783066	0.0233084	0.0783066	2.29664	3.33829	2.9642		3.37302			3.32448		3.07542		3.06929	3.316	3.24855	3.36549	3.3355	3.1852		3.10742	2.95644		3.2454	3.38161							3.08502		3.15322		3.17231		3.13517			3.23311	3.21884	3.14283	3.8638
P29350	0.253024	3.39355	9.54366	0.041127	0.111079	0.041127	1.60157	3.25695	3.56512	3.42438	3.49807	3.40021	3.53645	3.27874	3.39058	3.30511	3.51233	3.30777	3.36624	3.56853	3.36465	3.33356	3.45721	3.47132	3.47182	3.17897	3.4814	3.49494	3.35102	3.41244	3.3814	3.31067	3.47827	3.42645	3.43282	3.34168	3.14864	3.11846	3.47968	3.45095	3.28516	3.26106	2.98946	3.46134	3.18441	3.33794	3.35432	4.00639	3.19003
P29401	0.490544	3.48958	4.94388	0.0261637	0.320341	0.0261637	0.996594	3.63667	3.20341	3.44968	3.60001	3.57024	3.2437	3.70369	3.81902	3.26872	3.51901	3.59438	4.00961	3.47257	3.46681	3.37426	3.41046	3.54683	3.19684	3.7269	3.59737	3.34839	3.5546	3.71734	3.55482	3.3086	3.61702	3.24452	3.37959	3.29279	3.51093	3.13019	3.28991	3.66315	3.5664	3.53012	3.1258	3.36142	3.29754	3.54889	3.31779	3.56574	3.62122
P29692	0.104562	3.81701	15.5237	0.0549131	0.0280308	0.0549131	2.21533	3.79689	3.80132	3.89607	3.98754	3.86165	4.11026	3.79714	4.2796	3.52535	3.803	3.83034	3.76509	3.9086	3.74576	3.79709	3.79237	3.9048	3.95007	3.65311	4.10207	3.81483	3.92527	3.85473	3.90577	3.66516	3.79266	3.95831	3.84531	3.55946	3.79212	3.39866	3.78742	3.87358	3.66725	3.6562	3.53471	3.89796	3.7034	3.8243	3.63912	4.27507	4.02731
P30040	0.40281	3.86894	6.34777	0.0335086	0.231859	0.0335086	1.19976	3.78885	3.97611	3.83416	4.08605	4.01576	3.9867	3.70622	4.26559	3.81589	4.00865	3.96753	3.85408	4.18152	3.85619	3.65967	3.91034	4.05472	4.23422	3.73356	3.99831	4.02223	3.8486	3.93099	3.95392	3.84757	3.96033	3.82799	3.8567	3.73061	3.38412	3.69374	3.81557	3.88699	3.74008	3.60031	3.42209	3.86504	3.81602	3.80879	3.88289	4.27926	3.55297
P30041	0.0684332	3.90199	18.6721	0.0692238	0.0135764	0.0692238	2.49358	3.92259	3.88863	3.8836	4.13703	4.11374	4.07919	3.80355	4.26776	3.66286	3.78337	3.91562	4.06877	3.85455	4.00209	3.81178	3.80645	3.92015	4.02873	3.87839	4.16267	3.94525	3.8867	3.81548	4.08361	3.77548	3.91264	3.83806	4.02266	3.73098	3.76957	3.59919	3.78766	4.05152	3.75556	3.79777	3.64962	3.87133	3.63464	3.9128	3.70895	4.47846	3.8629
P30044	0.416003	3.28689	6.13133	0.0377029	0.243706	0.0377029	1.1709	3.11095	3.35272		3.39697	3.56976	3.45644	3.4321		3.31164	2.97759		3.09156	3.26272	3.12785	3.0434	3.08333	3.42353	3.35196	3.0787	3.37142	3.52744	3.31794		3.32906	3.40682	3.23215	3.40788	3.33121	3.12095		2.79228	3.19438	3.53518	3.07385	3.20416	2.90541	3.09633		3.25633		3.97012
P30048	0.135312	3.73908	13.6958	0.0524686	0.0426988	0.0524686	2.04174	3.58527	3.80334	3.6759	3.86422	3.91705	4.02849	3.8299	4.22107	3.45713	3.59697	3.55923	3.71739	3.85366	3.75823	3.68305	3.5885	3.68124	3.79078	3.5689	4.00365	3.8098	3.78178	3.68024	3.70394	3.46147	3.90938	3.61086	3.76731	3.48005		3.31349	3.52139	3.86855	3.73314	3.50939	3.35161	3.7594	3.7617	3.4522	3.64478	4.22384	3.45887
P30049	0.0960749	3.35213	16.3005	0.0602635	0.0234397	0.0602635	2.28949	3.25474	3.28491	3.36965	3.55581	3.31545	3.53651		3.78648		3.24216	3.28549	3.12623	3.40759	3.29111	3.25846	3.27751	3.29296	3.51496	3.3047	3.63555	3.30495	3.45182	3.47545	3.18389		3.48739	3.33033	3.29564	3.13644		3.02336	3.14255	3.49819	3.14313	3.11025	3.25983	3.17295	3.26123	3.37607	3.14812
P30050	0.174335	3.77427	12.0492	0.0500661	0.0623855	0.0500661	1.87555	3.76055	3.83738	3.74065	3.99026	3.86016	3.95608	3.66912	3.99775	3.61826	3.77005	3.68798	3.66638	3.89911	3.89138	3.73494	3.8018	3.9199	3.9007	3.64774	3.93138	3.77242	3.77116	3.84822	3.82549	3.73429	3.86175	3.7839	3.86488	3.5676	3.45383	3.50674	3.65114	3.87774	3.65418	3.67209	3.42868	3.85074	3.75663	3.71953	3.70241	4.15951	3.52008
P30085	0.75596	3.29152	2.00603	0.0156226	0.630081	0.0156226	0.482684	3.36126	3.25354	3.39748	3.51656	3.66202	3.50226	3.31662		2.94135	3.2958		3.29544	3.3924	3.33548	3.31552	3.07952	3.3997	3.26283	3.24588	3.32211	3.38401	3.2577		3.49324	3.19071	3.60731	3.05385	3.35552	3.13036	3.19573	3.1753	3.22599	3.35234		3.23365	2.86056	3.24768	3.25521	3.30156	3.14889	3.75857
P30086	0.269235	3.39631	9.06242	0.0486517	0.124096	0.0486517	1.54595	3.40648	3.24995	3.34201	3.55019	3.44455			3.25386	3.25453	3.27954	3.25776	3.73726	3.19089	3.43336		3.26545	3.37761	3.38503	3.92914	3.74577	3.313	3.43919	3.27613	3.53665	3.38905	3.50497		3.26943	3.48736		3.19794	3.16041	3.63772	3.38556	3.48317	2.85132	3.51803	3.31829	3.49813	3.04796	3.83437	3.47662
P30101	0.936756	4.12265	0.462151	0.00305584	0.899052	0.00305584	0.127043	4.07689	4.05951	4.10987	4.33337	4.40588	4.31369	4.03019	4.49742	4.00277	4.05824	4.07087	4.00002	4.22954	4.04172	4.1063	4.02311	4.26656	4.14243	4.04311	4.32393	4.2998	4.11259	4.28395	4.07097	3.98216	4.24122	4.15435	4.13735	3.80789	3.95383	3.69395	4.04154	4.31357	3.97522	3.98046	3.85226	4.11529	3.98257	3.98759	3.9544	4.5862	4.05909
P30153	0.112238	3.44912	15.1343	0.0572865	0.0306596	0.0572865	2.18047	3.45721	3.42626	3.46434	3.45889	3.5195	3.61975	3.46642		3.49724	3.21643	3.46128	3.33542	3.43808	3.36318	3.42904	3.29463	3.3869	3.5373	3.27194	3.62127	3.43953	3.53655		3.42239		3.34706	3.58	3.49249	3.17125		3.08991	3.32521	3.6068	3.35366	3.27553	3.10206	3.43985	3.43226	3.3735	3.41098	4.07577	3.56926
P30273	0.00871771	3.4551	33.8309	0.159754	0.000413916	0.159754	3.64152		3.66164	3.23612	3.5919	3.48156	3.37631	3.40329	3.77832			3.48393	3.56035	3.88166		3.08692	3.34837	3.03087		3.0456		3.36792	3.33753	3.31357	3.19452	3.3863	3.72694	3.08693	3.325	3.26058		3.02367	3.27002	3.78064	3.38471			3.64755	3.4072	3.63507	3.25185	3.96772
P30419	0.400848	3.28589	6.38001	0.0412604	0.230144	0.0412604	1.20522	2.83017	3.47031	3.398	3.23941	3.69089	3.53429			3.32347	3.11717	3.18388	3.28708	3.44109	3.26681	3.18944	3.16568	3.3869	3.38263	3.25809	3.44874	3.40742	3.30699	3.30649	3.46686	3.28829	3.28024	3.45936	3.29101	3.01732	3.23604	3.08541	3.33215	3.25087		3.07958	2.94901	3.50584	3.06388	3.27088	3.34517	3.86309	3.31471
P30520	0.100492	3.3498	15.9645	0.0697959	0.0253249	0.0697959	2.26258	3.29317	3.24413	3.3257	3.46652	3.54562	3.5263	3.5546	3.59577					3.3753	3.27687	3.31115	3.3062	3.43529	3.508	3.36589	3.40717	3.42697	3.54781		3.34602	3.34622		3.338	3.4346	3.0208		3.16217	3.27392	3.3142		3.2135	3.13756	3.38282	3.25594		3.37397	3.74833
P30566	0.101569	3.16944	15.8374	0.070375	0.0260771	0.070375	2.24991	2.909	3.23041	3.26968	3.21767	3.09966	3.33549	3.29886		3.0563	3.12786		3.21727	3.28072	2.96275	3.23289	2.891	3.29487	3.26206	3.14149	3.21595	3.30524	3.13266		3.2419	3.17153	3.10556	3.14492	3.27969			3.01385	2.82697	3.29552			2.9548		3.1311	3.122		3.75772
P30613	0.339968	4.45209	7.50659	0.0447728	0.177558	0.0447728	1.35377	4.44466	4.64475	4.38838	4.67022	4.68084	4.57551	4.44903	4.63613	4.31565	4.4443	4.23038	4.52608	4.59692	4.36777	4.51875	4.40348	4.37022	4.25791	4.53939	4.5513	4.48873	4.39128	4.55914	4.49948	4.15838	4.48198	4.301	4.40548	4.24564	4.14631	4.15923	4.11539	4.46228	4.21932	4.10033	4.32451	4.45993	4.46394	4.40953	4.31285	4.80672	4.33593
P30626	0.585043	3.28386	3.79321	0.0315556	0.417522	0.0315556	0.814013	3.19818	3.18158			3.61495				3.14733			3.51313	3.2595	3.29682	3.36404			3.47482	3.28749	3.41115	3.34353		3.4673	3.2748		3.33153		3.46621					3.41202	3.37825	3.13045				3.28142
P31040	0.140437	3.09124	13.4745	0.0732745	0.0449316	0.0732745	2.0217	3.03846	3.05184	3.30875	3.19059	3.30377		3.167	3.62081	3.05775	2.99125	3.0432	3.05512	3.32747	2.94689	3.10742	2.87911	3.16789	3.27277	2.9798	3.14622	3.11484	3.01292	3.36767	3.20055	3.11538	3.16435	3.20101	3.24701	2.45161		2.79477	3.1054	3.12906		3.11247	2.84494	3.14428	2.98728	2.62608	3.14649	3.59745
P31146	0.801491	4.09118	1.50078	-0.00976378	0.707818	-0.00976378	-0.375401	4.00106	4.26591	4.10337	4.27616	4.43284	4.25675	4.08245	4.39412	3.94972	4.10434	4.10203	4.10401	4.3876	4.00046	4.00037	4.03565	4.13829	4.13273	4.02981	4.15723	4.21501	4.05431	4.28328	3.95816	4.01314	4.26982	4.1966	4.22618	3.94416	3.94798	3.79232	4.04491	4.15811	3.98355	3.79647	3.80966	4.16629	3.8958	4.02051	3.92763	4.62977	4.00918
P31150	0.102174	3.53881	15.7929	0.0604279	0.0263457	0.0604279	2.24043	3.41017	3.45071	3.5405	3.56766	3.71988	3.74665	3.7243	3.61114	3.33735	3.60656	3.41312	3.97287	3.63984	3.56724	3.42762	3.47013	3.5448	3.44443	3.73354	3.81469	3.51133	3.52483	3.66763	3.74182	3.42588	3.54952	3.55399	3.391	3.30888	3.12611	3.28191	3.39196	3.70099	3.42368	3.38108	3.23688	3.44091	3.57532	3.48065	3.60989	3.90832	3.54024
P31153	0.0240438	3.38318	26.4819	0.0803934	0.00224807	0.0803934	3.1031	3.27362	3.21826	3.50756	3.44845	3.34353	3.67684	3.37868		3.15546	3.3187	3.42722	3.30045	3.32145	3.28934	3.29376	3.28195	3.52496	3.50661	3.31972	3.57973	3.42061	3.41587	3.4371	3.42001	3.35047	3.33395	3.39357	3.38021	3.15467	3.19824	3.24857	3.26576	3.47132	3.49185	3.19554	3.09315	3.34195	3.24884	3.46572	3.31913	4.05538	3.47026
P31483	0.43944	3.44087	5.62046	0.0410096	0.274128	0.0410096	1.09999			3.53629	3.4502	3.30582	3.47419	3.4457		3.43502	3.4065			3.49777		3.32217	3.30347	3.56073	3.52909			3.52059	3.36175						3.35248			3.19011				3.05665		3.38866
P31689	0.846729	3.14892	1.11401	-0.00922329	0.773746	-0.00922329	-0.288006	2.95528	3.25623	3.33189	3.21994	3.60931	3.35619	2.88985		2.98839	3.39462	3.02816	3.30578	3.1484	3.29544	3.25069	3.103	3.36285	3.18668	3.11439	3.38904	3.26885	3.03071	3.24743	3.02067	3.03047	3.24903	3.42883	3.28	2.99799	2.93759	3.00418	3.17616	3.06012	3.0624	2.91801	2.96677	3.44002	3.34405	2.91688	3.27362	3.4493	3.12213
P31930	0.0135312	3.3238	30.5568	0.104968	0.000879673	0.104968	3.39247	3.0967	3.11185	3.28459	3.58692		3.54312	3.41877	3.65505	3.13891	3.34696	3.12146	3.27072	3.25227		3.2486	3.14423	3.21286	3.44954	3.09765	3.36732	3.45921	3.29442		3.21305		3.36	3.40622	3.20963	3.07521		3.0799	3.15925	3.46125		3.20097	2.67973	3.28533	3.33561	3.15504	3.24323	4.25264
P31939	0.123995	3.39584	14.4421	0.0522837	0.0359575	0.0522837	2.11474	3.25844	3.44515	3.50377	3.50188	3.80376	3.58492	3.42589		3.25753	3.29996	3.36809	3.28521	3.44789	3.31831	3.28512	3.25289	3.47693	3.52647	3.26779	3.56768	3.52801	3.47516	3.27726	3.54503	3.28988	3.46311	3.37827	3.46161	3.02903		3.0502	3.30591	3.4561	3.30871	3.21444	3.14072	3.48	3.31984	3.30152	3.40887	3.82004
P31942	0.461165	2.98874	5.32529	0.0413324	0.293408	0.0413324	1.05733	2.78773			3.18135	3.03992	3.18553	3.08233					2.91361	3.13696	2.88614	2.8518	2.95723	3.16253	3.04865		3.22266	2.76423	2.95168	2.77914	3.07843			2.88282	2.9243	2.76864		2.74011	2.95929	3.04707	2.94422	2.66418		2.9315	2.84562
P31943	0.00522094	3.81649	38.8718	0.0973751	0.000129665	0.0973751	3.91455	3.69296	3.85607	3.83327	4.00287	3.9373	4.04614	3.7064	4.23585	3.60762	3.82145	3.69462	3.77551	3.91233	3.78397	3.70672	3.76022	3.7758	4.01467	3.70374	3.99997	3.89975	3.8956	3.77773	3.8352	3.74703	3.82706	3.86696	3.84607	3.50298	3.37288	3.58269	3.77412	3.90241	3.7925	3.59814	3.5613	3.70834	3.76166	3.69606	3.79777	4.26827	3.74906
P31946	0.0303479	3.91609	24.7243	0.0703403	0.00336952	0.0703403	2.97411	3.82633	3.933	3.94524	4.04751	4.17134	4.03421	3.89645	3.86015	3.73585	3.95986	3.94519	3.74216	4.06613	3.88642	3.89443	3.89724	4.0148	4.05571	3.88651	4.0259	4.03006	4.0373	3.86769	3.94091	3.78604	4.07103	4.04334	3.98789	3.63914		3.6328	3.78077	4.05992	3.93085	3.7231	3.62418	3.95143	3.85448	3.80897	3.92425	4.41403	3.92183
P31947	0.0446565	3.95815	21.7265	0.138584	0.00671968	0.138584	2.76631	3.93296	4.05303		4.11213			3.98007	4.01158		3.6783	3.91962	3.72624	4.13545	4.05447			4.08778		3.68909	4.02621	4.12841		4.04164	3.92166	3.96165		3.94523		3.61899				3.97484						4.077	4.08856	4.32806	4.12247
P31948	0.0539798	3.87093	20.3102	-0.0620974	0.00931062	-0.0620974	-2.62963	3.86501	4.06729	3.92255	4.01549	4.06883	4.05249	3.73152	4.06393	3.75901	4.04004	3.90037	3.77125	4.00818	3.86311	3.87567	3.88967	4.04891	3.88534	3.80758	4.02054	3.98338	3.74189	3.84984	3.85781	3.78526	4.12772	4.02232	3.87566	3.83588	3.78918	3.6144	3.9187	3.83318	3.79562	3.684	3.69297	3.93214	3.77192	3.89445	3.91906	4.27609	3.82981
P31949	0.739605	3.48295	2.16251	0.0159691	0.607783	0.0159691	0.51417	3.49685	3.34588	3.29769	3.62567	4.06916	3.52593	3.42624	3.65271	3.09345	3.38443	3.30877	3.85128	3.58335	3.71614	3.54672	3.47919	3.48857	3.34666	3.88962	3.67419	3.49796	3.39221	3.71551	3.72619	3.43175	3.44173	3.40638	3.56782	3.35571	3.09448	3.02709	3.26259	3.57331	3.17194	3.38798	2.98574	3.48962	3.47879	3.51236	3.30915	3.78623	3.3036
P32119	0.426759	4.43092	5.86083	-0.0402221	0.259368	-0.0402221	-1.13158	4.35434	4.30177	4.25797	4.67516	4.52141	4.34078	4.79022	4.64636	4.13162	4.35132	4.50999	4.65152	4.26939	4.73381	4.41818	4.40351	4.44365	4.23269	4.5766	4.67849	4.17319	4.49215	4.6133	4.40939	4.11682	4.33988	4.26812	4.50703	4.22812	4.66487	4.22359	4.28399	4.66373	4.61231	4.71716	4.05166	4.32792	4.59691	4.21349	4.24429	4.7924	4.43434
P32314	0.132709	3.38181	13.8716	-0.0870164	0.041005	-0.0870164	-2.08052	3.31997	3.57782	3.36668		3.70799	3.68306	3.13777		3.37471	3.37304	3.24232	3.16922	3.38935			3.48276	3.43691	3.38394	3.43238		3.60532	3.49263	3.48416	3.19495			3.60898	3.40072	3.14935	3.50945	3.16571	3.49196			3.27937	3.00476	3.38563	3.35136	3.36394
P32969	0.22204	3.33498	10.3869	0.0428516	0.091476	0.0428516	1.69764	3.2119	3.40968	3.19136	3.54166	3.47922	3.45852	3.2163	3.52806	3.08386	3.2748	3.21415	3.27147	3.38772	3.3119	3.25571	3.28445	3.41979	3.26927	3.29305	3.52939	3.38737	3.28958	3.31945	3.41375	3.16739	3.35376	3.43465	3.48904	3.09767	3.2142	2.97653	3.09611	3.44808	3.1989	3.16765	3.07669	3.41991	3.22541	3.24776	3.28377	3.80926	3.46445
P33316	0.795585	3.15914	1.55812	-0.0155412	0.698534	-0.0155412	-0.388153	3.17858	3.22638	2.77662	3.45535	3.4596	3.51539	2.56337	3.35204		3.22339	2.89988	3.10266	3.11727	3.04025	3.09074	3.22273	3.16027	3.31231	3.0497	3.51898	3.33101	2.92011	3.06594	3.23324	3.00029	3.30573	3.33789	3.24003	2.82127		2.93018	3.24892	3.1753	2.88475	3.06584	3.09195	3.1954		3.05616	3.03499	3.60039
P33991	0.669556	3.54897	2.915	-0.0160292	0.511093	-0.0160292	-0.658494	3.52421	3.73293	3.56004	3.69015	3.64639	3.85259	3.37348	3.88019	3.47955	3.57072	3.44412	3.44919	3.71996	3.59945	3.59327	3.46636	3.73493	3.66891	3.41322	3.73954	3.72447	3.55613	3.57894	3.59418	3.63767	3.64472	3.62724	3.55306	3.34564	3.41446	3.23947	3.67614	3.47832	3.38024	3.44939	3.29434	3.59466	3.36483	3.5463	3.59802	4.08932	3.50765
P33992	0.220607	3.83837	10.4381	-0.0399652	0.0904035	-0.0399652	-1.7027	3.78542	3.8907	3.92839	3.95417	4.03814	4.10386	3.72205	4.28683	3.75749	3.91787	3.78224	3.72656	4.00216	3.86599	3.88208	3.90281	3.99522	3.90387	3.79046	3.9972	3.99835	3.73281	3.88283	3.82183	3.76122	3.9326	3.92059	3.8723	3.75563	3.83588	3.55453	3.90898	3.75216	3.81946	3.74199	3.64083	3.85459	3.7952	3.72315	3.79052	4.26696	3.7347
P33993	0.927511	3.67885	0.528089	0.00361976	0.885505	0.00361976	0.144205	3.60625	3.6605	3.76541	3.87751	3.70107	3.9151	3.48353	4.28037	3.59262	3.59407	3.74803	3.64512	3.82005	3.71963	3.73987	3.68671	3.82492	3.79566	3.53436	3.83016	3.79044	3.67674	3.67171	3.75661	3.58406	3.72666	3.78656	3.7361	3.4053	3.64296	3.5197	3.65082	3.59832	3.5582	3.63632	3.46432	3.73667	3.52937	3.58627	3.60202	4.20969	3.81222
P34897	0.0205858	3.54542	27.4729	0.081181	0.00178941	0.081181	3.17365	3.41593	3.7066	3.64831	3.72715	3.49662	3.68731	3.31849	3.98656	3.39053	3.55308	3.4769	3.36653	3.59845	3.4988	3.34006	3.44788	3.66868	3.66236	3.26659	3.6263	3.51947	3.53105	3.50687	3.6407	3.62858	3.62144	3.53485	3.48347	3.37667	3.55178	3.30982	3.66771	3.60061	3.55904	3.30333	3.2259	3.46641	3.57448	3.45868	3.59553	4.01968
P34932	0.0146826	3.59491	30.0295	0.0817894	0.000993241	0.0817894	3.35151	3.48005	3.5592	3.38372	3.67285	3.75863	3.86631	3.72237	4.02915	3.43822	3.46611	3.40878	3.52211	3.6884	3.62158	3.60953	3.50748	3.54879	3.66016	3.35125	4.00226	3.64472	3.63837	3.62947	3.62623	3.60799	3.55981	3.4813	3.5882	3.4746		3.2936	3.47249	3.5535	3.56167	3.61937	3.34375	3.63773	3.59936	3.42169	3.48487	3.8245	3.43656
P35030	0.724832	4.21168	2.31235	-0.0207394	0.587172	-0.0207394	-0.543968	4.25605	4.18641	4.33855	4.30626	4.32596	4.33816	4.1389	4.67271	4.20549	4.27113	4.57328	3.9577	4.37835	4.05107	4.08819	4.09099	4.38734	4.13932	4.05369	4.5498	4.23284	4.027	4.27	4.21826	4.34573	4.73376	4.38446	4.03459	4.16363	4.27779	3.90111	4.19847	4.34013	4.1647	3.92992	3.94987	4.30252	4.04598	4.31785	4.27015	4.87213	4.7239
P35222	0.726794	3.72093	2.28107	0.0454364	0.591416	0.0454364	0.538312		3.36479		4.19725	3.68621		3.78237	3.65167		3.52297	3.64078	4.03394		4.35489	3.13908	3.33956	2.8971		3.70766	3.96268	2.75174	4.16041	4.39672	3.6672			2.99692	3.68114	3.13176	3.99388	3.66723	3.2158	4.3192	3.91183	3.93557			3.62184	3.01344	3.50924	3.67198	3.74443
P35232	0.247386	3.40614	9.6763	0.0463769	0.107738	0.0463769	1.61731	3.39147	3.40678	3.3883	3.52996	3.48882	3.74064	3.51458	4.20724	3.1164	3.21442	3.62861	3.30675	3.63853	3.38109	3.34366	3.26594	3.3736	3.40957	3.30427	3.69042	3.49353	3.47856	3.43074	3.37531	3.26959	3.40156	3.33496	3.50809	3.31161		3.25828	3.20003	3.44282	3.27592	3.30022	3.28591	3.30092	3.32582	3.08138	3.2445	3.73005	3.1938
P35268	0.237248	3.96315	9.98453	0.0411122	0.100357	0.0411122	1.65188	3.85306	4.02404	4.05003	4.16755	4.12833	4.17024	3.85144	4.32439	3.7597	3.94929	3.99055	3.95603	4.04745	4.05169	3.93289	3.90578	4.0532	3.98518	3.86361	4.11969	4.07667	3.95089	3.98666	4.0721	3.93514	4.13943	4.09134	3.98604	3.75593	3.86768	3.70834	3.92957	4.03002	3.86211	3.75851	3.68885	4.00666	3.84982	3.88409	3.80882	4.42221	3.97153
P35527	0.344424	5.80505	7.42581	-0.145258	0.180892	-0.145258	-1.3439	5.23551	5.01139	5.15639	6.8712	5.4457	5.27227	6.53683	5.69248	5.93384	5.27512	7.04253	5.28391	5.26869	6.60676	5.19685	5.59171	5.25289	5.90297	5.14788	6.49182	5.34281	6.76494	7.14703	5.13641	5.17108	5.19454	5.31765	6.77478	5.55521	6.85227	6.52555	5.12164	7.16683	7.25779	6.72616	6.52862	5.10969	5.66722	5.43998	5.07121	6.12967	5.74884
P35579	0.175178	3.81175	12.0184	0.0428485	0.0628287	0.0428485	1.87236	3.69281	3.91768	3.80769	3.98541	4.03657	3.96633	3.77288	4.03228	3.71026	3.71534	3.7502	3.83021	4.00842	3.81891	3.76704	3.79151	3.97645	3.83298	3.7602	4.00076	3.84193	3.80169	3.93121	3.8147	3.75466	3.81198	3.853	3.91457	3.63585	3.61032	3.40905	3.73454	3.94244	3.73531	3.59179	3.50678	3.86484	3.75411	3.83761	3.66567	4.32569	3.76536
P35580	0.133422	3.73428	13.8177	0.0560635	0.0415178	0.0560635	2.05401	3.74645	3.79063	3.62019	3.88463	3.92051	3.85741	3.63561	4.25854	3.60325	3.71048	3.74475	3.70557	3.94856	3.76818	3.63957	3.64651	3.80245	3.76078	3.66735	3.755	3.78996	3.63215	3.85761	3.77114	3.64632	3.79362	3.8363	3.87744	3.55932	3.68698	3.2733	3.61103	3.99313	3.51155	3.55095	3.30258	3.80268	3.58076	3.71737	3.73477	4.24291	4.05807
P35606	0.0354518	3.55806	23.4367	0.0679237	0.00453243	0.0679237	2.87734	3.35436	3.41872	3.61951	3.72174	3.65918	3.62217	3.5905	4.02519	3.41752	3.41054	3.73662	3.45681	3.55695	3.4472	3.4273	3.37625	3.60771	3.62212	3.47363	3.83457	3.55776	3.55021	3.6039	3.61993	3.49333	3.62185	3.46546	3.56044	3.20745		3.2949	3.47633	3.5887	3.40616	3.44462	3.24828	3.60031	3.42462	3.39564	3.59883	4.12557	3.75987
P35609	0.37625	3.93368	6.78972	-0.134684	0.209425	-0.134684	-1.26759	3.96543			3.91318			3.87942			4.15892			4.11255		4.06649		3.88243	3.77028			3.93064	3.98751			3.80514			4.07586					3.98605			3.53431			3.96714
P35613	0.00586793	3.614	37.4314	0.100926	0.000180657	0.100926	3.83237	3.61918	3.76053	3.6015	3.76322	3.81044	3.64593	3.51527	3.82082	3.49321	3.44778	3.45215	3.45731	3.65751	3.51464	3.50391	3.56184	3.67817	3.72406	3.39773	3.72472	3.80295	3.57642	3.61104	3.62832	3.58489	3.62344	3.67488	3.57195	3.34528		3.29886	3.48071	3.52284	3.53901	3.31299	3.32024	3.67634	3.49588	3.66347	3.53584	4.00018	3.77338
P35637	0.145322	3.91616	13.2565	-0.0516674	0.0472444	-0.0516674	-1.99822	3.8692	3.96347	4.01497	4.01425	4.09937	4.24526	3.82828	4.25081	3.88472	4.08244	3.88453	3.74994	4.04382	3.89281	3.91471	3.92795	4.07968	4.00397	3.86989	4.14581	4.08846	3.83532	4.08509	3.90238	3.87326	4.1103	4.08452	3.96201	3.79767	3.77626	3.6458	3.96902	3.79541	3.82117	3.79102	3.68985	3.9	3.74473	3.87419	3.83513	4.27726	3.65468
P35659	0.923545	3.35749	0.556679	0.00516413	0.879695	0.00516413	0.151766	3.37795	3.32351	3.59189	3.46672	3.41787	3.48203		3.92484	3.18681	3.28076	3.20423	3.3329	3.55325	3.43435	3.26521	3.28012	3.38761	3.38139	3.31238	3.59299	3.40248	3.43573	3.40738	3.39633		3.55183	3.41834	3.32312	3.15587	3.20033	3.07554	3.28129		3.35765	3.29751	3.1444	3.47405	3.2664	3.29622		3.86955
P35749	0.114868	3.34383	14.9757	0.0638072	0.0318005	0.0638072	2.16449	3.16153	3.59545	3.31815	3.56316	3.4936	3.54412	3.43357	3.54712	3.07005	3.43397	3.07558	3.44754	3.64801	3.29352	3.35634	3.18298	3.31812	3.45102	3.18371	3.3797	3.49891	3.40421	3.31872	3.33462	3.08683	3.45251	3.37985	3.43399	3.10992	3.16782	3.02219	3.18191	3.60753	3.18904	3.11298	2.93082	3.38495	2.93253	3.37331	3.2443	3.98584	3.23296
P35754	0.352808	3.26387	7.25542	-0.0788717	0.18813	-0.0788717	-1.32456	3.07352	2.95925		3.39984	3.60047		3.34164		3.13078		2.83506	3.6468		3.36788	3.3331	3.27131			3.52121	3.44423		3.26411	3.49594	3.21661				3.35736	2.79785	2.90727	3.04902	2.62421	3.53619	3.27657	3.53513	2.77726	2.6902	3.34863	3.14565		3.75036	2.99784
P35908	0.145322	6.05699	13.2474	-0.178674	0.0473438	-0.178674	-1.99867	6.82255	6.36402	5.13592	5.84994	6.67763	5.17941	6.55882	6.73101	6.17284	5.85092	5.95978	6.8348	5.17892	6.69939	6.65734	6.68133	5.40515	4.97205	6.32008	6.55636	5.46918	6.54405	5.87322	5.46808	5.37131	5.31309	5.56913	6.75912	6.51008	6.60851	5.26958	5.07591	5.47722	6.02575	6.80394	5.70417	5.00521	6.57063	6.24122	5.47773	6.16909	6.10922
P35998	0.193607	3.15185	11.3015	0.0658123	0.0741053	0.0658123	1.80303		3.23154		3.24107			3.07985			3.13556		3.04568	3.26185		3.1712		3.25106	3.20872	3.2228		3.18689	3.51951		3.08803		3.03174		3.20349	2.87186		2.6465		3.35733			2.77634	3.23998	2.84976		3.25258
P36222	0.591201	3.49957	3.72999	0.0213104	0.423644	0.0213104	0.802009	3.41842	3.54547	3.58896	3.45441	3.67468	3.6516	3.49798	3.85889	3.42176	3.54581	3.44788	3.5225	3.37252	3.35967	3.31262	3.45692	3.50992	3.46147	3.34683	3.82854	3.59801	3.22685	3.59131	3.40875	3.40863	3.66475	3.52638	3.38109	3.35665	3.34733	3.11269	3.52353	3.57606	3.27584	3.3159	3.06674	3.55479	3.52402	3.47609	3.37678	4.11383	3.49109
P36406	0.714579	2.9964	2.43729	0.0314656	0.57052	0.0314656	0.56945	2.8266	3.14503		3.10329		3.1675	2.87073			3.14419		3.40574		3.22978	3.32692	3.07487		2.96353				2.91443	2.98362	3.12782	2.99882	3.12463		3.10505	2.77119			2.89732	3.09749		2.28429		2.9201	2.99894			3.47281	3.04145
P36542	0.0738464	3.26853	18.2092	0.073445	0.0151037	0.073445	2.45881	3.03134	3.25392	3.28294	3.41798	3.4237	3.55967	3.40019	3.64078	3.28459	3.04054	3.12423	3.10724	3.43441	3.17389	3.19016	3.14175	3.40199	3.33915	3.05576	3.45796	3.33274	3.23146	3.53291	3.23449	3.43779	3.34793	3.23262	3.31984	2.95346		2.98002	3.12617	3.30483	3.23058	3.06826	3.0742	2.9342	3.03902	2.89927	3.2483	3.80255
P36578	0.0539798	3.86769	20.2928	0.0640577	0.00934803	0.0640577	2.62856	3.75566	3.90074	3.90528	4.02468	3.94975	4.00806	3.82153	4.30915	3.72874	3.80824	3.85363	3.74298	3.95299	3.86715	3.81394	3.78747	3.99363	4.00866	3.69825	3.9717	3.97793	3.86541	3.8813	3.86414	3.81765	3.92924	3.94811	3.86609	3.66768	3.47223	3.69191	3.79584	3.94538	3.75868	3.7035	3.55807	3.94103	3.74984	3.87119	3.78951	4.23825	4.15673
P36776	0.0391922	3.10389	22.599	0.103505	0.00549664	0.103505	2.82129	3.07758	3.37579	3.27008	3.24189	3.15299	3.22029		3.51021	2.84063	3.02431	3.05604	2.88238	3.23808	3.11083	2.8237	3.02963	3.28815	3.24907	2.78825		2.95527	2.98517	2.89048	3.25063	2.83371	3.2139	3.1807	3.1264	2.9591		2.84938	3.17466	3.33407	3.08944	2.64574	2.7101		2.97946	2.85784	3.08237	3.67487
P36873	0.397512	3.29852	6.44958	0.0465214	0.226486	0.0465214	1.21747	3.24934	3.31025	3.48167	3.3499	3.38239	3.49346		3.71394	3.34677	3.15075	3.36279	2.83878	3.48204	3.17684	3.1781	3.25013	3.23168	3.28192	3.29737	3.7289	3.33766	3.36426	3.26078	3.41856	3.22078	3.51022	3.28022	3.21886	3.07817	3.2605		3.13667	3.49422			2.9868	3.64191	3.31249	3.37085	3.31163	3.75208
P37108	0.920271	3.39591	0.575435	0.00454068	0.875904	0.00454068	0.156402	3.31638	3.47262	3.49655	3.59217	3.55647	3.51405	3.2506	3.67476	3.3726	3.58463	3.28554	3.18577	3.51205	3.51387	3.26338	3.36334	3.56391	3.46115	3.32081	3.73518	3.49395	3.0387	3.52038	3.30575	3.43145	3.58921	3.52744	3.35992	3.23638	3.37982	3.08313	3.40715	3.42557	3.17894	3.21626	3.07528	3.40965	3.19217	3.22758	3.52364	3.83625	3.36678
P37802	0.0353143	3.90096	23.58	0.0811937	0.00438527	0.0811937	2.88667	3.82089	3.95752	3.98457	4.11877	3.96175	4.01558	3.80351	4.04746	3.72855	3.71362	3.73101	3.89561	4.0347	3.94486	3.91887	3.89353	4.04951	3.98469	3.78346	4.02513	4.02508	3.94516	3.9214	4.00132	3.91841	4.03118	3.90912	3.92595	3.71327	3.30959	3.71062	3.80758	3.9925	3.83607	3.6304	3.64204	4.01942	3.8347	3.88861	4.01147	4.3947	3.87036
P37837	0.123528	3.86102	14.4694	0.0528693	0.0357321	0.0528693	2.11644	3.77575	3.8108	3.66103	4.01067	3.90936	4.02286	3.81041	4.28779	3.71924	3.70502	3.86101	4.00851	3.98572	3.78185	3.82505	3.76167	3.89813	3.95397	3.81871	4.15765	3.94272	3.93669	3.96842	3.92848	3.7541	3.87796	3.94892	3.84804	3.53078		3.53863	3.62465	3.96234	3.71701	3.75709	3.58086	3.89192	3.73065	3.84488	3.62248	4.42805	3.65913
P38117	0.533262	3.4246	4.38651	0.0229952	0.364207	0.0229952	0.909779	3.20266	3.36674	3.35424	3.52838	3.63518	3.55333	3.35339	3.5885	3.27357	3.44413	3.53149	3.20574	3.44233	3.30341	3.37686	3.42572	3.54105	3.54828	3.23445	3.56157	3.4739	3.32061	3.56637	3.33079	3.37343	3.44941	3.62747	3.20552	3.21484	3.61268	3.02016	3.39873	3.30051	3.3861	3.46161	3.18879	3.44627	3.31038	3.44227	3.38224	3.94174	3.1199
P38159	0.34287	3.75174	7.4515	0.0365272	0.179825	0.0365272	1.34716	3.66948	3.71601	3.72883	3.8464	3.89803	3.93539	3.77523	4.33065	3.53487	3.71506	3.86743	3.72742	3.81053	3.77686	3.73215	3.69266	3.95222	3.83664	3.62865	3.97379	3.7357	3.79319	3.64001	3.78125	3.84176	3.72583	3.76709	3.85409	3.58837	3.33814	3.57513	3.84645	3.88436	3.71721	3.56049	3.35327	3.70058	3.57541	3.57534	3.74619	4.26944
P38606	0.400848	3.3854	6.38518	0.0342159	0.22987	0.0342159	1.20522	3.16842	3.42527	3.37545	3.39823	3.57085	3.5586	3.3312		3.24357	3.43833		3.44719	3.67517	3.28394	3.39724	3.10357	3.24921	3.44231	3.48032	3.56132	3.50665	3.24064	3.45926	3.41462	3.30651	3.49702	3.5093	3.25844	3.05894		3.05087	3.23752	3.53913	3.28335	3.21085	3.03874	3.5474	3.30699	3.3281	3.66229	4.02776
P38646	0.1804	3.59479	11.8082	0.0445099	0.065945	0.0445099	1.85061	3.60192	3.57888	3.57834	3.81357	3.76444	3.72396	3.4947	3.96814	3.31682	3.50319	3.65639	3.50786	3.63184	3.68577	3.46548	3.54931	3.63772	3.7532	3.43846	3.73946	3.63962	3.6132	3.52471	3.61489	3.52267	3.64939	3.5838	3.58507	3.35072		3.32988	3.53418	3.59943	3.46925	3.39986	3.32118	3.58959	3.55579	3.62274	3.46269	3.99931	3.27837
P38919	0.1035	3.52713	15.6242	0.0541846	0.0273894	0.0541846	2.22515	3.43977	3.46872	3.52506	3.70493	3.62003	3.68361	3.45041	3.89073	3.41461	3.37259	3.6403	3.53183	3.67465	3.47281	3.48298	3.40157	3.59342	3.62331	3.40167	3.78525	3.57207	3.54013	3.58215	3.62314	3.40718	3.55313	3.61815	3.5956	3.24694	3.26443	3.28811	3.48682	3.60925	3.262	3.43563	3.33223	3.63529	3.37345	3.38025	3.51564	3.91224	3.5702
P39019	0.29811	3.65771	8.32723	0.0354746	0.146986	0.0354746	1.45677	3.60516	3.6929	3.67159	3.94185	3.79399	3.88042	3.60963	4.14228	3.50247	3.59545	3.63794	3.54666	3.65643	3.62928	3.56734	3.59508	3.79043	3.76112	3.51753	3.85147	3.75809	3.7324	3.69556	3.68689	3.66876	3.72416	3.76783	3.69039	3.39926	3.3993	3.41265	3.54465	3.75928	3.49714	3.50916	3.39771	3.61275	3.56374	3.64697	3.61588	4.15107	3.56805
P39023	0.0327701	3.60733	24.2503	0.0709881	0.00375815	0.0709881	2.93892	3.48256	3.65825	3.6268	3.82974	3.74456	3.76569	3.48445	3.84045	3.40442	3.50482	3.53488	3.53486	3.60007	3.61652	3.5625	3.59346	3.72101	3.6825	3.5124	3.73387	3.67474	3.65712	3.64025	3.67307	3.50006	3.69027	3.68369	3.54462	3.29905	3.38527	3.32924	3.54266	3.58899	3.54537	3.42834	3.32785	3.5963	3.57272	3.53437	3.60224	4.03682	3.83377
P39656	0.00845005	3.61641	34.1715	0.0926777	0.00038269	0.0926777	3.62303	3.56274	3.66558	3.36631	3.80253	3.74574	3.75007	3.45896	3.95115	3.39006	3.56446	3.32925	3.71231	3.77486	3.65203	3.52927	3.47975	3.56392	3.78981	3.61064	3.79436	3.78751	3.67796	3.72066	3.62462	3.46195	3.56887	3.59982	3.75489	3.30696	3.02099	3.45821	3.49994	3.85062	3.48263	3.45513	3.31488	3.45877	3.37459	3.42734	3.49386	4.13609	3.62619
P39687	0.0105837	3.74813	32.367	0.0874271	0.000579825	0.0874271	3.50833	3.68113	3.65879	3.77508	3.8955	3.83174	3.9215	3.7221	4.25493	3.6412	3.74008	3.79815	3.65187	3.65503	3.58471	3.46675	3.68093	3.63751	3.89668	3.58191	3.84708	3.74073	3.85389	3.64626	3.74067	3.72495	3.84178	3.65638	3.69798	3.58434		3.47353	3.7329	3.81246	3.6505	3.4951	3.51975	3.7112	3.65518	3.83971	3.72106	4.26823
P39748	0.533262	3.29315	4.38187	-0.0267617	0.364597	-0.0267617	-0.909427	3.30337	3.28372	3.3109	3.3443	3.26387	3.6448	3.27638		3.28996	3.24989	3.37939	3.28075	3.49569	3.14093	3.2504	3.32967	3.44596	3.39214	3.27206	3.3893	3.35707	3.3471	3.25929	3.26817	3.31233	3.40845	3.27312	3.33951	3.19712	3.10098	2.98821	3.2156		3.18118	3.14899	3.07944	3.68075	3.09227	3.28935	3.39822	3.889
P40121	0.0360313	3.71202	23.2093	0.0870493	0.0047761	0.0870493	2.8584	3.66394	3.91133	3.63939	3.83466	4.16589	4.06646	3.89674	3.73893	3.41655	3.6349	3.62558	3.58173	3.86382	3.51445	3.58034	3.68148	3.68514	3.80017	3.58866	4.05636	3.95345	3.70522	3.82386	3.81133	3.50367	3.75898	3.80702	3.73639	3.56804	3.33539	3.48557	3.26664	3.85217	3.66851	3.41838	3.42641	3.83057	3.70408	3.65896	3.69078	4.26706	3.35019
P40123	0.680931	4.877	2.77176	-0.02234	0.528232	-0.02234	-0.631987	4.9444	5.05201	5.06962	5.04067	5.14153	5.15949	4.76517	5.06207	4.76396	4.91497	5.19536	4.59826	5.10012	4.79989	4.83814	4.88397	5.12631	4.94664	4.83738	5.07768	4.98675	4.66586	5.08645	4.81358	4.82477	5.34574	5.0631	4.84668	5.00193	4.83223	4.59718	4.78673	4.85826	4.71876	4.66637	4.68992	4.98156	4.69719	5.04889	4.76187	5.29818	4.95442
P40227	0.208447	3.71753	10.8181	0.0402034	0.0828306	0.0402034	1.7445	3.64684	3.78725	3.77046	3.88778	3.79576	3.91674	3.69695	4.10745	3.59536	3.70216	3.80792	3.59065	3.87247	3.68869	3.71579	3.6252	3.82481	3.88264	3.57334	3.82771	3.74027	3.71142	3.67141	3.76136	3.68963	3.77101	3.79139	3.64763	3.49772	3.52449	3.48277	3.7732	3.80008	3.56237	3.56761	3.46974	3.72134	3.67888	3.66652	3.71353	4.22559	3.76452
P40429	0.0081213	3.75433	34.4863	0.0944459	0.000355937	0.0944459	3.64446	3.67155	3.80356	3.61847	3.83605	3.75557	4.01833	3.74788	4.12158	3.56035	3.75309	3.83974	3.61457	3.92226	3.75815	3.71519	3.61376	3.80289	3.9021	3.73209	3.98841	3.89584	3.83023	3.79251	3.84193	3.70789	3.72788	3.71833	3.71667	3.41401	3.63528	3.65125	3.6848	3.89003	3.70898	3.42429	3.52526	3.73977	3.61909	3.59117	3.77566	4.32871	3.89174
P40616	0.781842	3.06724	1.68468	0.0225463	0.678472	0.0225463	0.416324		3.17539							3.26376	3.11274		3.10175	3.0984	3.21287				3.25631	2.73797			3.02329		3.08934							2.50378	3.03233	3.0363					2.91716		2.92758
P40925	0.0471919	3.82718	21.3057	0.0863774	0.00740337	0.0863774	2.71	4.04951	3.61062	3.74354	3.99882	3.8639	3.85782	3.70504	4.08059	3.6025	3.64722	3.78542	3.87875	3.85343	3.82208	3.71107	4.11675	3.89741	3.83978	3.89778	3.9085	3.91761	3.58255	3.82434	3.83015	3.53883	4.16795	3.70959	3.84614	3.82946	3.06695	3.5188	3.84807	4.16644	3.47927	3.54628	3.58384	3.74167	3.54979	3.94695	3.5559	4.32237	3.76249
P40926	0.0804718	3.75866	17.6094	0.0636772	0.0173405	0.0636772	2.40231	3.65148	3.78914	3.79689	3.83973	3.85917	3.83425	3.6382	4.28853	3.54471	3.73009	3.79989	3.69954	3.83655	3.6159	3.52264	3.7	3.82838	3.75908	3.67746	3.83423	3.71837	3.68702	3.75112	3.70911	3.68668	3.86152	3.73956	3.64303	3.61602	3.49825	3.28231	3.78602	3.79835	3.57796	3.54822	3.41808	3.57783	3.70781	3.71309	3.66829	4.16724	3.75819
P40937	0.685984	3.00239	2.71925	-0.0309491	0.534657	-0.0309491	-0.624204	2.94106	2.82504	3.1712	3.08696	3.08165				2.83956	3.03349			3.13962	2.94763		2.96894	3.21051	3.12885			3.01761	3.08003		3.09687				3.08857						3.02677	2.77376	2.53189		2.94936	2.501			3.23847
P40939	0.160867	3.50284	12.6248	0.0501309	0.0546406	0.0501309	1.93551	3.31377	3.50216	3.55534	3.61788	3.7203	3.67449	3.33218	4.03558	3.33468	3.38112	3.5144	3.38739	3.51423	3.44967	3.35721	3.37162	3.51112	3.62438	3.2812	3.77327	3.52812	3.46225	3.53606	3.46477	3.42967	3.56754	3.53219	3.52684	3.21913	3.87478	3.19924	3.1443	3.62607	3.428	3.34477	3.1795	3.28596	3.48212	3.40724	3.51175	4.04196
P41091	0.685996	3.72389	2.71206	0.0152288	0.535543	0.0152288	0.620818	3.65755	3.78936	3.67983	3.94136	3.92403	3.8337	3.68391	3.95658	3.51445	3.77039	3.76693	3.65548	3.82752	3.8008	3.78174	3.69975	3.77204	3.71472	3.72405	3.85367	3.75093	3.6758	3.79793	3.70993	3.67177	3.80317	3.81552	3.81437	3.49006	3.61028	3.56222	3.62043	3.83556	3.67365	3.62392	3.48707	3.7785	3.70415	3.61102	3.65044	4.27218	3.72031
P41218	0.310813	3.05261	8.09484	0.0653124	0.155066	0.0653124	1.43273	2.93374	2.91804		3.14703	3.135				2.98534	3.00491			3.24361			2.71011	3.34034	3.01572	2.88234		3.14048	2.77792	3.18264	3.03507		2.98459	3.13381	3.06008	2.58143			2.85343	3.34159			2.58035			2.71995	2.76296
P41227	0.0233356	3.56764	26.6458	-0.113656	0.00216481	-0.113656	-3.15804	3.43973	3.7397	3.8084	3.57405	3.82049	3.71664	3.57841	3.77708	3.51798	3.69513	3.54177	3.44123	3.74853	3.68498	3.61016	3.62849	3.79534	3.58994	3.47639		3.74111	3.51595	3.68451	3.52713	3.35569	3.82247	3.80813	3.56806	3.36877	3.74148	3.24528	3.66636	3.51358		3.56433	3.3312	3.75934		3.39356	3.38041
P41240	0.783078	3.42682	1.66601	0.0106208	0.681395	0.0106208	0.411253	3.28556	3.5082	3.50728	3.46188	3.63409	3.6821	3.22458	3.67864	3.38025	3.45076	3.2923	3.34607	3.59402	3.46265	3.16478	3.39987	3.61261	3.51003	3.23088	3.43924	3.50541	3.26542	3.53662	3.42592	3.37974	3.52975	3.44754	3.49014	3.17711	3.24836	3.2332	3.45053	3.52831	3.32022	3.28779	3.17957	3.42435	3.38958	3.38187	3.31387	4.11546	3.56788
P41250	0.97052	3.48596	0.216464	0.00169261	0.951379	0.00169261	0.0610659	3.49584	3.52922	3.50934	3.55445	3.64911	3.65023	3.5674	3.66938	3.40603	3.45677	3.47159	3.56656	3.49388	3.57614	3.51904	3.47846	3.44177	3.48417	3.33245	3.78846	3.47298	3.50278	3.51442	3.50689	3.16784	3.73775	3.46277	3.48434	3.29757	3.53112	3.25097	3.37904	3.37047		3.42934	3.13834	3.51773	3.40151	3.39425	3.45901	4.0218	3.4993
P41252	0.938447	3.39746	0.444809	0.00306617	0.902649	0.00306617	0.122502	3.33987	3.48752	3.55367	3.47801	3.57971	3.55755	3.28637	3.7603	3.22588	3.58551	3.39146	3.38039	3.46887	3.48963	3.30543	3.38901	3.52138	3.48506	3.29142	3.53379	3.44931	3.25204	3.381	3.45731	3.35841	3.58649	3.54473	3.40936	3.38347	3.3536	3.12633	3.35816	3.29803	3.27367	3.22417	3.17428	3.53343	3.34592	3.24948	3.31566	3.83578	3.34048
P42166	0.320185	3.21344	7.90269	0.0752157	0.162081	0.0752157	1.41378	3.04029		3.55704				3.19795		3.10761		3.40482	2.92				3.09269		3.12677				3.38502		3.23173		3.59189		3.17459			2.94824			3.38353						3.46569
P42167	0.161622	3.35122	12.5858	0.0580477	0.0551334	0.0580477	1.93189	3.12155	3.39204	3.44353	3.36186	3.3158	3.34596	3.10638	3.6252	3.09572	3.39263	3.30549	3.29815	3.4526	3.29886	3.23199	3.46684	3.40622	3.57847	3.06955	3.29037	3.2554	3.40857	3.13581	3.5242	3.39161	3.42577	3.30917	3.2602	3.20774		3.22028	3.43512	3.24597	3.3893	2.95925	3.02998	3.47704	3.2897	3.47187	3.39666	3.99887	3.72109
P42224	0.0250852	3.23148	26.0565	0.100356	0.00247942	0.100356	3.07908	3.17125	3.23405		3.1564	3.60292	3.35733	3.36653		3.04307	3.08611		3.10712	3.33607	3.21845	2.99744	3.0397	3.30074	3.29885	3.30369	3.30737	3.13438	3.1841	3.39467	3.1809		3.31245	3.28181	3.10927	2.89903				3.39297		2.92982		3.28115		3.32763	3.02323	3.65466
P42285	0.826679	3.05984	1.29161	0.0160241	0.742743	0.0160241	0.329352	2.98505		2.93862	3.07054	3.12248	3.32179		3.51428		3.15963		2.98131	3.03641	3.31964	2.93274	3.08788	2.60484	3.10279		3.03491	3.35031	3.03625		2.90119		3.1619	2.8491	3.13536	2.81086	3.18698	2.66792		3.04645		3.20346	2.66771	3.1137	2.87958	2.75764
P42677	0.131389	3.37261	14.0501	-0.0673299	0.0393541	-0.0673299	-2.07832	3.36401	3.48941	3.27007	3.57656	3.75165	3.55323	3.25399	3.8922	3.3201	3.56275	3.19649	3.3776	3.49504	3.65263	3.59373	3.47081	3.5711	3.29349	3.63398	3.47104	3.43538	3.37088	3.32543	3.43508	3.27065	2.87619	3.62069	3.37575	3.14551	3.73679	3.07377	3.23587	3.40628	3.32494	3.16376	3.21844	3.34802	3.15824	3.36858	3.27052	3.92707	3.29514
P42704	0.0583394	3.55823	19.725	0.0632202	0.0106537	0.0632202	2.5839	3.53426	3.5213	3.5246	3.79818	3.71864	3.71679	3.47117	3.99255	3.43115	3.41322	3.55594	3.45809	3.68477	3.45447	3.4725	3.58832	3.73037	3.73508	3.41612	3.74316	3.64115	3.61431	3.47325	3.6461	3.45592	3.5228	3.54658	3.56957	3.26972		3.29407	3.38839	3.58308	3.48918	3.18725	3.28264	3.49171	3.53896	3.57261	3.46006	3.96466
P42766	0.0960749	3.64028	16.3394	0.0557331	0.0232307	0.0557331	2.29013	3.69296	3.67766	3.60451	3.75756	3.70328	3.76305	3.65073	3.88298	3.40926	3.66211	3.83311	3.45266	3.64966	3.51949	3.52339	3.6521	3.72876	3.7507	3.52141	3.82263	3.75644	3.66452	3.57552	3.52711	3.60938	3.81531	3.74727	3.62089	3.41247	3.54545	3.39112	3.46305	3.69421	3.57818	3.4655	3.30305	3.74379	3.52549	3.64045	3.65468	4.2829	3.76147
P42785	0.773364	3.447	1.7987	-0.0272388	0.660891	-0.0272388	-0.439956	3.58001	3.33702		3.68477	3.61413		3.59403	3.59148		3.65252	3.85368	3.7134	2.88706	3.62847	3.63194	3.55673			3.44867		3.40557	3.59722	3.76349	3.24454		2.82528		3.43864	3.33412	3.3889	3.15608		3.56062	4.11765	3.31822	3.40598		3.34426	3.19084	3.10878		3.24163
P43034	0.834691	3.11862	1.21364	-0.01239	0.756199	-0.01239	-0.311322	3.19889	3.27697	3.34555	3.14976	3.19124	3.00116	3.13068		3.34499	3.25105	3.2342	3.4045	3.23986	3.29925	2.98881	2.87073	2.99275	3.16721	3.1596	3.14555	3.07442	3.17823	3.50632	3.16693	3.14008	3.25701	3.02916	2.85624	3.04065	3.06655	2.95966	2.97801	3.34969	3.17611	3.2125	2.80915	3.0087		2.8986	3.02294	3.71864	3.10373
P43243	0.0539798	3.44573	20.3225	0.0771269	0.00928435	0.0771269	2.63361	3.27091	3.42837	3.42215	3.563	3.46927	3.65048	3.34322	4.00992	3.36266	3.52712	3.54296	3.30162	3.55439	3.35999	3.39277	3.27795	3.52856	3.58755	3.21627	3.47643	3.52548	3.49799	3.40826	3.53888		3.37479	3.47998	3.4666	3.17949	3.0391	3.26486	3.41483	3.35564	3.38145	3.31249	3.22039	3.45815	3.2643	3.42827	3.51729	4.03521	3.65306
P43246	0.76965	2.82463	1.83418	0.0177797	0.655514	0.0177797	0.447174	2.66391	2.71408	2.51752	2.98932	3.22334	3.11495	3.05544		2.63712	3.08993		2.85336	3.21694	2.97731	2.85652	2.75306	2.85664	2.83143	2.74764		2.88825	3.00189	2.57972	2.69481	2.37148	2.91901	2.87843	2.66631	2.65873	2.43387		2.84616	2.96949	2.7949	2.49785	2.41188		2.54129	2.49882		3.54975	2.53569
P43307	0.834156	3.4457	1.22786	0.0104184	0.753726	0.0104184	0.314288	3.53174	3.4943	3.14869	3.69427	3.47085		3.36763	3.72354	3.11413	3.43649	3.21445	3.84803	3.37057	3.56074	3.6269	3.31872	3.44311	3.25882	3.53726	3.16638	3.47841	3.4512	3.39703	3.3815		3.5408		3.43605	3.15485	3.40537	3.08909		3.5317	3.09771	3.32681	3.07288		3.52639	3.29027	3.50338	3.75417	3.6401
P43405	0.213767	3.157	10.6754	-0.0538218	0.0855965	-0.0538218	-1.73038	3.05013	3.38859	3.2067	3.39946	3.44601	3.11404	2.80633	3.17904	3.11209	3.27474	3.16029	3.01716	3.38473	2.87958	3.20853	3.2302	3.32825	3.16633	3.19392	3.26234	3.19844	3.03921	3.42	3.21387	3.10129	3.25167	3.36994	3.19843	3.0496	3.03798	2.80443	3.2402	3.21802	3.22956	3.06219	2.84006	3.21891	2.69919	3.13749	3.09783	3.56014	2.74041
P43487	0.133099	3.49518	13.8486	0.0567723	0.0412226	0.0567723	2.05742	3.50825	3.49643	3.58015	3.67912	3.62682	3.65267	3.39986		3.40284	3.59994	3.40227	3.40726	3.58888	3.46274	3.4768	3.44403	3.64316	3.72236	3.45762	3.74138	3.53769	3.54644	3.51306	3.65205	3.3892	3.58957	3.54202	3.66789	3.21338		3.30747	3.46887	3.49728	3.42696	3.2383	3.3144	3.53908	3.41774	3.54289	3.55388	3.98304
P43686	0.0471919	3.17052	21.2808	0.0905435	0.00744591	0.0905435	2.71965	3.00395	2.97939	3.08685	3.21224	3.31939	3.20941	3.14524			3.2544		3.10254	3.32857	3.00396	2.90438		3.22879	3.19016	3.1041		3.02695	3.25378		3.31317		3.27494	3.17812	3.04545			2.61101	3.21967	3.32212	3.28862	2.95203	2.84724		3.16317	3.10228	3.16621	3.82763
P45880	0.012644	3.40109	31.0002	0.0965501	0.000794291	0.0965501	3.41564	3.33948	3.30997	3.35604	3.63197	3.37677	3.70802	3.61703	3.67983	3.18988	3.32749	3.17664	3.42629	3.44508	3.45399	3.28444	3.27956	3.34516	3.44347	3.39746	3.74275	3.27907	3.37505	3.43997	3.41551	3.3661	3.27013	3.35929	3.41182	3.14416		3.08518	3.29231	3.5327	3.23211	3.28624	3.02826	3.40333	3.45377	3.2286	3.32138	3.90747	3.54308
P45973	0.217556	3.01339	10.5508	0.0659396	0.0880887	0.0659396	1.72229	2.93582		3.17099	3.07983		3.14029			2.81925	3.09283	3.03759	3.05542	2.97017		3.01364	2.82891	3.18242	3.19036	3.01237	3.41472	3.02718	2.93495		3.00059		2.98312	3.02186	2.92328	2.43993		2.90815	2.93069				2.96068	3.03176	2.97031	2.98741	2.99846		2.78453
P46060	0.726361	2.98304	2.29928	0.0286337	0.588941	0.0286337	0.543041		3.28634	3.00721	3.04736	2.95705	3.18741			2.98177			2.79556			2.83012	2.87044	3.23937	3.0193	2.74623	3.37431	2.87231	2.96054			3.0162		3.07483	2.90134			2.73218	3.09312				2.81111	2.96649
P46063	0.801883	3.28085	1.49148	-0.0160246	0.709335	-0.0160246	-0.373963	3.19871	3.24636		3.37105	3.58383	3.31924	3.3123		3.14558	3.16623	3.35473	3.07016	3.50998	3.27526	3.23966	3.40354	3.387	3.28368	3.23805	3.49964	3.28752		3.47598	3.19541	3.27509	3.49494	3.44739	3.27149	3.1259	3.28216	2.97855	3.09619	4.0421	3.2312		3.21226		3.25186	3.16296	3.07496	3.59981	3.26151
P46109	0.795585	3.1579	1.5608	0.0159748	0.698105	0.0159748	0.389321	3.30063		3.25328	3.13094	3.29368	3.40848			3.04357	3.12609	3.0782	3.11078	3.49229		3.09146	3.27689	2.97352	3.34956	3.25118		3.1359	3.15939	3.16199	3.17372			3.06936	2.90873	3.02809		2.85631	3.00143	3.07405			2.91969			2.9137	3.18317
P46459	0.484554	3.32901	5.01671	0.027188	0.315013	0.027188	1.00773	3.24157	3.46498	3.3721	3.43039	3.48622	3.47626	3.31677	3.55299	3.11028	3.27518	3.0874	3.28194	3.61587	3.25496	3.24853	3.27859	3.47165	3.37369	3.23163	3.48594	3.39518	3.36486	3.44748	3.28184	3.0729	3.37006	3.39382	3.34512	3.07219	2.8902	2.88584	3.11162	3.54398	3.22458	3.18589	3.06355	3.3967	3.26793	3.25741	3.21415	3.77289	3.14052
P46776	0.0250852	3.87757	25.9879	0.0830964	0.00251888	0.0830964	3.06545	3.78738	3.87292	3.9359	4.10614	3.98389	4.01542	3.84668	4.3354	3.69387	3.80574	3.87104	3.74639	3.93431	3.89398	3.83446	3.84837	3.96355	4.04471	3.77501	3.94758	3.93269	3.9009	3.90236	3.90094	3.86193	3.91558	3.92918	3.86464	3.63359	3.53044	3.61477	3.79121	3.96172	3.86314	3.73423	3.57071	3.97493	3.88008	3.77335	3.87432	4.37758	4.17854
P46777	0.418262	3.42647	6.03265	0.0305926	0.249308	0.0305926	1.15614	3.39272	3.53438	3.3988	3.5472	3.5765	3.5847	3.50129	3.83433	3.15422	3.51634	3.3805	3.37318	3.55669	3.30304	3.34146	3.49677	3.43165	3.40929	3.35681	3.64357	3.50429	3.39405	3.44739	3.39444	3.52376	3.40164	3.55315	3.40918	3.08839		3.18933	3.24484	3.47817	3.43706	3.29827	3.35813	3.35599	3.41552	3.30767	3.26673	3.91206	3.39456
P46778	0.019896	3.54345	27.7465	0.0904053	0.00168014	0.0904053	3.19179	3.44175	3.76048	3.59875	3.68352	3.70702	3.73047	3.46945	3.86737	3.43516	3.6299	3.23854	3.36084	3.60673	3.53767	3.47867	3.57349	3.63301	3.73398	3.29266	3.54496	3.66982	3.54996	3.4052	3.52874	3.53441	3.6949	3.65451	3.49344	3.34987	3.23597	3.36413	3.59142	3.68037	3.45444	3.26567	3.26423	3.65062	3.45765	3.61231	3.55702	4.0797	3.54601
P46779	0.245694	3.51218	9.72953	0.0413337	0.106426	0.0413337	1.6232	3.41743	3.64156	3.60787	3.66549	3.60895	3.61455	3.49632	3.70767	3.53748	3.60908	3.48305	3.37071	3.60221	3.65764	3.49678	3.45805	3.65704	3.62935	3.20823	3.50562	3.60564	3.54981	3.40943	3.54205	3.52562	3.61596	3.6197	3.54103	3.38039		3.26715	3.46511	3.63979	3.40191	3.44077	3.28694	3.65968	3.36258	3.51766	3.57777	4.00895	3.5787
P46781	0.379048	4.03438	6.75003	0.0308056	0.211347	0.0308056	1.25447	3.96758	4.1168	4.09958	4.20307	4.21662	4.24423	3.92345	4.26925	3.92419	4.13458	4.00868	3.90355	4.15952	4.01572	3.99755	4.02482	4.17171	4.12415	3.87838	4.0749	4.10011	3.96953	4.01772	4.06295	4.01097	4.1406	4.13416	4.04537	3.91361	3.90614	3.76579	4.08147	4.103	3.8967	3.81624	3.79053	4.08451	3.91317	4.02992	3.99981	4.50696	4.22991
P46782	0.461379	3.37863	5.31271	0.0312913	0.294259	0.0312913	1.05231	3.334	3.3877	3.39286	3.54261	3.54253	3.60605	3.2736		3.26124	3.51409	3.40581	3.1182	3.57548	3.24025	3.30313	3.32182	3.44992	3.39171	3.37533		3.50827	3.46727	3.2741	3.24988		3.27623	3.24862	3.43138	3.14339		2.87332	3.301	3.46569	3.36105	3.03454	3.09372	3.486	3.34568	3.34361	3.4548	4.01653	3.70545
P46783	0.627828	3.76677	3.34672	-0.0176962	0.462731	-0.0176962	-0.735979	3.69093	3.80722	3.85322	4.10648	3.99969	3.92511	3.68813	4.02973	3.70444	3.75214	3.76392	3.78412	3.8491	3.78209	3.75777	3.84903	3.8643	3.84239	3.54526	3.88562	3.90612	3.7418	3.74588	3.79493	3.58611	3.86701	3.91926	3.82451	3.4894	3.69948	3.49548	3.63802	3.82172	3.55682	3.61901	3.50162	3.75577	3.63179	3.69163	3.6429	4.17081	3.55183
P46926	0.237248	3.17307	9.99786	-0.0806176	0.100049	-0.0806176	-1.66303	3.16579	3.15519		3.1696			3.00493		3.07372			3.54502		3.02646	3.28228			2.99044	3.16851				3.00518	3.05735				3.173		3.07411	3.00193		3.10729	3.0026					3.07694	2.83444
P46940	0.167544	3.47516	12.3376	0.0452069	0.0583774	0.0452069	1.90535	3.39273	3.54169	3.41316	3.54795	3.69899	3.66357	3.48239	3.83297	3.30434	3.51458	3.40503	3.41667	3.6135	3.40269	3.50027	3.44279	3.54412	3.43927	3.41548	3.56248	3.53317	3.41781	3.50733	3.50198	3.45652	3.59168	3.56317	3.53218	3.35385	3.36014	3.04017	3.42219	3.60389	3.47518	3.2594	3.18705	3.55953	3.40353	3.43182	3.46791	4.02519	3.49648
P46977	0.0518412	3.75166	20.5513	0.0675492	0.00880782	0.0675492	2.65124	3.6672	3.76847	3.71879	3.8905	3.9848	3.81596	3.79634	4.33761	3.52988	3.5847	3.42846	3.93098	3.88854	3.81021	3.82934	3.71661	3.77743	3.85806	3.74904	4.0566	3.71742	3.76315	3.6552	3.67686		3.72605	3.65495	3.85656	3.5632	3.74443	3.57434	3.41239	3.8864	3.67466	3.62521	3.52922	3.50204	3.63915	3.61762	3.69465	4.21027	3.97183
P47755	0.115943	3.13264	14.8896	0.0739996	0.0324371	0.0739996	2.1624		3.12896		3.35602	3.08558	3.14706	3.16593		2.88514	3.11564		3.14962	3.12956	2.88184	3.15713	3.06299	3.27264	3.16462	3.33255	3.27965		2.96753		3.16509	2.75796	3.04497	3.33582	3.18559	2.82364			2.61387	3.35213	3.15499	3.03371		3.06325			2.79468		3.06305
P47756	0.0326376	3.69809	24.2956	0.066549	0.00371911	0.066549	2.94088	3.67424	3.64512	3.55115	3.90701	3.99111	3.78583	3.68092	3.91478	3.54836	3.58437	3.55492	3.74577	3.7799	3.77748	3.69503	3.59339	3.67718	3.76038	3.81449	3.87286	3.8205	3.80962	3.81848	3.66803	3.63434	3.68486	3.69368	3.84754	3.36366	3.42319	3.34934	3.49528	3.80638	3.39367	3.64388	3.46558	3.68638	3.6573	3.61312	3.61369	4.10312	3.68646
P47897	0.458761	3.18508	5.36798	0.0322215	0.290538	0.0322215	1.06138	3.06536	3.19505	3.26934	3.12656	3.30729	3.36751	3.25279		3.14414	3.21899	3.19395	3.15948	3.2168	3.07359	3.09694	3.17513	3.2007	3.21851	3.14947	3.1945	3.22018	3.16318	3.25793	3.21857	3.16196	3.30592	3.22968	3.13679	3.06489	2.91274	2.77546	3.23622	3.23627	3.19997	2.99564	2.97265		3.15286	3.18554	3.34931	3.7929	2.87285
P47914	0.0315682	3.49591	24.471	0.0898545	0.00357193	0.0898545	2.95472	3.40457	3.50347	3.57426	3.7683	3.61178	3.54398	3.41233	3.78085	3.52743	3.37563	3.46953	3.31894	3.66391	3.46593	3.39543	3.59269	3.58753	3.53662	3.32065	3.62543	3.57543	3.49202	3.5805	3.46522	3.48361	3.51077	3.6237	3.51713	3.23337	3.33558	3.27636	3.38741	3.48673	3.35874	3.40432	3.20625	3.52063	3.40103	3.45283	3.53409	4.09005	3.69781
P47929	0.983091	3.58512	0.105082	-0.00222947	0.976094	-0.00222947	-0.0300195	3.32923	3.22209		3.62177	3.35187		3.46992	3.69328	3.09269	4.34757	3.34406	4.7208		4.54836	3.60384	3.38461	3.04314	3.40274	4.34554	3.74811	3.33677	3.51496	3.37384	4.67934		3.30903		3.51731	3.21373	3.38275	3.03716	3.17751	3.63268	3.7936	3.46037	2.81748	3.1299	3.42303	3.14061		4.01289	3.33733
P48047	0.019896	3.61034	27.7274	0.0804723	0.00168757	0.0804723	3.19259	3.43926	3.6338	3.65617	3.70169	3.81533	3.89686	3.63523	3.97349	3.3903	3.4105	3.61639	3.4032	3.7409	3.43137	3.55476	3.37878	3.68582	3.685	3.35972	3.80951	3.69549	3.59348	3.60434	3.78933	3.55883	3.62614	3.61785	3.61658	3.29133		3.28711	3.50706	3.6924	3.56667	3.48251	3.3587	3.5562	3.4291	3.50371	3.4839	4.13725	3.52073
P48147	0.938447	3.22468	0.442565	0.00467165	0.903116	0.00467165	0.121974	3.17112	3.3825	2.56718	3.36079	3.33738		3.27305		3.25536	3.22915		3.44474	3.21699	3.2181	3.14558	3.31964	3.45247	3.25901	3.3258		3.35983	3.36281	3.22783	3.43188	3.28103		3.15216	3.1613	3.00132		2.37998	3.27235	3.32471		2.90704	2.88318	3.43504	3.35719	3.20597	3.19726	3.4521
P48163	0.91296	3.46627	0.620107	0.00875091	0.86694	0.00875091	0.168012	3.31581			3.39662	3.41124							3.78187		3.41035	3.32883	3.25783	3.33849		3.58906			3.20206		3.49708				3.42584	3.0971	3.29334			3.40465	3.34243	3.34501			3.55716			3.82696
P48444	0.0630173	3.27502	19.2701	0.0706401	0.0118301	0.0706401	2.54551	3.20727	3.18713	3.53287	3.5121	3.48393	3.31732	3.23143	3.49411	3.15052	3.18612	2.8888	3.31886	3.50641	3.28633	3.27582	3.13941	3.4142	3.48831	3.1703	3.32066	3.36442	3.3182	3.32337	3.36747		3.29889	3.27039	3.30346	3.12676		2.94981	3.20302	3.53155		3.08154	2.89541	3.31709	3.31407	3.09757	3.27861	3.90932
P48556	0.0960749	3.05132	16.3043	0.0858286	0.0234193	0.0858286	2.29546	3.03799	2.91857	2.81357	3.05007	3.06775	3.29108	3.08329	3.64566	2.62979	3.13415	2.8887	3.04136		2.94149	2.94148	3.03031	3.14707	3.06649	3.04467	3.23006	3.03854	3.08068		3.15978	2.87698	3.2287	2.90881	3.09294	2.78874		2.7011	2.90945	3.2323	2.78241	2.69867	2.85411			2.93702	3.14887	3.84108	3.11577
P48637	0.508559	3.30124	4.72455	0.0627825	0.336934	0.0627825	0.965422	3.38298			3.36565			3.19587		3.05971	2.9038	3.07104	3.63509		3.08716	3.2906	3.08727	3.23393		3.16644	3.87704				2.99877				3.17002				3.06957		3.41777	3.11128			3.33824			4.12162
P48643	0.0392777	3.5985	22.567	0.0640491	0.00553732	0.0640491	2.80892	3.54526	3.57612	3.70129	3.79259	3.71088	3.73724	3.58574	3.8797	3.47156	3.52431	3.49732	3.5074	3.74662	3.61673	3.60191	3.50751	3.77563	3.73537	3.48855	3.71324	3.68551	3.73305	3.50302	3.72096	3.60863	3.66572	3.66687	3.64571	3.26041	3.31005	3.34528	3.57027	3.63104	3.44037	3.49696	3.41678	3.7128	3.49305	3.56339	3.71221	4.13676	3.54345
P48651	0.29029	3.10955	8.49446	0.0516547	0.141434	0.0516547	1.47867	3.13226	3.32095	3.02265	3.25968	2.9925	3.15983	3.26164	3.36668		3.18842		3.31903	3.06096	3.00846	3.07658	3.02609	3.09384	3.19044	2.96815	3.47318	3.10178	2.94963	3.03975	3.33775	3.05847	3.15272	3.09544	3.25432	2.8374		2.6022	3.14259	3.21294	2.85512	3.16486	2.59988		2.98746	3.0888		3.43704
P48729	0.384247	3.11492	6.65302	-0.0708777	0.216122	-0.0708777	-1.24681	3.0791	3.30296		3.28296	3.30473		2.952		3.38485	3.32769	3.04778	3.25667		3.4182	3.15427	3.18058	3.13556		3.14703		3.40069	2.98102	3.17865	3.23709	3.46361	3.18887	3.12423	3.33103	2.93429	2.76083	2.33528		2.83356		2.51579	2.5518		2.44878	2.83157	3.1323		3.26479
P48735	0.0470241	3.50116	21.4394	0.0685329	0.00717899	0.0685329	2.7212	3.29359	3.42529	3.54843	3.65339	3.66486	3.64218	3.48321	3.93829	3.4713	3.52603	3.56601	3.38363	3.57057	3.32949	3.41115	3.35385	3.43827	3.56601	3.25719	3.72452	3.58866	3.49088	3.49455	3.52775	3.46734	3.57345	3.48615	3.52657	3.30963		3.17417	3.46779	3.58856	3.50667	3.373	3.14893	3.4393	3.41064	3.42201	3.4878	4.0499	3.3547
P48739	0.838753	2.97379	1.176	0.014106	0.762781	0.014106	0.303033						3.01234			2.9815	2.95973		2.91749		2.94276	2.95081		3.12645				3.11329	2.93301	3.04559	3.03717				2.95636	2.49962		2.58355	2.96814	2.88968						2.90056	3.05533
P49189	0.0877936	3.57919	16.9601	0.0836138	0.0201367	0.0836138	2.34807	3.09856	3.53819	3.24981	3.62837	3.82988		3.75663	3.85057		3.51114	3.13015	3.61029	3.64001	3.73001	3.50089	3.41041		3.42362	3.98695	3.67921	3.50964	3.48552	3.76667	3.63523		3.48837	3.45734	3.60455	3.19082	3.59119	3.46266	3.40205	3.87249	3.77361	3.51526	3.12278	3.32273	3.46144	3.19381	3.67235	4.12433
P49207	0.0185509	3.7365	28.2923	0.0816411	0.00148175	0.0816411	3.23133	3.64188	3.65692	3.58463	3.98437	3.75773	3.85982	3.68173	4.17618	3.38634	3.70751	3.8628	3.53935	3.89944	3.65859	3.66507	3.78484	3.87769	3.91818	3.53749	3.86687	3.79207	3.73372	3.62378	3.83114	3.79885	3.80157	3.85422	3.68721	3.48528		3.45703	3.70161	3.74862	3.7028	3.53233	3.46342	3.85049	3.64249	3.78531	3.70762	4.23251	3.97265
P49247	0.828795	3.18556	1.27698	0.0153271	0.745249	0.0153271	0.325841	3.18306		3.46517	3.21597		3.93673						3.35885			3.09431	2.98798	3.11921	2.9549	3.03369	2.95064	3.13814			3.28636				3.25411			3.19723		3.27097			2.74489	3.076
P49321	0.135312	3.66519	13.7102	0.0597828	0.0425581	0.0597828	2.04418	3.6541	3.63782	3.59341	3.89489	3.55071	3.89596	3.74771	4.15378	3.52265	3.62064	3.71331	3.54647	3.74399	3.62739	3.6616	3.54233	3.88331	3.87845	3.45206	3.98734	3.7412	3.83157	3.64465	3.71716	3.65374	3.65649	3.6553	3.64471	3.30813		3.41687	3.64661	3.80415	3.47421	3.41286	3.46546	3.69722	3.5621	3.56129	3.63686	4.21553
P49327	0.000299491	3.66526	56.2957	0.111792	2.34654e-06	0.111792	4.88702	3.49061	3.57536	3.60584	3.78467	3.73488	3.77093	3.67485	3.97329	3.52089	3.59906	3.49264	3.65645	3.70618	3.5814	3.58729	3.6032	3.76346	3.68786	3.71505	3.82154	3.82507	3.70593	3.57463	3.82229	3.64889	3.67951	3.7001	3.67462	3.33874	3.29418	3.44757	3.58836	3.74953	3.60734	3.54824	3.37327	3.70314	3.56704	3.70646	3.74987	4.17203	3.76115
P49368	0.0497433	3.66809	20.851	0.0640271	0.00822056	0.0640271	2.67341	3.64422	3.66941	3.72556	3.86633	3.77958	3.90012	3.68056	3.84995	3.55827	3.57905	3.512	3.61822	3.79443	3.67737	3.63024	3.55459	3.84445	3.81538	3.51623	3.81194	3.70054	3.68257	3.55717	3.75745	3.67136	3.74167	3.7174	3.72894	3.42959	3.22544	3.44377	3.69446	3.78132	3.5029	3.58557	3.40442	3.73861	3.69573	3.68392	3.59883	4.18122	3.60325
P49411	0.103961	4.07475	15.5605	0.0544167	0.0277937	0.0544167	2.21873	3.99479	4.02979	4.11689	4.22539	4.20571	4.24125	4.0916	4.58409	3.93876	3.96642	4.03919	3.8215	4.15525	3.97366	3.98352	4.00938	4.129	4.13066	3.81061	4.1872	4.11985	4.10916	4.06963	4.11377	4.02792	4.19645	4.16046	4.03531	3.86223	4.05236	3.69324	4.01403	4.22936	3.96404	3.88837	3.78601	4.09758	3.95536	4.00163	4.05706	4.63192	4.14842
P49419	0.695744	3.39552	2.63354	-0.023962	0.545313	-0.023962	-0.606604	3.45058			3.47244	3.46878		3.45076		3.39272	3.40915		3.55034		3.38527	3.41391	3.22084	3.16814		3.36316			3.29968		3.16103	3.62765			3.18404	3.26769		2.99503		3.49587	3.1821	3.41096			3.39856				3.44047
P49588	0.0499152	3.43713	20.7834	0.0677713	0.00834958	0.0677713	2.66925	3.36887	3.50718	3.50586	3.47764	3.49317	3.58646	3.34842	3.70514	3.33077	3.48553	3.4194	3.39905	3.4954	3.50193	3.42609	3.37692	3.51727	3.58289	3.29512	3.62838	3.38014	3.3894	3.49596	3.51766	3.34712	3.49301	3.47055	3.36782	3.09924	3.56587	3.1148	3.49452	3.46331	3.39728	3.36291	3.11721	3.56602	3.37954	3.29963	3.39812	3.86691
P49591	0.479925	3.23431	5.07797	-0.0293229	0.310601	-0.0293229	-1.01746	3.14353	3.43373	3.40708	3.39824	3.43924	3.31867	3.2075	3.43043	3.17271	3.34216	3.15889	3.24902	3.40483	3.31345	3.12276	3.24224	3.37932	3.25409	3.15586	3.19839	3.32584	3.1266	3.27241	3.28018	3.29872	3.3592	3.37832	3.29323	3.0889	3.1991	3.02301	3.2852	3.23544	2.94204	3.09715	2.80081	3.28386	3.21185	3.22653	3.2195	3.70367	3.28266
P49720	0.778013	3.48672	1.7291	-0.0144817	0.671568	-0.0144817	-0.424714	3.63164	3.36501	3.48847	3.72967	3.62758	3.44836	3.64985	3.66312	3.28529	3.47368	3.26396	3.86946	3.38795	3.64781	3.67556	3.50749	3.29741	3.45492	3.58062	3.46329	3.35117	3.47462	3.29996	3.40874	2.98328	3.36139	3.39734	3.58153	3.21385	3.38637	3.17577	3.26447	3.58742	3.14151	3.6242	3.14167	3.33188	3.50315	3.27422	3.19455	3.60977	3.38138
P49721	0.97052	3.6429	0.217294	-0.00201726	0.951197	-0.00201726	-0.0612912	3.92925	3.54367	3.40666	3.90897	3.77684	3.66077	3.71174	3.80871	3.50362	3.61326	3.56896	4.01861	3.54404	3.82324	3.97896	3.62165	3.48088	3.5595	3.65803	3.64422	3.58299	3.62914	3.58498	3.58731	3.42385	3.51858	3.45845	3.5562	3.43221	3.44907	3.27411	3.49868	3.63163	3.6823	3.6528	3.19825	3.49524	3.44435	3.49028	3.45189	3.94064	3.60666
P49736	0.765728	3.55866	1.8935	0.0111864	0.646621	0.0111864	0.459256	3.5103	3.59138	3.68412	3.68536	3.72317	3.85573	3.46626	3.96209	3.49271	3.55117	3.44481	3.45944	3.69805	3.54163	3.61686	3.56421	3.72106	3.68302	3.51018	3.71351	3.68042	3.57937	3.49861	3.63324	3.47272	3.67306	3.69047	3.57013	3.31238	3.38662	3.31989	3.57112	3.50151	3.52623	3.43768	3.35005	3.6056	3.47916	3.48407	3.52645	4.11488	3.4386
P49748	0.831989	3.08162	1.24745	0.0126445	0.750334	0.0126445	0.31908		2.99594		3.17055	3.21311	3.26721		3.74333				2.95365	3.13468	2.66153	3.0852	3.03216	3.26493		2.96712	3.42944	3.08704	3.17674	3.05415	3.00763		3.05838		2.9965	2.78146		2.76911		2.94392		2.92363	2.89541		3.27395	2.88229	2.99791
P49755	0.826679	3.21856	1.29202	0.0125281	0.742674	0.0125281	0.329082	3.06088	3.13825		3.34702	3.58692	3.1644	3.31491		3.04355	3.05279	3.19494	3.41111	3.28009	3.37085	3.34877	3.2447	3.28724	3.11363	3.33505	3.42694	3.09444	3.27084	3.32997	3.24043			3.19341	3.22718	2.95657	3.33644	2.99065	3.11992	3.25124	3.01296	3.15015	2.70176	3.26422	3.2548	3.21323	3.23479		3.30223
P49773	0.0825049	3.20604	17.3562	0.120646	0.0183813	0.120646	2.40329	3.15438		3.35571			3.45772				3.31342		3.02191				3.23343	3.39266	3.49681	2.9969	3.62536				3.20402	3.28816	3.10647	3.14161	3.21191			2.92879		3.10425					3.22399	2.87238		3.55439
P49915	0.0360021	3.40801	23.2793	0.0745511	0.00469974	0.0745511	2.8665	3.42101	3.34766	3.37286	3.49476	3.25782	3.49866	3.56479	3.7852	3.31925	3.41905		3.16006	3.56961	3.32388	3.33607	3.38135	3.34658	3.56057	3.29874	3.78644	3.51718	3.41376	3.19846	3.58261	3.47083	3.152	3.49485	3.39351	3.16046	3.47287	3.18531	3.34971	3.47858	3.54375	3.25816	3.22314	3.30501	3.32922	3.29384	3.39074	4.0143
P49959	0.778013	3.57143	1.72653	0.0225555	0.671965	0.0225555	0.424785		3.17876	3.56114		3.61797			4.1709										3.37055		4.03039	3.30154	3.55731		3.43214		3.85708			3.46653									3.84986	3.5299			3.56776
P50213	0.1804	3.1389	11.8027	0.0939216	0.0660276	0.0939216	1.86487	2.81048	3.296		3.17852	3.10351		3.08426		3.06176	3.07439		2.99525	2.99046	2.73492	3.15663	3.11021		3.11203	3.00309		3.27869	3.10663	3.28935			3.27547	3.19691	3.07316	3.0485		2.65381		3.21909		2.78493	3.01254	3.1385				3.75728
P50238	0.445547	3.77397	5.52734	0.0326314	0.28007	0.0326314	1.08409	3.58974	3.71517	3.73298	3.87839	4.05434	4.06679	4.04665	4.1108	3.48865	3.77016	4.0407	3.73445	3.86688		3.65519	3.65818	3.68904	3.80125	3.79581	4.25042	3.83131	3.68864	3.72454	3.66121		3.71647	3.95865	3.8421	3.71185	3.70129	3.6391	3.5675	3.86259		3.59342	3.58006	3.67347	3.72717	3.67476	3.72099	4.3475	3.76252
P50395	0.197034	3.4782	11.1841	0.0510218	0.0761364	0.0510218	1.78433	3.41438	3.51468	3.45086	3.49758	3.6234	3.80298	3.70133		3.1557	3.59673		3.88751	3.52065	3.5677	3.42525	3.53064	3.3014	3.50599	3.66742	3.80671	3.54341	3.45999	3.70182	3.61877	3.27156	3.59383	3.53402	3.447	3.22101	3.16568	3.20365	3.35792	3.6727	3.07544	3.39619	3.19055	3.36112	3.43393	3.19657	3.54136	3.7947	3.43873
P50452	0.138722	3.19172	13.5577	0.107499	0.044079	0.107499	2.03945	3.38051			3.34166		3.20128			2.87059	3.14605	2.96843	3.38378	3.21233	3.23945	3.18416	3.14826			3.31406	3.36008		3.11614	3.07842	3.18658				3.15798	3.16192	2.78334		2.89697	3.38613	3.33061	2.89939			3.28692	2.92575
P50454	0.116609	3.21157	14.8295	0.0616248	0.0328889	0.0616248	2.15214	3.15772	3.32052	3.26648	3.37775	3.37286	3.37155	3.20183	3.38823	3.15807	3.22209	3.13958	3.02094	3.1139	3.28712	3.03951	3.06667	3.23988	3.30692	2.83249	3.46837	3.11865	2.96444	3.28991	3.27046		3.33406	3.24799	3.31609	2.8501	3.11992	2.98979	3.07259	3.32321	3.08498	2.96823	2.7469		3.11665	3.31911	3.15961		3.06548
P50502	0.0960749	3.58103	16.304	0.0633569	0.0234206	0.0633569	2.2867	3.5623	3.67934	3.69259	3.74477	3.73481	3.84417	3.56349	3.78575	3.39286	3.65145	3.14351	3.43807	3.56223	3.53891	3.39706	3.4767	3.81841	3.83999	3.48767	3.60732	3.76915	3.55027	3.58102	3.53115	3.6539	3.59791	3.68072	3.76441	3.3766	3.14801	3.41894	3.45852	3.70773	3.46975	3.45888	3.33753	3.65069	3.40426	3.51493	3.57002	4.229	3.57439
P50552	0.213767	3.36864	10.6755	0.0574448	0.0855948	0.0574448	1.73242	3.20849	3.34992	3.37944	3.53082	3.5344		3.5203					3.22489	3.25897	3.25825		3.35437	3.18227	3.33376	3.65912		3.37712	3.46641					3.39218	3.46628	3.0893		3.06107	3.26338					3.32254		3.35866	3.33202
P50570	0.938447	3.28074	0.434197	0.00374069	0.904858	0.00374069	0.119734	3.28392	3.42919	3.47195	3.51614	3.61371		3.5318			3.11768		3.31485	3.4407	3.4591	3.42797	3.37298	3.14161	3.15785	3.33868		3.31275	3.43512	3.14602	3.28886		3.25561	3.26403	3.38897	2.85755		3.14988	3.17678			3.3045	2.64717	3.24698	3.38973	3.29019	3.0738	3.76903
P50579	0.555375	3.15853	4.11359	-0.0405037	0.387829	-0.0405037	-0.868089	3.17119	3.3591	3.11236	3.30565		2.81698	3.3618		3.30871	3.05854		3.06664		3.28227	3.08405	3.05836	3.56867	3.39698	3.1282	2.91912	3.19777	3.06403	3.34709		3.20731		3.21137	3.33081	2.843	3.11049	2.89138	3.11914		3.06544	3.17816		3.36241			3.27147	3.46108	3.24547
P50750	0.0861783	3.77583	17.0685	0.075645	0.0196403	0.075645	2.36056	3.65705	3.8071	3.71172	3.84569		4.16495	3.88945	4.31113		3.8703	3.73099		3.98496	3.578	3.71656	3.7138	3.96889	3.96736	3.71945	4.11487		3.75227	3.62628	3.62426	3.51123	3.74713	3.66812	3.84185	3.60787		3.48574	3.55287	3.77271	3.72661	3.55302	3.50749	3.66412	3.56165	3.5907	3.66989	4.22581	3.79509
P50851	0.529826	3.97713	4.43321	0.0355922	0.360313	0.0355922	0.917496	4.03127	4.18535	4.00709	4.20108	4.11601	4.31488	3.78607	4.0784	3.97001	3.99562	4.10979	3.88605	4.33484	3.70572	3.92805	4.01629	3.99263	4.18988	3.74504	4.06485	4.16445	3.95643	4.00083	3.90897	3.91334	4.37774	3.83211	4.13927	4.05783	3.59227	3.58142	3.88886	4.23367	3.64007	3.49581	3.80505	4.16145	3.88023	4.09428	3.79244	4.50157	3.88558
P50897	0.21492	3.84776	10.6298	0.0581565	0.0864999	0.0581565	1.72399	3.92646	3.71928	3.76618	4.09801	4.02729	4.19898	3.84702	4.20318	3.68134	3.83903	3.82834	3.61588	3.94381	3.87867	3.77353	3.94615	4.04103	4.30996	3.77229	4.30142	3.94987	4.02359	3.86481	3.75779	3.78175	3.91939	3.98393	3.8673	3.58703		3.63747	3.76068	3.82681	3.66109	3.59439	3.57143	3.86454	3.72214	3.66387	3.63272	4.18663
P50914	0.00883272	3.63273	33.6423	0.0899091	0.000432281	0.0899091	3.58858	3.48745	3.69422	3.71068	3.81471	3.76692	3.74464	3.77016	3.86303	3.43498	3.69186	3.47022	3.54103	3.79962	3.58684	3.52776	3.60835	3.71882	3.82363	3.58731	3.88678	3.75456	3.62847	3.62256	3.6684	3.52006	3.67833	3.64925	3.62256	3.40674	3.06779	3.48668	3.59715	3.69037	3.53226	3.467	3.37069	3.64399	3.57217	3.46317	3.65547	3.94032	3.57789
P50990	0.044395	3.97816	21.7944	0.065154	0.00661547	0.065154	2.74853	3.95191	4.03835	4.04036	4.12476	4.04346	4.21585	3.92869	4.27646	3.73034	4.05271	3.93472	3.95366	4.08917	3.92025	3.97575	3.9017	4.06198	4.14552	3.92358	4.18815	4.11564	4.03945	3.87844	4.01706	3.91625	4.16128	4.06915	3.94341	3.78751	3.6266	3.78865	3.9073	4.0774	3.85641	3.81283	3.76414	4.00418	3.87111	3.93155	3.92521	4.44079	4.07989
P50991	0.266677	3.77061	9.14257	0.0354389	0.121827	0.0354389	1.5547	3.78023	3.74678	3.80166	3.93508	3.93737	3.9195	3.80217	4.14121	3.60731	3.76855	3.89172	3.71674	3.81765	3.79708	3.73391	3.73945	3.86736	3.90818	3.69341	3.95209	3.85596	3.81739	3.73797	3.78212	3.64029	3.91985	3.83539	3.77203	3.56574	3.69272	3.50109	3.6489	3.84007	3.63592	3.5979	3.49569	3.84891	3.68918	3.75087	3.70127	4.23973	4.01235
P50993	0.520006	3.41912	4.58026	0.0631735	0.348317	0.0631735	0.944128	3.33713			3.44016	2.61413	3.76244										3.5549											3.41106		3.4021						3.43241
P50995	0.553163	3.2166	4.13547	0.0262362	0.38588	0.0262362	0.869453	3.13354	3.25622	3.12381	3.21171	3.52765	3.3583	3.39954		3.04024		3.23094	3.3429	3.41853	3.25794	3.25255	3.08281	3.33504	3.27539	3.23354	3.30445	3.3333	3.27142	3.1277	3.22868	3.03984	3.41976	3.22453	3.32636	3.18173	3.1094	2.80326	2.83219	3.35694	3.18673	3.07545	2.84285	3.23611	3.10294	2.8222	3.1803	3.85342	3.24887
P51148	0.189868	3.13701	11.4362	0.0666671	0.0718421	0.0666671	1.81462	2.96843	3.22633	3.15903	3.1818	3.31606	3.26984	3.26214		2.96078			3.06269	3.31286	3.12992	2.9792	3.02238	3.14705	3.21853	2.99855	3.3462	3.25074	3.25966	3.12207	3.18208			2.91685	3.21478			2.43974		3.30673	2.90451	2.95107				2.89079	3.17614	3.77047
P51149	0.107794	3.80486	15.3796	0.0542695	0.0289761	0.0542695	2.2022	3.75631	3.8754	3.7399	4.00084	4.01107	4.04521	3.73638	4.19569	3.61569	3.70165	3.81274	3.93574	3.94824	3.79398	3.73604	3.79869	3.7324	3.98342	3.88112	3.94242	3.93038	3.91332	3.80763	3.87817	3.69355	3.8468	3.79294	3.87652	3.51447		3.53002	3.51086	3.8056	3.50123	3.67927	3.45615	3.71262	3.74928	3.74849	3.66004	4.18236	3.78843
P51153	0.0518412	4.21814	20.5437	0.0840968	0.00882322	0.0840968	2.65063	4.19961	4.2213	4.13525	4.31264	4.64036	4.39571	4.21272	4.49794		3.96123	4.15656	4.28505	4.46552	4.19112	4.17819	3.98516	4.32018	4.17398	4.18893	4.56744	4.19848	4.08178	4.35459	4.24916	4.16637	4.37511	4.20614	4.33543	3.72771	3.52206	3.63585	3.88995	4.35254	4.07506	4.09359	3.93541	4.29425	4.14543	4.2224	4.04549	4.57198	4.41778
P51452	0.4392	3.14402	5.62792	0.053159	0.273658	0.053159	1.10238		3.18124	3.03256	2.97441	3.22796	3.22497						2.9262			3.14563		3.26966	3.08062	3.09428								3.24215	3.19189	3.18493				3.06698		3.09014		3.28083	3.08235	3.08878
P51570	0.604106	2.94523	3.59655	0.0331745	0.436862	0.0331745	0.780742	2.66235		3.06695	2.99306	2.71476	3.17425				2.92169			3.34432	2.90335	2.86597			3.15481	3.07656	3.17564	3.00886	2.89784		2.99526			2.84262	2.56606						2.83771		2.62007			2.85124
P51571	0.442857	3.42635	5.57501	0.0330716	0.277012	0.0330716	1.09058	3.463	3.4093	3.27731	3.65093	3.50133	3.5447	3.46114	3.72011	3.17429	3.44998	3.15493	3.6913	3.42387	3.63416	3.57909	3.32664	3.28609	3.46198	3.47073	3.56928	3.51377	3.52646	3.52745	3.39897	3.20679	3.25482	3.23951	3.46828	2.95746	3.35058	3.2927	3.2524	3.5313	3.10969	3.26676	3.15593	3.14813	3.30205	3.30246	3.27674	3.92878	3.47924
P51610	0.256618	3.35788	9.43927	0.056668	0.113782	0.056668	1.59476	3.23987	3.47332		3.3202	3.42656		3.29105	3.5335	2.82392	3.37914				3.28439	3.42392	3.44368		3.41246				3.35729		3.29257				3.3939	3.25706	3.4347					3.21993	3.01966			3.14572			3.77936
P51659	0.39677	3.48401	6.47587	0.0355049	0.225119	0.0355049	1.21749	3.48449	3.37598	3.13945	3.65509	3.72026	3.55704	3.59614	3.90427	3.3313	3.51228	3.10747	3.68858	3.51572	3.51791	3.50258	3.45548	3.52587	3.41972	3.59008	3.71309	3.49738	3.41699	3.54811	3.63473	3.35609	3.38036	3.28883	3.58374	3.37945	3.32985	2.98288	3.2698	3.56687	3.2059	3.37075	3.0923	3.31369	3.4011	3.31714	3.35704	3.95088	3.35875
P51665	0.912804	3.15132	0.634209	0.00722367	0.86413	0.00722367	0.171653		3.1379	3.04234	3.34453	3.37943					3.03571		3.5077	3.43345	3.12323	3.0655		3.04513	3.05581			3.36336	3.05525	3.04151	3.23157	3.1085		3.35016	3.19305	2.90111				3.34306			2.80777			3.05148
P51858	0.000228325	3.81244	59.3275	-0.133321	1.16748e-06	-0.133321	-5.03892	3.76444	3.9154	4.07201	4.03751	4.1436	3.95993	3.58455	4.12032	3.829	4.01063	3.89786	3.74246	3.92936	3.93044	3.86962	3.83484	4.02795	3.80213	3.7947	3.93532	3.92116	3.54464	3.95424	3.73388	3.73839	4.00178	4.02699	3.87019	3.63565	3.88593	3.5031	3.88459	3.80529	3.66235	3.69	3.64827	3.89935	3.69363	3.69897	3.79784	4.23302	3.75409
P51965	0.839654	3.56887	1.16785	0.0125429	0.764214	0.0125429	0.300886	3.61074	3.46918	3.69188	3.6623	3.65393	3.95411	3.50598		3.46125	3.69982	3.64198	3.35273	3.5677	3.4939	3.61206	3.52833	3.69629	3.69342	3.40819	3.88162	3.53418	3.36303		3.42775	3.5117		3.56334	3.63992	3.26936		3.07158	3.56106	3.75401	3.46734				3.65055	3.16883	3.79836	4.15665	3.76171
P51991	0.382171	3.73092	6.6935	0.0315763	0.214116	0.0315763	1.247	3.71756	3.72398	3.75568	3.88469	3.8763	3.95563	3.69265	4.19155	3.52196	3.68888	3.96103	3.55041	3.75121	3.62478	3.69999	3.66	3.84147	3.75383	3.63737	3.88966	3.67304	3.70313	3.68327	3.69582	3.6384	3.86039	3.78207	3.78914	3.61041	3.73241	3.37656	3.6404	3.75364	3.73337	3.47892	3.3409	3.74347	3.71336	3.71834	3.69039	4.16293	3.66421
P52209	0.00485905	3.55236	40.0149	0.10937	9.96577e-05	0.10937	3.986	3.44021	3.56692	3.4549	3.64644	3.81691	3.72624	3.53042	4.03546	3.48901	3.48137	3.52773	3.80332	3.78239	3.4668	3.383	3.40697	3.70248	3.59332	3.489	3.88853	3.74469	3.37966	3.68039	3.59694	3.57261	3.52648	3.38224	3.48935	3.22127	3.52954	3.02897	3.33969	3.68481	3.50592	3.43144	3.11219	3.62253	3.43548	3.54588	3.3472	4.17295	3.78261
P52272	0.00586793	3.60456	37.0124	0.0987976	0.000198957	0.0987976	3.80185	3.47613	3.6036	3.60054	3.81464	3.75806	3.82035	3.57183	3.86478	3.47538	3.56938	3.41194	3.56762	3.68382	3.64952	3.49655	3.51437	3.66675	3.71187	3.42754	3.85663	3.69432	3.66912	3.58138	3.65102	3.56288	3.65039	3.63033	3.61754	3.27723	3.15506	3.29253	3.53008	3.6797	3.54261	3.42045	3.31361	3.61378	3.55427	3.50195	3.55147	4.04457	3.77709
P52292	0.0354518	3.2085	23.4614	0.112258	0.00450675	0.112258	2.88423	3.17221	2.92922	3.17101	3.33082	3.11446	3.53071		3.69605		3.3045		3.08428	3.08347	2.90549	3.21918	3.20898	3.22072	3.70467	3.35543	3.21909	3.28539	3.10696	3.5522	3.08732				3.6238	2.99703		2.7909	3.08796	3.19259	3.43474	2.91032	3.07162	3.02055	3.18349		3.33363	4.0297	3.64886
P52565	0.0289998	3.63782	25.1565	0.0806115	0.00305038	0.0806115	3.00536	3.65514	3.65712	3.63098	3.86251	3.78203	3.72641	3.70317	3.54978	3.59797	3.6124	3.30959	3.65023	3.87539	3.50233	3.65797	3.54277	3.63615	3.80771	3.63009	3.81337	3.81243	3.78145	3.74443	3.71301	3.67574	3.75334	3.63943	3.70316	3.37596		3.34815	3.50357	3.73659	3.60709	3.52794	3.4109	3.75359	3.62799	3.5684	3.50724	4.22217	3.20372
P52566	0.890746	3.67574	0.801188	0.00716868	0.831536	0.00716868	0.213062	3.74247	3.86408	3.71353	3.81909	4.02397	3.84214	3.43488	3.61086	3.49347	3.51635	3.63857	3.52094	3.94111	3.49493	3.66682	3.66396	3.79393	3.81282	3.57314	3.76442	3.84543	3.6317	3.71385	3.65007	3.59787	3.93523	3.87847	3.67474	3.7133		3.27815	3.39584	3.82078	3.45666	3.50677	3.32991	3.84669	3.20434	3.8228	3.61928	4.3016
P52597	0.167598	2.94038	12.3271	0.0634461	0.0585185	0.0634461	1.90732	2.67753	2.96653	2.93127	3.09958	2.98161	3.26452	3.26049	2.87629	2.82656			2.95555	2.79651	3.10838	3.08917	2.98951	2.90218	3.06624	2.87099	2.822	3.00081	2.99764		2.77727	2.52882	3.07042	2.78836	3.2005			2.81199	2.58392	3.04512	3.07962		2.62378	3.0454
P52815	0.379048	3.10765	6.74616	0.0605604	0.211536	0.0605604	1.25876			3.12981	3.02606		3.26785	3.08224						3.20551				2.9788	3.00352				3.02043		3.04376	2.84235			3.16428	2.95421		2.55948	3.16411	3.43367		3.0134	2.71099
P52907	0.0113429	3.93761	31.9194	0.0848859	0.000642773	0.0848859	3.47571	3.95173	3.91228	3.78929	4.08765	4.2425	4.14533	4.02428	3.96676	3.70704	3.89347	3.89498	3.98181	4.05809	3.97706	3.8575	3.80468	3.99201	4.01437	4.02295	4.10552	4.07787	3.94035	3.95219	3.95552	3.79795	4.04881	4.00887	4.06143	3.71565	3.62396	3.72239	3.75914	4.00735	3.80843	3.79982	3.7166	3.82603	3.85855	3.89523	3.82786	4.37	3.80959
P53004	0.755845	3.10545	2.01066	0.0191516	0.629411	0.0191516	0.483903	2.94282	3.11891		3.1907	3.75198	3.21224	3.28914	3.25732		2.99667	2.79203	3.09385			3.1545	2.94514		2.89551	3.23506	3.51405	3.21441	3.11788		3.14311			3.09101	3.31009			2.73718		3.21113		3.06657	2.82326	3.00524				3.57763
P53007	0.337564	3.21104	7.55568	0.0431103	0.175563	0.0431103	1.36182	3.0277	3.15005	3.16085	3.34964	3.42878	3.37919		3.7116		3.18783	3.1243		3.40631	3.06321	2.94161	3.21801	3.26281	3.16692	3.00805	3.39839	3.27375	3.15944	3.226	3.05176	3.34941	3.164	3.16266	3.26719	3.12198			3.11022	3.36187		3.03058	2.89735	3.33601	2.9759	3.19648
P53396	0.528396	3.64501	4.45471	0.0215171	0.358533	0.0215171	0.920593	3.52278	3.6763	3.71267	3.80423	3.83132	3.82056	3.54257	3.91499	3.50503	3.64483	3.52054	3.54242	3.809	3.55226	3.5906	3.52544	3.71844	3.66232	3.56159	3.83443	3.77876	3.63523	3.6503	3.66762	3.6064	3.73753	3.69982	3.67625	3.41845	3.48945	3.3162	3.549	3.8296	3.49094	3.5252	3.36096	3.78699	3.59861	3.64136	3.62888	4.1815	3.68629
P53582	0.0885964	3.19122	16.893	-0.0903394	0.0204503	-0.0903394	-2.36037	3.11443	3.16888	3.29336	3.11877	3.33909	3.43661			3.10009	3.46797		3.15847	3.03572	3.26861	3.18143	3.18158	3.25046	3.20099	3.13789		3.27128	2.95165	3.32888	3.24301		3.37747	3.38924	3.06661	3.28697	3.01176		3.2479	2.97911	2.99444	3.17537	2.87911	3.33877	2.76326	3.09908	3.06734
P53618	0.162957	3.32228	12.4947	0.0529584	0.056303	0.0529584	1.92257	3.16192	3.4496	3.37165	3.43145	3.44503	3.42181	3.25548	3.64224	3.24981	3.10265	3.23279	3.18481	3.40982	3.26507	3.27659	3.09213	3.52561	3.34883	3.14862		3.42504	3.31243	3.29485	3.31193	3.36177	3.38991	3.42357	3.35352	3.14325		3.03992	3.31559	3.5032	3.18252	3.33158	3.03454	3.32149	3.30833	3.36865	3.35417	3.97224	3.25701
P53621	0.00180013	3.45967	46.5065	0.111326	2.23537e-05	0.111326	4.36082	3.39507	3.52007	3.45954	3.58839	3.53673	3.65548	3.36515	3.82788	3.26835	3.43115	3.31708	3.3587	3.53821	3.41491	3.28976	3.30753	3.60251	3.54364	3.38321	3.68458	3.54905	3.41416	3.47027	3.49322	3.47975	3.44708	3.44648	3.50084	3.24562	3.18587	3.17658	3.4322	3.5953	3.41176	3.25158	3.14428	3.57523	3.33341	3.4326	3.4684	3.91116	3.56483
P53634	0.80179	3.23985	1.49558	0.0124283	0.708667	0.0124283	0.374611	3.076	3.06978		3.48774	3.53303	3.21533			3.07289			3.33511		3.13289	3.22147	3.18738	3.2729	3.20085	3.30775					3.11666				3.27624	2.90857			2.96052	3.33737	3.22869	3.37831			3.32662
P53680	0.418434	3.42458	6.02555	0.0463656	0.249715	0.0463656	1.1591	3.27693	3.3866	3.37539	3.56878	3.5463	3.57399	3.57623		3.30032	3.46339	2.79821	3.29726	3.53754	3.34335	3.42113	3.37913	3.52314	3.48123		3.60896	3.48941	3.2399	3.58534	3.57035	3.03123	3.62261	3.54796	3.45757		3.14127			3.5077	3.32033	3.15076	3.06905	3.50456	3.50123	3.5505	3.38765
P53999	0.0231256	3.76216	26.7194	-0.0795137	0.00212843	-0.0795137	-3.11822	3.87563	3.67714	3.75861	3.9243	4.01833	4.09101	3.82971	4.08614	3.57791	3.70947	3.84816	3.62911	3.83689	3.73326	3.85525	3.44793	3.85168	3.76426	3.80549	3.95452	3.98864	3.69521	3.85401	3.64848	3.71341	3.94681	3.97224	4.00206	3.60715	3.64596	3.40435	3.62207	3.82074	3.56638	3.79028	3.56682	3.60715	3.56546	3.66959	3.70693	4.2628	3.74624
P54105	0.145322	3.13433	13.2504	0.0707063	0.0473112	0.0707063	2.0027	3.02956	3.16232	3.15578	3.3267			3.04495			3.27321		3.04476	3.14267	3.14221	2.95344	3.14225	3.27916	3.51296	2.99983	3.30357	3.43922	3.38426	3.1464	3.09262		2.99754		2.94454	2.92114		3.04832	3.0984	3.29592	3.08352	3.0346	3.01034	3.32304	3.0906		3.26957	3.56988
P54136	0.172238	3.35683	12.1723	0.0469953	0.0606417	0.0469953	1.88883	3.31221	3.35325	3.38579	3.48614	3.54422	3.47418	3.41236	3.56726	3.24496	3.42342	3.33533	3.29327	3.35889	3.29181	3.29227	3.3549	3.4876	3.39814	3.30188	3.64163	3.36326	3.26302	3.31199	3.4875	3.4165	3.49297	3.39809	3.35163	3.18768	3.18187	3.0602	3.36637	3.35728	3.19299	3.22745	3.02505	3.42675	3.38345	3.32182	3.33876	3.91915	3.32487
P54577	0.0360313	3.60535	23.2269	-0.0735174	0.0047567	-0.0735174	-2.85975	3.54982	3.75733	3.76983	3.75636	3.76711	3.77753	3.43917	3.85349	3.56027	3.82683	3.61122	3.54222	3.72283	3.73644	3.63544	3.56104	3.7901	3.59972	3.50385	3.7427	3.73377	3.37526	3.73694	3.56726	3.5326	3.82094	3.77377	3.62709	3.61006	3.65797	3.29708	3.68985	3.53576	3.39544	3.48763	3.35344	3.7168	3.43208	3.62502	3.61663	4.03833	3.55943
P54578	0.0250852	3.19792	25.9363	0.1078	0.00254901	0.1078	3.08356	2.94631	3.1418	3.29564	3.08923	3.19988	3.08837	3.18066	3.67311			3.14613		3.33965		3.0653	2.95091		3.22987	3.05421	3.37031	3.24114	3.15336		3.14307	3.35219		3.26187	3.05864	3.27437	3.09031		3.19113	3.31088	3.37691		2.76403	3.33785	3.07188	3.33496	3.17117		3.37643
P54709	0.0372459	3.25178	22.9117	0.108718	0.00511485	0.108718	2.85277	3.18179	3.31354		3.17801	3.41958					2.95032		2.98124		3.22243	3.11668	3.26008	3.49166	3.36925	2.84002		3.40188	3.111		3.32143		3.55147	3.28187	2.96182			2.83205	3.10631				2.87583		3.23821	3.3122		3.95921
P54727	0.132709	3.2609	13.8818	0.0835854	0.0409088	0.0835854	2.06958	3.27623	3.37092			3.3504	3.81908	3.24488			2.75736			3.20049	3.08447		3.15713	3.30836	3.29666	3.27373			3.19064	3.16981					2.99057				2.99854			2.96809			3.29927	3.0162
P54819	0.00895581	3.74757	33.392	0.0947395	0.00045793	0.0947395	3.57404	3.57258	3.83792	3.72615	3.90492	3.83053	3.90645	3.74744	4.24122	3.72031	3.66852	3.87441	3.5322	3.90463	3.7325	3.59272	3.55325	3.9356	3.9265	3.67078	4.07715	3.84416	3.78294	3.71368	3.82148	3.65053	3.7227	3.72159	3.82416	3.61214		3.41495	3.66779	3.79093	3.7903	3.58325	3.41984	3.72539	3.63823	3.69555	3.77076	4.30172
P54920	0.963782	3.03429	0.262933	0.0040498	0.941254	0.0040498	0.0739396				3.04911	3.29297	3.15319	3.1972			3.03239		3.17772	3.06382	3.13286	2.99999	2.99905	2.97194	3.08675	3.00293		3.25598	2.98241		3.14087		2.86684	3.01398	3.0372			2.39117		2.89278			2.53804
P55010	0.173403	3.28666	12.125	0.0490547	0.0613055	0.0490547	1.88409	3.18045	3.2842	3.16737	3.36506	3.5383	3.45831	3.24655	3.52262	3.15617	3.20239	3.14177	3.29628	3.35867	3.2861	3.33433	3.35169	3.35927	3.23891	3.15694	3.33015	3.38408	3.32445	3.37641	3.44949	3.1906	3.25044	3.3002	3.34163	3.02419	3.10139	3.18128	3.13984	3.36361	3.26	3.12587	3.08534	3.29012	3.16196	3.26688	3.19514	3.85648	2.90418
P55036	0.114868	3.16124	14.9841	0.0885119	0.0317391	0.0885119	2.18302	3.12109	3.10147	3.35954	3.25583	3.27071	3.28652			2.68022				3.00083	3.18834		3.12642	3.01444		2.9495	3.32354	3.04995			3.355	3.17274			3.15091	3.06437							2.88655		3.37278	2.92399	3.05162		3.12013
P55039	0.847794	3.09521	1.10162	-0.0128346	0.775958	-0.0128346	-0.285422	3.07858	3.23167	3.08923	3.18246	3.39609	3.27395				3.20496	3.40144		3.31819	3.08425	3.20129	3.14396	2.95192	3.16463	3.13038	3.68755	3.24105		3.12816	2.84867	2.68014	3.26183	3.129	2.8452	2.68905	2.96966	2.60642	2.86854	2.98877	3.45279	2.89057	2.85431	2.934	3.1671	3.1364	3.20407		3.49739
P55060	0.132541	3.51738	13.9264	0.0733389	0.0404913	0.0733389	2.06701	3.48375	3.51212	3.37699	3.62797		3.71883		3.88233	3.38176	3.43901		3.63834	3.54338	3.58654	3.53396	3.51961	3.63688	3.75477	3.43678	3.91145	3.67178	3.61601		3.49898		3.68693	3.39889	3.42547	3.08219		3.41664	3.31642	3.59443	3.37244	3.45157	3.16906	3.43744		3.47319	3.50362	3.86751
P55072	0.181105	3.5762	11.769	0.0539766	0.066542	0.0539766	1.84657	3.40058	3.56778	3.53489	3.72898	3.73104	3.71271	3.44728	3.82649	3.42233	3.5741	3.54984	3.99812	3.64345	3.57033	3.4524	3.41221	3.59659	3.60146	3.44079	3.67424	3.67519	3.58256	3.49549	3.86993	3.48443	3.59707	3.61334	3.51524	3.30798		3.32977	3.46317	3.84809	3.32487	3.4341	3.22158	3.59236	3.50799	3.49576	3.51232	4.08774	3.63982
P55084	0.220607	3.59096	10.4305	0.0471659	0.0905632	0.0471659	1.70267	3.47648	3.57652	3.52524	3.77796	3.93083	3.684	3.5253	4.03761	3.50965	3.50661	3.56145	3.44638	3.78478	3.52525	3.48652	3.53297	3.629	3.62648	3.47748	3.73307	3.58063	3.65572	3.57095	3.64997	3.47874	3.65279	3.53712	3.58812	3.36515		3.22292	3.45947	3.6454	3.64783	3.28676	3.23834	3.60101	3.44377	3.48626	3.51848	4.17777	3.61465
P55145	0.834691	3.18691	1.21682	-0.0104078	0.755645	-0.0104078	-0.311844	3.00013	3.32626	3.43617	3.19227	3.19714	3.35747	3.14418	3.62109	3.2931	3.23035	3.11914	3.04575	3.24641	3.09979	3.16368	3.08764	3.32502	3.28323	3.22134	3.42085	3.2969	3.07708	3.36971	3.16645	3.19376	3.29112	3.43133	3.169	3.09417	3.12964	2.68924	2.88483	3.17411	3.26161	2.98068	2.9884	3.15956	3.11273	3.28173	3.21977	3.72545	3.22186
P55209	0.308777	3.34928	8.12974	0.0398999	0.153825	0.0398999	1.43271	3.43673	3.52307	3.45493	3.60061	3.43168	3.58094	3.5521		3.13299	3.3403	3.23548	3.23053	3.45436	3.16166	3.25091	3.27318	3.44891	3.47738	3.13035	3.66948	3.41603	3.2997	3.192	3.36232		3.29074	3.40529	3.30268	3.17578		3.12378	3.34145	3.45853	3.24753	3.23617	3.17823	3.07318	3.33572	3.32836	3.31397	3.94525	3.13557
P55265	0.745927	3.13786	2.10245	-0.0228412	0.616248	-0.0228412	-0.50315	3.03481			3.29711	3.45352	3.44928	2.72508							3.01574		3.2325	3.20765	3.31092	3.0697		3.2365	2.7412		2.88183		3.13266					2.85779						3.35715	3.09666	3.06944	3.25884		3.32932
P55735	0.577548	3.26032	3.89838	0.0255987	0.407532	0.0255987	0.830967	3.10063	3.30758	3.35934	3.32874	3.39065	3.30831			2.91123		3.14298	3.30818	3.24598	3.17416	3.13277	3.35784	3.44932	3.41594	3.10708	3.49416	3.27661	3.35737	3.17091	3.42942	3.03731	3.25877	3.29014	3.41072	3.19639				3.38916	3.02027		2.89396		2.99817	3.32816	3.21788		3.39811
P55769	0.283183	2.97059	8.66213	0.0508129	0.136078	0.0508129	1.50025	2.851	3.0092	2.94662	3.02345		2.97994	2.8808	3.32461			3.01937	2.84482	2.83143	2.92314	2.83456	2.91182	2.87682	2.91879	2.61899	3.28332	3.19865	3.06994	3.04923	2.98175	2.71008	3.15511	3.20697				2.8463	3.08519			2.83633	2.83795		2.94946		3.0687	3.26891
P55786	0.426759	3.37879	5.84884	0.0341508	0.260085	0.0341508	1.13008	3.33761	3.34021		3.48995	3.39238	3.39569	3.35276		3.23793	3.3136	3.63242	3.64001	3.26433	3.53133	3.0763	3.16296	3.26321	3.35531	3.51728	3.45866	3.38557	3.38749	3.25413	3.54147			3.32324	3.44701	3.19097	3.46508	3.10711	3.22809	3.44513	3.19303	3.21541	2.98956	3.37496	3.43779	3.28363	3.4004	3.87785	3.18964
P55809	0.281151	2.9617	8.72439	0.0846265	0.134141	0.0846265	1.51421	2.83979	2.66933	3.00733	2.98885	3.27865		2.97507			2.95546								2.70353	2.45052		3.25845	2.95396						3.19687					2.96133		2.97832	2.64226					3.59085
P55854	0.0497433	3.6862	20.8364	0.084341	0.00824816	0.084341	2.67242	3.64707	3.93001	3.77657	3.62674	3.97128	3.78758	3.5936	4.2818	3.46379	3.82704	3.61482	3.56871	3.97791	3.55926	3.67822	3.68421	3.73543	3.86936	3.6808	3.86096	3.8258	3.6379	3.69793	3.85526	3.60236	3.67269	3.4909	3.71536	3.52495	3.35402	3.37155	3.77571	3.83862	3.75145	3.38713	3.39264	3.69846	3.58592	3.48772	3.57433	4.12622	3.51831
P55884	0.432756	3.24974	5.7279	0.0287927	0.26743	0.0287927	1.11296	3.1934	3.23392	3.37834	3.32293	3.35618	3.42533	3.23707	3.53483	3.27228	3.21848	3.20462	3.2762	3.42503	3.24695	3.2403	3.16107	3.32507	3.39193	3.24694	3.48193	3.28909	3.17438	3.27879	3.36358	3.21449	3.328	3.36566	3.23156	2.99248	3.21909	2.89327	3.20066	3.28851	3.09179	3.01788	2.91514	3.23809	3.23009	3.09691	3.27452	3.76687	3.24697
P56134	0.205995	3.46291	10.9015	0.050203	0.0812544	0.050203	1.75462	3.36199	3.58963	3.33737	3.68459	3.7427	3.76508	3.46092		3.25237	3.36314	3.38331	3.42185	3.61385	3.4802	3.47512	3.3549	3.35788	3.5961	3.28225	3.68424	3.55427	3.44948	3.53788	3.42902	3.16941	3.53823	3.44973	3.60232	3.19146		3.05691	3.33992	3.60979	3.35491	3.39425	3.07842	3.48418	3.39047	3.15317	3.17957	3.89658
P56381	0.0702374	3.11859	18.505	0.132071	0.0141091	0.132071	2.52291	3.01936			3.30712	3.32042	3.18084	3.21868	3.08441				2.81418				2.92801		3.22556									3.08577								2.86555	2.73532
P56385	0.162713	3.35736	12.5381	0.0558143	0.0557433	0.0558143	1.92794	3.21918	3.37289	3.37684	3.57627	3.48392	3.53572	3.34009	3.78589	3.13107	3.26362		3.23162	3.45337	3.33244	3.20404	3.12643	3.38715	3.44632	3.04583	3.51644	3.26289	3.39419	3.43261	3.38116	3.18102		3.30517	3.41564	3.04284		2.79477	3.20024	3.54096	3.26455		2.93404	3.18316	2.97355	3.21916	3.31616	3.79399
P56537	0.714579	3.76536	2.44415	0.0195046	0.56962	0.0195046	0.569697	3.78993	3.57728	3.30068	3.91522	3.93755	3.71495	3.99196	3.70434	3.63714	3.68358	3.93326	3.94063	3.5692	3.82689	3.67376	3.87282	3.54074	3.63433	3.91082	3.91132	3.68331	3.90283	3.84512	3.64442	3.49937	3.64331	3.53719	3.84056	3.5665	3.67979	3.53251	3.51281	3.94961	4.04031	3.85836	3.34358	3.78489	3.78773	3.55632	3.77864	4.29259	3.70027
P56545	0.885703	3.74796	0.856535	-0.0131513	0.821006	-0.0131513	-0.227107	3.67031	3.81986		3.70242				4.41349				3.51453		3.68524	3.54136			3.80407	3.65365		3.58786	3.6105		3.14577	3.75804	3.82043	4.13067			4.01524	3.37902	3.83355	3.79365		3.73847	3.47401	3.9805			3.77037	4.31257
P57053	0.000136209	4.9452	63.0323	0.197704	4.97477e-07	0.197704	5.22988	4.79286	4.91644	5.03128	5.03944	5.07559	5.06267	4.94835	5.29773	4.96755	5.00065	4.89445	4.81123	4.99101	4.78428	4.7586	5.07489	5.00071	5.22601	4.6725	5.06937	4.87944	5.03961	4.8257	5.11324	4.99236	4.90271	4.96693	5.023	4.71144	3.83575	4.75817	4.87847	5.01926	4.85703	4.68776	4.8145	5.1014	4.73873	4.89435	4.93238	5.47169	5.62249
P57088	0.776428	3.06243	1.75632	-0.0195506	0.667372	-0.0195506	-0.430943	3.18716			3.14171	3.4394				2.77401			3.55645	2.83822	3.15676	3.14945	2.96158				3.24731	2.87971	2.97924	2.92757	3.22641	3.00216			3.25514	2.99364				3.06481		2.83986
P57737	0.0722025	2.91989	18.3537	0.0956085	0.0146093	0.0956085	2.4828	2.88856	2.96299		3.15314	2.99298		3.04533		2.7418	3.00103			2.83297	2.84974	2.98839	2.65602	2.98232	2.83545	2.89621		2.79414	2.80473	2.65461	3.03397		2.64052	2.93226	3.03911	2.84441			3.10847	3.12079	2.57543	2.75048	2.37185	3.09067	2.68278	3.06026	2.93632	3.28338
P58546	0.663767	3.0824	2.98191	-0.0328368	0.50328	-0.0328368	-0.673165					3.1635					3.21485			2.88573			3.12473	2.75805				3.21603	3.26655				3.47002							3.27673
P59190	0.102485	3.7651	15.7307	0.0724958	0.0267254	0.0724958	2.24816		3.84527	3.66714				3.57864	4.19134	3.43171			3.81374	3.87667	3.74477			3.69391	3.93628	3.72573	3.80091	3.86276	3.82315	3.73348	3.65333			3.70399	3.81373				3.52185	3.92355		3.63415		3.72264	3.46807	3.62506	3.75211		3.72185
P59998	0.548295	4.14097	4.18752	-0.0213042	0.381283	-0.0213042	-0.877754	4.01793	4.17383	4.21427	4.28205	4.40764	4.30386	4.04018	4.43034	4.04961	4.1275	4.22227	4.12707	4.39504	4.12383	4.15394	4.01507	4.31317	4.19623	4.17786	4.33364	4.23956	4.06709	4.20058	4.1877	4.06622	4.3208	4.1883	4.21323	3.99957	4.01918	3.8632	4.1149	4.2306	3.91445	3.95709	3.87378	4.21232	4.09002	4.11292	4.00683	4.64371	4.12212
P60174	0.535758	3.46058	4.34769	0.0470028	0.367478	0.0470028	0.904417			3.42431	3.32209	3.57332					3.53954		3.71936		3.4213	3.63761	3.29789	3.41588		3.80499	3.75277		3.32342	3.52805	3.72473	3.56877			3.34143	3.1123		3.36546	3.56308	3.62494	3.58089	3.39332	3.39266	3.34049	3.4827			3.8147	3.29843
P60228	0.255225	3.06042	9.49163	0.0609085	0.112418	0.0609085	1.59949	3.15453			3.03085	3.04067	3.41367	2.99152					2.77701	3.13084		2.90522	2.99844	3.11724	3.03572		3.37965	3.12427			3.16373	2.94253	3.15632	2.9758	2.86844	2.84704		2.71852	2.82737	3.1271	3.10545				3.16384	3.15866			3.12148
P60660	0.0200366	3.76378	27.627	0.0853979	0.00172704	0.0853979	3.18278	3.65552	3.85673	3.68024	3.97012	3.93237	4.02091	3.76829	4.14308	3.5106	3.74659	3.66574	3.68815	4.05469	3.63834	3.71309	3.72237	3.65387	3.86943	3.65752	3.86544	3.92897	3.77304	3.84656	3.77591	3.6597	3.81493	3.73767	3.84734	3.55894	3.40857	3.44947	3.6678	3.87072	3.75961	3.46054	3.46342	3.79712	3.57018	3.73836	3.70354	4.34584	3.75524
P60709	0.0483	5.38422	21.16	0.0799214	0.00765603	0.0799214	2.69818	5.19964	5.66644	5.33887	5.59643	5.60217	5.59506	5.38138	5.43293	5.25773	5.42622	5.15047	5.23194	5.6896	5.31521	5.33869	5.36266	5.48245	5.62443	5.34256	5.38578	5.6192	5.46544	5.48904	5.43365	5.35021	5.39954	5.44216	5.52659	5.23079	4.54525	5.12305	5.24241	5.6199	5.31665	5.05238	5.14633	5.5094	5.1738	5.41886	5.37377	5.9067	5.03016
P60842	0.0530943	3.96761	20.4214	0.0652278	0.00907528	0.0652278	2.63868	3.91115	4.04131	3.94618	4.10633	4.07523	4.1494	3.94327	4.28361	3.83834	4.04076	3.97997	4.016	4.01648	3.9746	3.88194	3.89391	3.95621	3.9755	3.99255	4.13758	4.04449	3.99169	3.94676	4.13685	3.9214	4.05685	3.96085	3.99041	3.8169	3.71696	3.70138	3.89986	4.03269	3.86159	3.75533	3.70344	4.01278	3.94295	3.86479	3.91972	4.35124	4.0516
P60866	0.548587	3.60289	4.18065	0.0209411	0.381887	0.0209411	0.876678	3.56217	3.57241	3.52494	3.77777	3.76279	3.79782	3.47232	3.91147	3.49267	3.58841	3.64772	3.47384	3.70179	3.5837	3.65376	3.5616	3.82835	3.6264	3.47947	3.73426	3.70792	3.61568	3.61866	3.7163	3.60231	3.77871	3.67131	3.62628	3.45121	3.40047	3.39355	3.58232	3.61077	3.52718	3.40537	3.39061	3.68104	3.56282	3.38796	3.58425	3.89701	3.54229
P60891	0.926171	3.13921	0.541016	0.00850756	0.882873	0.00850756	0.147885		3.06921	3.46222	3.24567		3.23139	2.88859		3.2166	3.11472			3.3704	2.45797	3.02642	3.33922	3.30966	3.26293	3.11972		3.29175	3.29273	3.15217				3.16022	3.0812				3.29897			2.96955	2.93967	3.3858			3.14283
P60900	0.954045	3.71157	0.316787	0.00253916	0.929654	0.00253916	0.0884077	3.79464	3.72634	3.49778	3.83824	3.79353	3.6884	3.85753	4.02764	3.5019	3.80931	3.76976	4.01186	3.53409	3.77653	3.92584	3.75952	3.63645	3.61762	3.76906	3.83102	3.69421	3.80129	3.74708	3.5142	3.43214	3.62912	3.55822	3.76563	3.45308	3.66609	3.4639	3.47057	3.69665	3.42877	3.64246	3.38063	3.63026	3.76143	3.49931	3.71025	3.88269	3.77132
P60953	0.358764	3.41988	7.14527	0.0399555	0.192963	0.0399555	1.30721	3.55596	3.46202	3.0704	3.73555	3.89317	3.57041	3.29655	3.85726	3.05427	3.43818	3.29133	3.73786	3.45879	3.58955	3.60289	3.42588	3.3544	3.43773	3.23867	3.46331	3.59295	3.42454	3.33322	3.43019	3.37317	3.34379	3.50841	3.63002	3.29648	3.33461	2.88506	3.28334	3.59699		3.34256	3.01644	3.30225	3.20133	3.4978	3.26154	3.65603	3.23019
P60981	0.0146826	3.45363	30.0112	0.0951256	0.00099743	0.0951256	3.35661	3.38932	3.44932	3.35511	3.54011	3.64965	3.16588	3.30138		3.37662	3.46985		3.33112	3.65233	3.31416	3.26357	3.24022	3.43235	3.59557	3.48192	3.79514	3.75776	3.47924	3.61031	3.46636		3.43621	3.43667	3.40979	3.21716		3.25188	3.36771	3.52133	3.35791	3.18091	3.20533	3.5797	3.40275	3.28984	3.48078	3.88587
P61009	0.352862	3.25603	7.24734	0.0543567	0.18848	0.0543567	1.32591		3.3103		3.27842	3.34465	3.21253				3.0745	3.20851	3.27764	3.32981	3.19217			3.28068	3.31921	3.195	3.36296	3.29247	3.20932						3.16043	2.96889						3.23176	3.05371	3.16873	3.02649	3.41807			3.23953
P61019	0.780409	3.08056	1.6963	0.0135776	0.676658	0.0135776	0.417893	3.02328	3.21626	2.97539	3.23842	3.12753	3.32703	2.9647	3.3923	2.87211	3.07248	2.77003	3.03639	3.17026	3.17505	3.16498	2.92594	2.982	3.1648	3.01195	3.24051	3.33035	3.12549	3.06214	3.03968	3.13667	3.27121	3.29463	2.82554	2.82241		2.70543	2.96655	3.3552	2.9447	2.83427	2.81401	3.05866	2.82249	3.00577	2.92037	3.66625	3.13749
P61026	0.00212566	3.33433	45.0091	0.131349	3.15568e-05	0.131349	4.27916	3.34687	3.5018	2.93576	3.49408	3.66435	3.49959	3.41571	3.53235	3.0907	3.42226	3.07901	3.41991	3.43231	3.24727	3.33215	3.36466	3.29844	3.69346	3.28612	3.2906	3.4281	3.28124	3.17187	3.17058	3.17028	3.33952	3.37425	3.42872	3.06826	2.49575	3.03237	2.82463	3.53299	3.36238	3.21954	2.93437	3.34478	3.21597	3.20028	3.28502	3.83392	3.00953
P61077	0.00653308	3.54711	35.9701	0.0966874	0.000252924	0.0966874	3.73983	3.47328	3.69938	3.58182	3.60043	3.66006	3.73232	3.4523		3.41111	3.74107	3.22433	3.82566	3.83108	3.66822	3.44414	3.21236	3.4802	3.71788	3.61656	3.74297	3.40641	3.75637	3.68007	3.6635	3.50557	3.3311	3.55937	3.51631	3.29024	3.22408	3.34446	3.522	3.67225	3.33619	3.50877	3.21053	3.71212	3.50391	3.32349	3.49798	4.03099
P61088	0.711329	3.45096	2.48103	0.0190896	0.564803	0.0190896	0.576918	3.35833	3.58242	3.63428	3.62896	3.41696	3.45989	2.98058	3.20274	3.50129	3.5237	3.6624	3.46779	3.66167	3.57596	3.30926	3.6531	3.74991	3.66012	3.36516	3.55746	3.29336	3.35432	3.22974	3.5305	3.49116	3.71104	3.39173	3.30881	3.38489		3.27794	3.46632	3.39802	3.41567	3.16001	2.99106	3.58473	3.32844	3.64223	3.54978	3.95708	3.5063
P61106	0.131389	3.33933	14.0154	0.0538805	0.0396695	0.0538805	2.07495	3.16835	3.26804	3.36446	3.54467	3.51631	3.55196	3.3934	3.60029	3.30517	3.13912		3.39286	3.39649	3.32456	3.38343	3.28322	3.35203	3.26842	3.43865	3.50969	3.27951	3.51009	3.38548	3.37215	3.3932	3.38455	3.22757	3.36376	2.93532		2.92176	3.14334	3.43683	3.1411	3.24716	2.98045	3.29623	3.34383	3.15883	3.11245	3.66674
P61158	0.968337	3.96996	0.239209	0.0015553	0.946409	0.0015553	0.0673131	3.88799	4.12815	4.02734	4.06585	4.27601	4.16275	3.92904	4.20929	3.87774	3.99919	4.00065	3.92947	4.14049	3.89667	3.87786	3.94452	4.09947	4.03001	4.07771	4.16368	4.0083	3.92323	3.95234	4.0211	3.94692	4.07676	4.05415	4.04689	3.86688	3.86038	3.65767	3.99051	4.06904	3.92111	3.77576	3.69857	4.06147	3.91363	3.92439	3.89843	4.44856	3.93428
P61160	0.796957	3.9648	1.54655	-0.00896161	0.700398	-0.00896161	-0.385416	3.92249	3.98747	3.98356	4.08994	4.25584	4.13298	3.90583	4.31321	3.85072	3.91988	4.05263	3.92227	4.12909	3.92318	3.93246	3.90069	4.11917	4.02892	3.99307	4.12466	4.09254	3.89255	4.08485	3.94032	3.86138	4.13285	4.1053	4.00099	3.85229	3.90071	3.58787	3.93241	4.02634	3.86991	3.77919	3.67439	4.05855	3.89858	3.93738	3.86069	4.45171	3.96615
P61204	0.128349	3.50715	14.2379	0.0607378	0.0376889	0.0607378	2.09636	3.32715	3.66621		3.5999	3.74537	3.79361	3.61857	3.72519	3.21611	3.4232		3.58805	3.64286	3.57264	3.43926	3.3819	3.53876	3.74647	3.2657	3.73742	3.70554	3.38464	3.62858	3.55496	3.52858	3.51777	3.4669	3.53178	3.08967		3.30786	3.34487	3.61717		3.19257	3.29783	3.39236	3.36246	3.45729	3.54855	3.92383
P61221	0.95741	3.49438	0.294991	-0.0019302	0.934331	-0.0019302	-0.0825177	3.45395	3.64523	3.52552	3.63492	3.71309	3.59275	3.45196	3.80605	3.3742	3.54357	3.34259	3.44576	3.57011	3.50894	3.41996	3.40453	3.51395	3.48585	3.52335	3.71977	3.67215	3.46494	3.59915	3.56162	3.48493	3.62053	3.57284	3.51232	3.44817	3.46289	3.16759	3.52321	3.50201	3.19637	3.27573	3.14446	3.61177	3.54097	3.43912	3.47533	3.88709	3.53097
P61224	0.115657	3.8255	14.9117	0.0608215	0.0322724	0.0608215	2.15868	3.75178	3.91245	3.7171	3.96342	4.09068	4.09788	3.7561	4.10627	3.5297	3.593	3.91435	3.80861	3.93658	3.70828	3.78207	3.67846	3.72988	3.84607	3.82369	3.89216	4.01655	3.91789	3.93694	3.80968	3.64096	3.88081	3.95963	3.78781	3.5602		3.28291	3.69966	3.96043	3.67202	3.59454	3.54441	3.81386	3.65084	3.69677	3.63861	4.30991	3.91892
P61247	0.0567929	3.88211	19.9472	0.0629613	0.0101223	0.0629613	2.59994	3.74676	3.94456	3.91575	4.07047	4.00917	4.0212	3.87691	4.11554	3.75476	3.86386	3.8241	3.70582	3.99047	3.80008	3.83645	3.89237	3.97987	3.92094	3.80238	4.11916	3.95478	3.90734	3.91834	3.89605	3.77745	3.9848	3.98357	3.85281	3.63039	3.70356	3.66151	3.74413	3.93724	3.84854	3.67405	3.58755	3.9505	3.88433	3.88695	3.76854	4.37813	4.1241
P61254	0.582688	3.85681	3.84154	0.019129	0.412901	0.019129	0.820773	3.7608	3.91611	3.94319	4.01571	4.02241	4.03453	3.81024	4.11697	3.74034	3.95173	3.85846	3.74781	3.97902	3.88569	3.88301	3.77427	4.05687	3.94024	3.76336	3.88688	3.96585	3.82508	3.86671	3.90547	3.86514	4.02138	3.90559	3.85716	3.73388	3.60207	3.57236	3.82086	3.91711	3.76052	3.64742	3.65036	3.8857	3.67364	3.83454	3.85903	4.35844	4.02914
P61289	0.245451	2.83806	9.74851	0.0847432	0.105962	0.0847432	1.63818	2.61442											2.8023			3.02329	2.5525	2.93364		2.96474			2.93379				2.81313	3.0944					2.68089				2.83241
P61313	0.0122021	3.84317	31.2569	0.0816378	0.000748706	0.0816378	3.43244	3.70828	3.92891	3.80318	4.0126	3.95706	4.06199	3.79726	4.2187	3.61815	3.89085	3.76996	3.66783	4.00832	3.83807	3.7543	3.84293	3.85348	4.01572	3.66761	3.88391	3.97908	3.8849	3.70574	3.79001	3.80187	3.9813	3.89137	3.80861	3.62605	3.64716	3.68182	3.72661	3.93299	3.75652	3.66333	3.57856	3.87374	3.73432	3.79421	3.86357	4.3464	4.13861
P61353	0.103196	3.42611	15.6765	0.0558243	0.0270615	0.0558243	2.23145	3.37334	3.481	3.38692	3.65001	3.59697	3.49937	3.22691	3.64324	3.14207	3.30269	3.39997	3.25361	3.45837	3.42589	3.30617	3.28791	3.5037	3.52167	3.35193	3.68138	3.50992	3.46934	3.46906	3.43182	3.26725	3.57167	3.49822	3.41942	3.23868		3.17594	3.33009	3.55149	3.35174	3.15953	3.08215	3.47169	3.40618	3.43073	3.36851	3.98573	3.46031
P61421	0.125787	3.2761	14.3535	0.0803519	0.0366986	0.0803519	2.11473	3.31713	3.51357		3.33017	3.36263	3.52509	3.39633	3.52242		3.31038	2.89801	3.46373	3.2953	3.22763	3.12526	3.11685		3.17892	3.08021		3.2333	3.26102		3.43309	3.3007	3.31351		3.24359	3.02958			3.30827	3.44441	3.1837	2.89744		3.31698	3.18211	3.19606	3.27224	3.76772
P61513	0.26624	3.30284	9.16642	0.0549114	0.12116	0.0549114	1.55873	3.25269	3.55536	3.16069	3.59403	3.09204	3.51682	3.14082		3.3092			3.23721	3.56939	3.33261	3.23925	3.23123	3.27501	3.24838	3.37875		3.46913	3.34701		3.29755	3.13403	3.32057	3.46474	2.88358	3.40556		3.03465	3.30797	3.50292	3.22102	3.20191	3.17669	3.52489		3.11279	3.11866	3.53055	2.91522
P61604	0.0349707	3.91083	23.6839	0.0742314	0.00428168	0.0742314	2.89455	3.75177	3.89278	3.96899	4.01683	4.04951	4.02172	3.77839	4.41908	3.70974	3.81433	3.9901	3.68224	3.96059	3.67773	3.85125	3.76862	4.06074	3.92511	3.80628	4.1585	3.88293	3.92984	3.89086	3.94211	3.80531	4.05422	3.93586	3.88276	3.65291	3.77999	3.52311	3.7312	3.88757	4.0102	3.67541	3.5702	3.91493	3.76103	3.94381	3.90244	4.41658	3.92478
P61619	0.0442239	3.37494	21.8539	0.0725912	0.00652537	0.0725912	2.75962	3.39736	3.33438	3.3712	3.40765	3.42651	3.52555		3.43589	3.21977	3.08565		3.43826	3.29131	3.38037	3.40475	3.28431	3.34183	3.28877	3.3986	3.64347	3.27971	3.07893	3.35104	3.27988			3.3587	3.36168	3.12881		3.06175		3.58957	3.52181	3.21384			3.21066	3.27585	3.23116		3.28375
P61626	0.663968	3.86117	2.97641	-0.0449472	0.503917	-0.0449472	-0.669867	3.55987	3.80308	3.66638	4.35614	3.82172	3.68378	3.99603	4.10207	4.02483	3.72528	4.10544	4.88578	3.93865	3.95294	3.57729	3.8855	3.81833	3.97095	3.87568	4.40824	3.88789	3.78571	4.01717	3.67549	3.54426	3.61649	3.59533	3.79889	3.54771	3.91781	3.40231	3.80784	4.02009	3.88008	3.42885	3.41207	3.72476	3.47873	3.7042	3.30762	4.57502	3.80185
P61803	0.102911	3.54279	15.7006	0.0608729	0.0269116	0.0608729	2.23278	3.38883	3.50973	3.52097	3.58784	3.72821	3.62594	3.38926	3.84697	3.35728	3.47504	3.35243	3.71809	3.70151	3.45612	3.5185	3.46741	3.66104	3.71374	3.55935	3.68761	3.74157	3.56841	3.43104	3.38201	3.48246	3.36901	3.45476	3.62152	3.28912		3.30299	3.39353	3.71032	3.54109	3.36997	3.13949	3.49912	3.41102	3.37516	3.45296	4.07199	3.66196
P61960	0.186614	3.10635	11.5534	0.0602914	0.0699291	0.0602914	1.82561	3.10757			3.32604	3.12236	3.26659			2.72722	3.03852	2.73975	3.12968	3.22266	3.10258	3.0259	3.00811	3.13046	3.30867	3.02186	3.34689	3.12701	2.96523	3.07444	3.18219	3.15613	3.19317	3.32316	3.39576	3.04249		2.84409	2.95954	3.00065	3.10482	3.04244	2.96867	3.16359	3.15144	2.82412		3.23153
P61970	0.820948	3.36014	1.35161	0.0148575	0.732553	0.0148575	0.342533	3.33907			3.45807	3.47273				3.16414	3.16797		3.79281	3.27296	3.21684	3.59318	3.32815	3.30742		3.53764	3.60594		3.2581	3.3225	3.1573		3.21794		3.23318	3.27758		3.07785	3.05229	3.50792	3.05279		2.92241	3.21965	3.41669	3.04875		3.66219	3.44858
P61978	0.1035	3.93845	15.6156	0.0529737	0.0274437	0.0529737	2.22381	3.87916	3.94878	3.97821	4.19406	4.04963	4.09756	3.8777	4.40043	3.80674	3.90136	3.92854	3.83843	4.00831	3.93606	3.87583	3.87166	4.01616	4.05174	3.77793	4.19405	4.01521	3.96471	3.98663	3.96992	3.84054	4.02177	3.9943	3.98969	3.69033	3.72915	3.66259	3.88211	4.02658	3.85266	3.84344	3.66416	3.91353	3.85045	3.84032	3.88271	4.33185	3.90765
P61981	0.0740926	3.45719	18.1484	0.0701239	0.0153164	0.0701239	2.44963	3.26033	3.6051	3.40501	3.63233	3.61253	3.48447	3.48197	3.68454	3.26073	3.55117	3.32196	3.39005	3.58915	3.39592	3.35298	3.5167	3.399	3.72058	3.29857	3.12465	3.69298	3.46823	3.4064	3.60572	3.37217	3.48219	3.57653	3.39344	3.26547		3.14194	3.38676	3.70002	3.2333	3.28427	3.18607	3.45766	3.29659	3.46239	3.29885	4.15492	3.15528
P62081	0.61408	3.97542	3.47875	0.0179048	0.448874	0.0179048	0.759002	3.8916	4.00119	3.98572	4.17256	4.15502	4.18736	3.86851	4.257	3.85091	4.03966	3.96937	3.87147	4.09591	4.02218	4.00024	3.9925	4.0949	4.04717	3.89948	4.04499	4.11127	3.94715	4.07504	3.97588	3.89172	4.04476	4.12623	4.04805	3.73707	4.0049	3.71365	3.87205	4.06097	3.92534	3.76103	3.73146	4.03055	3.82513	3.87616	3.8801	4.46029	4.01988
P62136	0.633959	3.37508	3.29162	-0.020502	0.468639	-0.020502	-0.726522	3.37422	3.46833	3.53053	3.55677	3.54414	3.77686	3.48732	3.78844	3.21624	3.34716	3.65182	3.32669	3.33487	3.41623	3.46397	3.4488	3.65165	3.425	3.35464	3.59822	3.44996	3.23779	3.17917	3.39576	3.47594	3.38773	3.47357	3.2421	3.23174		3.11324	3.28898	3.15536	3.05281	3.19279	3.06173	3.51434	3.21274	3.25468	3.58576	3.65443	3.19056
P62140	0.536166	3.25559	4.33382	-0.0383992	0.368653	-0.0383992	-0.903505	3.07878	3.44039	3.16185	3.36396	3.5753		3.41149		2.95342			3.28275	3.52637	3.3169	3.30469	3.26316	3.41662	3.24419		3.50445	3.48763		3.57346	3.02746		3.54037	3.34823	3.27967	3.32918		3.02081		3.44845	3.3033		3.06125	3.29694	3.27571	2.95342	3.33619	3.71589	3.0542
P62191	0.0446565	3.32996	21.7434	0.0784181	0.00669362	0.0784181	2.7488	3.14036	3.40585	3.22774	3.43398	3.33702	3.40913	3.23888	3.57684	3.07846	3.46219		3.30787	3.41636	3.1978	3.28993	3.25024	3.36619	3.51035	3.13148	3.50133	3.4425	3.35943	3.28519	3.47638		3.26823	3.16249	3.33391	3.20173		3.08122	3.32348	3.52022	3.22881	3.1644	2.99188	3.32617	3.23462	3.15865	3.19324	3.90148	3.35718
P62241	0.417591	4.13507	6.07251	0.0284263	0.24703	0.0284263	1.16151	4.05226	4.20017	4.15796	4.37143	4.31061	4.32218	4.02268	4.42463	4.02037	4.18884	4.10288	4.0212	4.27873	4.18057	4.11249	4.12046	4.28325	4.22886	3.94555	4.28526	4.23762	4.12346	4.18793	4.17765	4.0925	4.21267	4.26633	4.18428	3.98694	4.01378	3.90212	4.04494	4.14675	3.99146	4.00096	3.84946	4.18532	4.08303	4.00341	4.04863	4.68588	4.28656
P62244	0.374126	4.11067	6.85439	0.0289055	0.206329	0.0289055	1.26844	4.0162	4.13088	4.13179	4.35889	4.2964	4.25348	4.03112	4.3843	3.931	4.11832	4.04231	4.06944	4.15634	4.21044	4.15557	4.03147	4.21798	4.17218	4.03901	4.32902	4.19132	4.12696	4.21219	4.13741	4.03012	4.15568	4.21595	4.17436	3.8881	4.039	3.86155	4.00633	4.15768	3.90528	3.98601	3.87193	4.15578	4.04648	4.06239	4.03614	4.55085	4.30695
P62249	0.184356	3.87325	11.6293	0.0441374	0.0687173	0.0441374	1.83158	3.84224	3.90271	3.9084	4.07275	4.07137	3.99022	3.80075	4.21299	3.75512	3.87395	3.89772	3.77013	3.97831	3.86201	3.84146	3.87453	3.95311	3.92761	3.76055	3.94588	3.94593	3.88704	3.9166	3.88978	3.79218	3.95678	3.92806	3.88374	3.66851	3.79754	3.58344	3.78364	3.91352	3.76903	3.7264	3.57145	3.87929	3.75897	3.80266	3.74648	4.30872	4.19856
P62258	0.0153104	3.49013	29.5214	0.0861256	0.00111651	0.0861256	3.31679	3.45972	3.5669	3.30969	3.55316	3.51089	3.63631	3.47898	3.53877	3.37738	3.5073	3.28999	3.48456	3.58295	3.46853	3.28887	3.41831	3.54885	3.50595	3.45985	3.60546	3.55421	3.49744	3.36322	3.63351	3.58211	3.58724	3.52496	3.40381	3.27537		3.14868	3.4971	3.68008	3.49361	3.12612	3.1292	3.42496	3.49423	3.46234	3.43933	3.97891	3.70678
P62263	0.582688	3.66179	3.84224	0.0217433	0.412834	0.0217433	0.820891	3.6101	3.75601	3.72529	3.90091	3.91596	3.82975	3.67572	3.81595	3.50179	3.76619	3.54387	3.4991	3.75046	3.63233	3.6753	3.65803	3.85842	3.73939	3.55612	3.81808	3.73521	3.65713	3.68723	3.67769	3.64915	3.72497	3.78186	3.66289	3.55368	3.47548	3.43795	3.71276	3.65732	3.60669	3.49891	3.45541	3.65303	3.61521	3.60379	3.54679	4.15122	3.65993
P62266	0.278647	3.6365	8.82463	0.045223	0.13108	0.045223	1.51702	3.54254	3.78944	3.76593	3.82106	3.91355	3.8537	3.52237	3.70803	3.55775	3.75808	3.43827	3.50011	3.75318	3.73312	3.66926	3.70153	3.82104	3.73046	3.56522	3.61867	3.85498	3.6163	3.71265	3.65231	3.62984	3.70727	3.81243	3.70826	3.33643	3.31866	3.39831	3.66484	3.60867	3.50651	3.52775	3.44998	3.76403	3.46148	3.58907	3.69547	4.0919	3.5644
P62269	0.796957	4.00363	1.53982	0.00916281	0.701485	0.00916281	0.383947	3.92568	4.11737	4.04668	4.23615	4.20007	4.19763	3.89085	4.25586	3.92369	4.14739	3.97227	3.88967	4.12547	4.03626	4.03465	3.99241	4.19938	4.066	3.88861	4.11915	4.14022	3.95962	4.08887	3.98677	3.94421	4.08494	4.17784	4.0482	3.87891	3.86818	3.75754	4.09528	3.98558	3.82049	3.86959	3.75443	4.05987	3.90269	3.93053	3.93799	4.43544	4.03809
P62273	0.207575	3.4716	10.8523	0.0517336	0.0821808	0.0517336	1.74947	3.30951	3.6052	3.65136	3.68858	3.66064	3.66787		3.88526	3.42993	3.49363	3.30241	3.32893	3.61845	3.26795	3.38681	3.43988	3.45518	3.74627	3.39503	3.57178	3.6385	3.44303	3.51229	3.49377	3.37643	3.64185	3.4734	3.49559	3.3629	3.26275	3.32937	3.49981	3.63442	3.29391	3.1783	3.3168	3.60714	3.40915	3.4963	3.45233	3.8281
P62277	0.682258	4.01435	2.75105	0.0149076	0.530756	0.0149076	0.628112	4.02762	4.1181	4.03807	4.20464	4.25355	4.19563	3.84575	4.31564	3.84319	4.15235	3.96414	3.87195	4.13965	4.08696	4.02029	3.93686	4.16157	3.98753	3.8589	4.0269	4.17828	3.97186	4.0304	3.9842	3.91228	4.17705	4.10866	4.06246	3.92618	3.89858	3.77982	4.05082	4.16947	3.82045	3.84109	3.78653	4.03944	3.76903	3.98105	3.99278	4.53701	3.93263
P62280	0.0980521	3.92414	16.1015	0.0594248	0.0245388	0.0594248	2.26836	3.85939	3.95575	4.00356	4.17011	4.09514	4.05635	3.89433	4.18655	3.85031	3.90238	3.86263	3.87782	4.08913	4.06587	3.93009	3.91458	4.01883	4.05805	3.83593	3.90337	4.05654	3.99169	3.99307	4.03603	3.90667	3.86715	4.05154	3.9742	3.60435	3.73114	3.65263	3.87998	4.03118	3.73629	3.74409	3.665	3.99173	3.7106	3.89707	3.85931	4.405	4.13485
P62304	0.235045	3.50157	10.0634	-0.0490827	0.0985508	-0.0490827	-1.66084	3.31971	3.6158	3.66532	3.64392	3.73239	3.67636	3.29281	3.77072	3.46773	3.5903	3.34876	3.60441	3.55342	3.55774	3.55379	3.46553	3.71338	3.5482	3.474	3.62868	3.68635	3.28107	3.51591	3.48152	3.4871	3.52298	3.72908	3.59108	3.24578	3.42181	3.12176	3.52581	3.59882	3.27985	3.292	3.2185	3.59504	3.3649	3.33381	3.58674	3.87862	3.53959
P62310	0.219403	3.35163	10.4775	0.0495281	0.0895883	0.0495281	1.70752	3.32194	3.3344	3.43622	3.47065	3.64057	3.3015	3.31363	3.88044	3.27626	3.42794	3.31763	3.38121	3.3569	3.3757	3.49351	3.41205	3.5535	3.46679	3.31766	3.60533	3.5018	3.18094	3.42648	3.45836	2.95532	3.32723	3.62837	3.44201	3.13174	3.28398	3.0248	3.39707	3.50009	3.29488	3.16358	3.25823	3.15232	3.14261	3.26923	3.12237	3.89776	3.04069
P62312	0.228473	3.27059	10.2169	0.0470146	0.0951277	0.0470146	1.68034	3.1211	3.39125	3.47026	3.36167	3.38851	3.45997			3.23623	3.47457	3.29539	3.05829	3.26438	3.02298	3.13339	3.2111	3.34385	3.32862	3.1702	3.18781	3.38941	3.23593	3.25799	3.35338		3.39378	3.40031	3.17598	3.2548	3.20952	3.02693	3.42472	3.37848	3.24546	3.14716	3.02086	3.15746	3.13325	3.28522			3.32705
P62314	0.711418	3.20953	2.4765	-0.0189046	0.565393	-0.0189046	-0.576262	3.00407	3.41262	3.33153	3.27053	3.31732	3.42418	3.11156	3.46284	3.13108	3.43159	3.0857	3.22134	3.32143	3.21412	3.28899	3.19835	3.48708	3.13985	3.05171	3.24084	3.31319	2.88739	3.29504	3.18475	3.05511	3.29492	3.31507	3.13712	3.03686	3.0954	2.97907	3.01057	3.18391	3.16601	3.00329	2.8435	3.26546	3.21902	3.12738	3.20182	3.6847	3.18736
P62316	0.942314	3.43656	0.409917	-0.00316262	0.909931	-0.00316262	-0.113311	3.49947	3.42939	3.36734	3.5443	3.62562	3.6299	3.1107	3.71395	3.30625	3.34887	3.50873	3.42102	3.51293	3.52596	3.58876	3.44901	3.69128	3.55063	3.42777	3.7314	3.55566	3.08953	3.59471	3.4144	3.23881	3.61404	3.51902	3.50345	3.28817	3.3173	3.1208	3.25818	3.55951	3.41936	3.21012	3.17563	3.46684	3.17983	3.44245	3.52988	3.83539	3.42868
P62318	0.198237	3.557	11.1412	-0.0516608	0.0768912	-0.0516608	-1.77985	3.46148	3.77956	3.57872	3.66894	3.76406	3.77066	3.38767	3.79186	3.38657	3.76335	3.42144	3.67092	3.63854	3.66304	3.67698	3.61863	3.7274	3.63171	3.61683	3.71185	3.5567	3.34567	3.64392	3.4526	3.33489	3.61233	3.66977	3.56246	3.4326	3.60011	3.11626	3.59075	3.45642	3.4535	3.42757	3.2968	3.52544	3.53111	3.48605	3.66958	3.77531	3.56014
P62330	0.110411	3.39044	15.2285	0.0777092	0.030002	0.0777092	2.19815	3.30308		3.29458	3.39529	3.5698	3.67059	3.45248		3.0231		3.41968	3.56627		3.5822	3.40277	3.13499	3.64757	3.48277	3.35008	3.58474	3.63698	3.46878		3.35081		3.43127	3.02945	3.31572	3.28166		2.9942		3.38032	3.21738	3.13483					3.52443	3.73231
P62333	0.0635028	3.53022	19.1866	0.0653093	0.0120598	0.0653093	2.54137	3.53585	3.53484	3.65626	3.65695	3.55151	3.75597	3.58801	3.97332	3.46114	3.54436		3.43426	3.48748	3.53115	3.31557	3.52382	3.59257	3.69358	3.57934	3.71576	3.54993	3.62216		3.68707	3.49898	3.21006	3.50571	3.55427	3.40981		3.29301	3.4368	3.61753	3.498	3.43301	3.29704	3.43344	3.50313	3.51317	3.55766		3.90141
P62424	0.00196068	3.64951	45.6524	0.10802	2.72118e-05	0.10802	4.31071	3.50785	3.64102	3.61003	3.81853	3.71572	3.89959	3.57698	3.91249	3.44004	3.61315	3.47442	3.54316	3.83084	3.66002	3.57416	3.63662	3.76514	3.80921	3.49317	3.82827	3.75175	3.72804	3.63965	3.71991	3.59185	3.69796	3.65786	3.61192	3.36505	3.344	3.44807	3.53858	3.69194	3.59867	3.45	3.37408	3.75036	3.66684	3.57132	3.55814	4.20925	3.70697
P62491	0.0354518	3.66774	23.4125	0.0935488	0.00455772	0.0935488	2.87645	3.449	3.67719	3.72093	3.83497	3.76022	3.83756	3.67325	4.23062	3.36059	3.48197		3.57484	3.82225	3.56729	3.55171	3.36338	3.72065	3.82408	3.53346	3.96558	3.72961	3.69754	3.62734	3.69498	3.75805	3.53734	3.67298	3.76356	3.44453		3.32985	3.44253	3.80817	3.51359	3.61756	3.44193	3.7797	3.33915	3.45168	3.52474	4.30941
P62495	0.666736	3.57504	2.94582	-0.016281	0.507479	-0.016281	-0.664137	3.5539	3.68893	3.62869	3.69959	3.83263	3.81858	3.52022	3.75534	3.51813	3.6504	3.5266	3.60868	3.74767	3.65634	3.57194	3.56941	3.7801	3.73516	3.54499	3.73242	3.63698	3.54643	3.57316	3.70751	3.60677	3.63176	3.66925	3.7182	3.39991	3.52294	3.29924	3.64606	3.56661	3.26159	3.39481	3.32328	3.72456	3.57353	3.51443	3.67604	3.97893	3.36955
P62701	0.889835	4.07472	0.812433	0.00536284	0.829386	0.00536284	0.215812	4.04887	4.17627	4.16345	4.32941	4.24772	4.24696	3.85812	4.42347	3.94999	4.15197	4.0778	3.92801	4.16762	4.10558	4.03896	3.9574	4.27761	4.08767	4.02167	4.24579	4.21752	3.99293	4.20234	4.07477	3.96047	4.34885	4.13543	4.12219	4.04857	4.16836	3.77012	4.10907	4.06137	3.87471	3.9688	3.81229	4.13481	3.98717	4.01048	3.99653	4.45905	4.24577
P62714	0.660426	3.28059	3.01808	0.0268077	0.499105	0.0268077	0.677718	3.25131	3.21322	3.44968	3.41081	3.6902	3.53126	3.48101	3.58145	3.14785	3.31789	3.01098	3.29612	3.23191	3.20374	3.40565	3.23303	3.40442	3.42613	3.2221	3.4536	3.39025	3.25045		3.53254	3.30046	3.423	3.37681	3.14289	3.05881		2.91398	3.1131	2.94972	3.00846	2.82899	2.88979	3.17643	2.91771	3.35691	3.20304	3.76851
P62750	0.611896	3.95929	3.50723	0.0171896	0.445941	0.0171896	0.763938	3.92574	4.02684	4.04162	4.16452	4.18701	4.10327	3.93705	4.15423	3.80061	3.93731	3.94243	3.84238	4.06886	3.95299	3.95684	4.00639	4.04584	4.04749	3.89726	4.10356	4.08186	3.96418	3.97223	3.92216	3.81343	4.02016	4.05472	4.05392	3.63265	3.83825	3.69148	3.91915	4.07086	3.87949	3.82622	3.70745	3.96067	3.94543	3.8421	3.94109	4.38073	4.03433
P62753	0.450641	3.88593	5.46562	0.0256859	0.284078	0.0256859	1.07453	3.84927	3.94667	3.90589	4.05278	4.04178	4.03829	3.77134	4.09894	3.88996	3.98324	3.77249	3.75042	4.02298	3.77537	3.81851	3.86637	4.07797	3.92289	3.74242	3.97207	3.9371	3.85787	3.83652	3.89675	3.94659	4.0665	3.92105	3.9244	3.78384	3.78558	3.6463	3.86154	3.84514	3.79827	3.68837	3.5954	3.94456	3.74611	3.81982	3.88243	4.30453	4.16295
P62805	0.000101151	5.41396	69.3654	0.200115	1.15734e-07	0.200115	5.531	5.27372	5.44181	5.47619	5.59701	5.42622	5.52237	5.39194	5.87486	5.37321	5.45922	5.36193	5.24362	5.52502	5.31273	5.24494	5.46574	5.44189	5.65381	5.12388	5.53316	5.40492	5.53432	5.3945	5.53203	5.44753	5.40743	5.43482	5.52456	5.11393	4.42238	5.16643	5.42029	5.45917	5.35639	5.13634	5.20801	5.54403	5.25941	5.30689	5.44655	5.92287	6.07612
P62820	0.00949789	3.79301	33.0449	0.108613	0.000496035	0.108613	3.55493	3.62912	3.76289	3.60044	3.93045	3.94651	3.81127	3.57041	4.33859	3.63509	3.47528	3.68201	3.86335	3.85104	3.97505	3.72787	3.69202	3.72365	3.83285	3.80969	4.05318	3.85946	3.85464	3.7795	3.84799	3.61174	3.80828	3.82513	3.88291	3.47012		3.28489	3.74174	3.93286	3.51003	3.66332	3.48635	3.73596	3.7092	3.69599	3.63666	4.15663	3.83903
P62826	0.714579	4.51231	2.4224	0.0130794	0.572479	0.0130794	0.565471	4.4294	4.58899	4.64363	4.67357	4.68974	4.712	4.37369	4.80917	4.47021	4.58061	4.58052	4.46805	4.67711	4.50271	4.46408	4.37851	4.66817	4.60553	4.47231	4.70305	4.56427	4.39594	4.60335	4.51747	4.48595	4.65296	4.68204	4.54303	4.33051	4.51358	4.24643	4.50115	4.53767	4.44213	4.44274	4.26266	4.58852	4.47077	4.46001	4.51068	5.00133	4.4445
P62829	0.37586	3.56693	6.80179	0.0377755	0.208844	0.0377755	1.26155	3.59209	3.6243	3.63429	3.69313	3.71725	3.75622	3.58098	3.92292	3.35894	3.70362	3.59789	3.38623	3.67502	3.58585	3.55047	3.41059	3.75214	3.7198	3.32395	3.71928	3.66673	3.46937	3.59293	3.67964	3.54518	3.79678	3.7123	3.42317	3.57613	3.47354	3.34994	3.50212	3.55739	3.34292	3.18727	3.459	3.61738	3.26965	3.5588	3.60052	4.123	3.89757
P62834	0.246927	3.23758	9.69547	0.0582084	0.107264	0.0582084	1.62028	3.18012	3.30735	3.46495	3.31851	3.57826	3.2994	3.2831	3.73179	2.9992	3.24044	3.17788	3.07278	3.22235	3.01948	3.19948	3.28491	3.23242	3.24282	2.98967	3.3206	3.51719	3.25667	3.41639	3.23643	3.10992	3.46872	3.37937	3.1683	2.82251		3.08965	3.00719	3.37137		3.02177	3.06583	3.07252	2.9956	3.18061	3.09879	3.65267	3.54308
P62841	0.773015	3.52972	1.80932	0.0143143	0.659277	0.0143143	0.441869	3.45565	3.56591	3.60805	3.72198	3.72596	3.64885	3.66533	3.94061	3.49996	3.8184	3.52439	3.29241	3.59956	3.54163	3.49239	3.34768	3.60829	3.59091	3.42942	3.58964	3.66688	3.51444	3.50124	3.54838	3.56345	3.51853	3.73243	3.52932	3.24954	3.4976	3.24677	3.6326	3.40725	3.35686	3.39077	3.24139	3.61584	3.36339	3.54961	3.61154	3.79857	3.561
P62847	0.736682	3.79411	2.18744	0.0142247	0.604305	0.0142247	0.519168	3.73813	3.89146	3.83175	3.98196	3.99804	4.06613	3.75079	4.07247	3.73166	3.87514	3.67346	3.49491	3.93446	3.74483	3.79964	3.77577	3.90965	3.88217	3.68032	3.91201	3.89412	3.66664	3.81721	3.81343	3.77193	3.89745	3.92241	3.8833	3.68365	3.74705	3.50289	3.76624	3.81056	3.79957	3.65065	3.49722	3.80437	3.64013	3.69332	3.80286	4.36475	3.96128
P62851	0.101511	3.98753	15.8582	0.0573757	0.0259525	0.0573757	2.24608	3.90144	4.07821	4.04026	4.18463	4.07554	4.17242	3.88714	4.32582	3.86742	4.06388	3.90992	3.86124	4.11771	3.95647	4.02305	3.93534	4.12383	4.04192	3.80389	4.19555	4.05822	3.9708	4.02673	3.98391	3.92465	4.0474	4.13359	3.96384	3.8417	3.95825	3.73852	3.99647	3.93514	3.79297	3.8458	3.68628	4.03114	3.92559	3.97347	3.97297	4.40628	4.36609
P62854	0.101569	3.98765	15.831	0.0632579	0.0261157	0.0632579	2.24381	3.88898	4.05782	4.10584	4.05176	4.07567	4.06162	3.93102	4.39956	3.83694	4.06053	3.84072	3.81804	3.9426	3.9751	3.88227	3.8798	4.08709	4.08751	3.9298	4.11168	3.80743	3.87024	4.06482	3.90956	4.00581	4.11515	4.10637	4.17055	3.87084	3.83473	3.80865	3.94035	3.89663	3.89308	3.97734	3.62764	4.04059	3.92478	3.92522	3.59331	4.4788	4.15469
P62857	0.911116	3.65495	0.648953	-0.0051581	0.861201	-0.0051581	-0.175106	3.68902	3.7621	3.69527	3.96473	3.64729	3.80995	3.67265	3.67463	3.43415	3.7144	3.434	3.57212	3.81408	3.48997	3.57129	3.55981	3.83951	3.74579	3.52928	3.74554	3.76498	3.73607	3.51481	3.63059	3.70489	3.8425	3.77628	3.86283	3.51896		3.5157	3.51242	3.7302	3.42311	3.51094	3.37908	3.6792	3.49393	3.77225	3.57692	4.20742	3.43161
P62861	0.256618	3.65618	9.44951	0.0405473	0.113514	0.0405473	1.59076	3.66716	3.77714	3.8232	3.87022	3.72934	3.84948	3.49705	3.66916	3.6293	3.64111	3.49355	3.57101	3.78119	3.65563	3.55047	3.62462	3.73387	3.65134	3.60098	3.8526	3.74685	3.69927	3.57653	3.67433	3.67587	3.74503	3.73314	3.56435	3.5784		3.30678	3.57156	3.67638	3.70599	3.36537	3.41856	3.72517	3.67809	3.44332	3.25938	4.11007	3.64291
P62873	0.16781	3.38354	12.3125	0.0554571	0.0587152	0.0554571	1.90413	3.2479	3.70116	3.34557	3.46729	3.56215	3.54701	3.3965	3.59307	3.3895	3.41454	3.13667	3.25239	3.58257	3.27741	3.35221	3.27223	3.57603	3.48284	3.13937	3.45757	3.46308	3.31896	2.97355	3.51889	3.2411	3.4641	3.31918	3.40791	3.34635		3.03915	3.44669	3.48056	3.13023	3.25779	3.12597	3.61815	3.38332	3.29171	3.46402	3.87235	3.46585
P62888	0.0617482	3.68355	19.4021	0.0730566	0.0114759	0.0730566	2.56054	3.31312	3.68124	3.72767	3.82546	3.64654	3.85356	3.62999		3.50513	3.67455	3.79257	3.53267	3.79864	3.6443	3.58214	3.66959	3.69302	3.78423	3.45335	3.88255	3.81907	3.68871	3.65421	3.69618		3.73913	3.61925	3.62085	3.50439		3.40451	3.692	3.70774	3.60718	3.56503	3.47451	3.84806	3.62234	3.73954		4.20224	3.90019
P62891	0.7686	3.48957	1.8662	0.0114038	0.6507	0.0114038	0.453657	3.45873	3.62605	3.53187	3.60741	3.65159	3.79241	3.53688	3.73815	3.45623	3.60255	3.40543	3.35966	3.6246	3.34096	3.34533	3.62638	3.55362	3.63453	3.32991	3.6913	3.65794	3.3744	3.53779	3.57895	3.28504	3.65843	3.53788	3.54847	3.32502	3.41592	3.06597	3.63931	3.4509	3.46759	3.24416	3.25955	3.60778	3.37049	3.44025	3.22924	3.92012	3.28531
P62899	0.0357031	3.87118	23.3572	0.0712509	0.0046161	0.0712509	2.86971	3.79864	3.8588	3.87944	4.01227	3.95205	4.03814	3.85769	4.31908	3.77284	3.88354	3.78398	3.70595	4.00056	3.81748	3.87587	3.92116	4.01666	3.99694	3.71315	3.96402	3.94757	3.93741	3.83341	3.90471	3.74556	4.02095	3.94107	3.79567	3.69226	3.63801	3.58448	3.71587	3.87617	3.72488	3.59007	3.6131	4.02085	3.749	3.86308	3.82722	4.41914	3.98296
P62906	0.0903372	3.87126	16.7575	0.0527692	0.0210982	0.0527692	2.32764	3.85127	3.94712	3.84525	4.08049	3.94688	4.0341	3.90621	4.15176	3.74843	3.90824	3.88621	3.70258	3.93327	3.82056	3.83674	3.84058	3.95315	3.92476	3.77409	3.98085	3.9588	3.90811	3.81714	3.85416	3.75895	3.97589	3.92083	3.89811	3.71075	3.67077	3.5933	3.84619	3.91062	3.79318	3.65764	3.53101	3.91411	3.84068	3.84089	3.88849	4.34881	3.93568
P62910	0.243745	3.43951	9.8009	0.0608704	0.104691	0.0608704	1.63371	3.26689	3.46059	3.40232	3.38139	3.27328	3.62267		3.64495		3.39382			3.55215	3.28004	3.27338	3.3923		3.60359	3.30994			3.2745	3.37962	3.34832	3.33218	3.40922	3.68441	3.37804	3.32676	3.67703	2.96829	3.13432	3.58664	3.35234		3.18798	3.44652	3.37508	3.45075	3.39561	3.89336	3.66126
P62913	0.0979035	3.72624	16.1669	0.0624812	0.0241719	0.0624812	2.27418	3.47969	3.70511	3.73886	3.92619	3.81954	3.91845	3.64447	4.09962	3.52983	3.72408	3.61755	3.57736	3.93857	3.76602	3.69974	3.76747	3.8428	3.8773	3.63285	3.8924	3.82591	3.76002	3.74354	3.83516	3.62032	3.67911	3.83063	3.77457	3.52368	3.4822	3.54834	3.69361	3.77321	3.63873	3.56873	3.3958	3.69577	3.65629	3.56716	3.6823	4.27577	4.0648
P62917	0.0650758	3.79619	18.981	0.0650936	0.0126444	0.0650936	2.5198	3.74877	3.82222	3.82937	4.05696	3.91153	4.03881	3.75206	3.99065	3.65563	3.693	3.68306	3.66464	3.90486	3.80574	3.77304	3.72441	3.91959	3.95867	3.69457	3.93915	3.81329	3.84783	3.77913	3.81086	3.75772	3.83143	3.84492	3.81094	3.52489	3.53512	3.50523	3.6963	3.84282	3.74022	3.61612	3.53683	3.88003	3.76881	3.82232	3.77083	4.29353	3.75986
P62937	0.00548823	4.62715	38.1719	0.103888	0.000152339	0.103888	3.87206	4.50804	4.68076	4.64044	4.8802	4.68304	4.88668	4.50989	4.75188	4.46644	4.64482	4.5421	4.50527	4.82156	4.59874	4.51565	4.5274	4.65583	4.87498	4.44098	4.83158	4.75313	4.72166	4.64691	4.6473	4.59713	4.70482	4.65185	4.70272	4.41802	4.11226	4.42812	4.56817	4.74971	4.46979	4.50459	4.45168	4.6775	4.57516	4.50933	4.64438	5.16172	4.47264
P62993	0.0117658	3.43279	31.5409	0.0830365	0.000701317	0.0830365	3.45364	3.24359	3.48938	3.32892	3.59318	3.38609	3.53897	3.38388	3.65724	3.33457	3.16877	3.47066	3.37537	3.54799	3.36637	3.43038	3.28339	3.44478	3.52334	3.29115	3.57762	3.5626	3.4574	3.51474	3.53784	3.38353	3.24579	3.43004	3.42698	3.18255		3.05135	3.44168	3.53641	3.28016	3.27716	3.20869	3.58878	3.37232	3.35004	3.38099	3.94794	3.37815
P62995	0.793732	3.36015	1.57781	-0.0106388	0.695374	-0.0106388	-0.392323	3.38318	3.40003	3.28914	3.51302	3.51396	3.5017	3.30325		3.30322	3.34476	3.30734	3.452	3.54091	3.3211	3.39249	3.44036	3.39149	3.39429	3.34232	3.5574	3.51777	3.34612	3.53169	3.32452	3.34961	3.43329	3.26895	3.48936	3.12533	3.34262	3.03067	3.24713	3.37479	3.29721	3.2745	3.18172	3.31573	3.31869	3.25468	3.26444	3.72044	3.26254
P63000	0.11699	3.29947	14.7831	0.0685729	0.0332425	0.0685729	2.14823	3.24088	3.34301	3.39318	3.228	3.56391	3.49205		3.6283	3.15491	3.35178	3.00695	3.39075	3.42818	3.33308	3.09645	3.30621	3.18932	3.35395	3.24324	3.3517	3.19097	3.30307	3.00424	3.2773	3.24949	3.31634	3.48627	3.20074	3.13143	2.75965	3.1008	3.13664	3.14071	3.15758	3.25546	2.92081	3.33408	3.32458	3.3859	3.32902	3.72399	3.28014
P63010	0.525837	3.09893	4.5035	0.0508445	0.354527	0.0508445	0.930849	3.27701			3.19803	3.42731							2.97751	3.05412	3.07832		2.89414	3.01596	3.08645	2.9252		3.22472	3.06183		3.15055				3.21355	2.73414						3.02216	2.68059	3.14007
P63104	0.0115154	4.26662	31.775	0.0976521	0.00066451	0.0976521	3.46616	4.12011	4.34168	4.27161	4.43366	4.34487	4.36237	4.20729	4.40109	4.00993	4.322	4.18231	4.35819	4.44355	4.38086	4.12084	4.18265	4.30603	4.4446	4.15237	4.49073	4.42176	4.37819	4.29808	4.43569	4.10018	4.37469	4.35941	4.2153	4.08531	3.46699	3.99187	4.20995	4.43733	4.08647	4.06529	3.99193	4.32089	4.10978	4.20248	4.28144	4.78508	4.31674
P63173	0.187392	3.40461	11.5269	0.047786	0.0703577	0.047786	1.82253	3.27221	3.44335	3.3988	3.52279	3.58912	3.4514	3.1865	3.74315	3.22957	3.32727		3.29052	3.49872	3.43562	3.29398	3.44299	3.5802	3.49584	3.25352	3.63235	3.47613	3.46924	3.37752	3.28665	3.40291	3.59358	3.48038	3.53563	3.2724	3.10045	3.16205	3.24522	3.49306	3.27073	3.24167	3.19347	3.56311	3.39043	3.32717	3.50031	3.70991	3.39791
P63220	0.0551329	3.29464	20.1118	0.0782776	0.00974591	0.0782776	2.62153	3.25532	3.31806	3.2786	3.45051	3.28119	3.28924	3.41929		3.09869	3.35415	3.25252		3.26148	3.43957	3.14015	3.31227	3.35335	3.32185		3.56191	3.34964	3.33492		3.33869		3.36212	2.93615	3.16057	2.98736		2.98435	2.96325	3.03063		2.81138	3.14376	3.39422	3.25143	3.16608	3.28278	3.36469
P63241	0.444504	3.62005	5.5504	0.0278639	0.278586	0.0278639	1.08692	3.59395	3.77238	3.77586	3.63744	3.57826	3.72829	3.7251	3.88855	3.51728	3.79758	3.5445	3.50887	3.61694	3.51515	3.51343	3.49837	3.67645	3.62813	3.62692	3.99895	3.61701	3.56781	3.52413	3.71005	3.66593	3.75078	3.61026	3.59272	3.53228	3.3767	3.37637	3.45721	3.75668	3.4778	3.43728	3.30399	3.72516	3.67231	3.60975	3.71702	3.97721	3.59458
P63244	0.00323917	3.90497	42.4576	0.101409	5.67861e-05	0.101409	4.12715	3.74662	3.92118	3.97745	4.11482	3.97913	4.06482	3.86705	4.25923	3.76492	3.90818	3.81042	3.92781	3.98373	4.03445	3.79314	3.72952	3.96095	4.03748	3.89815	4.11532	3.93899	3.9716	3.80682	4.07334	3.92656	3.8798	3.91999	3.91374	3.67653	3.57815	3.68422	3.81416	4.00563	3.79045	3.69694	3.60853	3.94584	3.88767	3.84724	3.82602	4.4219	3.81756
P63267	0.641787	4.165	3.20836	0.0373338	0.47771	0.0373338	0.711726	4.61498	4.11691	3.39751	4.0745	3.99097	4.21276	4.12908		4.11669	3.72589	4.10803	4.16034	4.16627	3.94432	3.93751	4.50951	3.58318	4.0285	4.72764	4.71936	4.59594	4.33711	4.13225	3.85734	3.58098	4.67126	4.14602	3.92291	4.66763		3.55478	3.80533	4.22388	4.39606	3.87027	3.80033	4.23194	4.51962	4.3605	3.98788	4.24048	4.15065
P63279	0.00586793	3.63933	36.9582	0.107235	0.000201456	0.107235	3.79898	3.5037	3.72874	3.79998	3.7992	3.70541	3.89138	3.70275	3.90006	3.69131	3.5329	3.44473	3.56476	3.82407	3.54117	3.37499	3.28155	3.74107	3.95038	3.57913	3.87415	3.72244	3.71488	3.52284	3.73124	3.61409	3.72414	3.54318	3.74273	3.47222	2.98034	3.29469	3.56419	3.7005	3.72761	3.15132	3.4532	3.8409	3.72437	3.64394	3.59728	4.19287	3.46958
P63313	0.395868	3.61515	6.50112	0.0418774	0.223814	0.0418774	1.22161	3.02528	3.80774	3.68105	3.79379	4.02161	3.91869	3.62319		3.51828	3.57112		3.21839	4.03556	3.52056	3.58527	3.63713	3.78635	3.69452	3.35607		3.70346	3.59164	3.58573	3.84977	3.5706		3.7879	3.71123	3.19495		3.34393	3.52999	3.69416	3.39952	3.31825	3.42268	3.7265	3.53362	3.66204	3.70759	4.23904
P67809	0.545184	3.97916	4.22594	0.0247299	0.377925	0.0247299	0.884001	4.09691	4.14267	3.88981	4.19298	4.13032	4.2372	3.80051	4.01664	3.73577	3.8488	3.96295	3.87102	3.94275	3.91837	3.94972	4.05853	4.15367	4.09662	3.88625	4.1613	4.10876	4.03381	3.95369	4.08251	3.98165	4.06228	4.03716	3.97065	3.79376	3.47373	3.79556	3.96701	3.89553	3.85599	3.72543	3.71171	4.02191	3.94602	4.06973	3.96097	4.43529	3.62447
P67812	0.536483	3.14939	4.32336	0.0330324	0.369543	0.0330324	0.901073	3.24231	3.07634	3.02649	3.29831	3.31324				2.64358	3.12382		3.29085		3.25378	3.19352	3.07966	3.04462	3.00074	3.18971		3.16185	3.01869	3.26017	3.27266		3.0849		3.12412	2.96294				3.43466	3.16883	3.00202	2.866			3.00391			3.20524
P67936	0.726376	3.38982	2.28822	0.0279426	0.590443	0.0279426	0.539544	3.67455	3.40566		3.50692		3.50687	3.29135	3.56389	3.12531	3.44463	3.39632	3.30015	3.60357	3.49154	3.41521	3.29307	3.44336	3.21229	3.45755	3.0615	3.44926	3.23532		3.44501	3.26449	3.84768		3.40618	3.52348			3.28729	3.24371	3.11452	3.27714	3.07029	3.35069	3.34842	3.58208	3.2509	3.95045
P68036	0.125787	3.3391	14.3362	0.0707171	0.036845	0.0707171	2.11237	3.36754	3.43651	3.29876	3.48682	3.1448	3.5929	3.34833		3.36852		3.40821	3.16	3.55162	3.36157	3.4421	3.23907	3.39002	3.43847	3.22814	3.42875	3.30915	3.39555	3.29027	3.13196	3.49609		3.0701	3.3841	3.10901		3.06973	3.22759	3.4679		3.02278	3.14029	3.55842	3.54711	3.28368	3.21491	3.7299	3.19765
P68104	0.00458989	4.81391	40.4324	-0.100031	9.05238e-05	-0.100031	-4.0081	4.64621	5.02872	4.99549	4.9664	5.08474	5.02954	4.63768	4.97518	4.85863	5.08343	4.87523	4.71793	4.98167	4.90968	4.87979	4.82719	5.08232	4.84502	4.77921	4.87055	4.9786	4.63753	4.96443	4.79333	4.69921	4.95052	5.0369	4.85387	4.72203	4.88411	4.51981	4.9021	4.74213	4.61131	4.6678	4.60904	4.9894	4.65534	4.74409	4.85103	5.18256	4.74772
P68133	0.0303479	4.3627	24.7315	0.0834874	0.00336393	0.0834874	2.97439	4.20699	4.51082	4.2869	4.57666	4.51877	4.564	4.45124	4.6566	4.16402	4.2014	4.50075	4.25814	4.37065	4.38386	4.26278	4.23495	4.47795	4.50696	4.2557	4.41788	4.49814	4.52132	4.37442	4.23186	4.31653	4.26109	4.29082	4.45105	4.34426	4.03128		4.20749	4.53242	4.2623	4.17549	4.11325	4.46734	4.27239	4.51443	4.37472	4.83242	4.29836
P68363	0.00883272	4.53477	33.6551	0.0926516	0.000431014	0.0926516	3.589	4.39976	4.51829	4.55007	4.74152	4.61512	4.6754	4.469	4.49034	4.44625	4.49742	4.46923	4.5611	4.60855	4.67248	4.45518	4.45795	4.59305	4.72077	4.52305	4.72533	4.63063	4.62449	4.5889	4.67695	4.443	4.54684	4.55899	4.70957	4.22604	3.90524	4.21009	4.42882	4.70341	4.41453	4.27701	4.2831	4.66417	4.44463	4.48352	4.53825	5.08073	4.40897
P68366	0.0960749	4.66464	16.3607	0.0717315	0.0231172	0.0717315	2.29169	4.47008	4.76578	4.65362	4.77622	4.9381	4.90007	4.73347	4.65827	4.50265	4.79675	4.49604	4.83134	4.80401	4.9063	4.49659	4.6985	4.69224	4.7361	4.76132	4.788	4.90252	4.6617	4.6766	4.96558	4.64839	4.67393	4.64538	4.71743	4.35853	3.91935	4.28047	4.62186	4.78341	4.55004	4.42567	4.35817	4.65762	4.54137	4.41791	4.60411	5.03414	4.48446
P68371	0.0107845	3.94404	32.2279	0.0932901	0.000598701	0.0932901	3.49757	3.77198	4.08543	3.98967	3.93972	4.15298	4.12369	3.99101	3.915	3.7826	3.88158	3.95451	3.85806	4.05633	3.92689	3.73423	4.01153	3.99703	4.02501	3.92225	4.04791	4.09288	4.01922	4.03273	4.08748	3.86539	3.98048	4.05499	4.10399	3.75282		3.50993	3.71627	4.06519	4.04331	3.65114	3.61592	4.0014	3.86536	4.01635	3.89687	4.45865	3.77883
P68400	0.160029	3.07277	12.6756	0.0930692	0.0540056	0.0930692	1.95811	3.20803	2.67357		2.9397	3.03014				3.03648			3.18887	2.90222			2.70956			2.81525			3.03997	2.72714	2.91727		3.27409		3.20065	3.08789			3.0797				2.99266	3.1152					3.22069
P68402	0.264015	3.19268	9.21683	0.0655464	0.119761	0.0655464	1.56574	2.8797	3.32773	3.13588	3.15833	3.50417	3.30425	3.25832		3.02646	3.1476	2.96899	3.21788	3.37595	3.33219	3.23379	3.00228	3.1847	3.31338	3.07769	3.08033	2.85469	3.14319	3.10261	3.45566	3.34205	3.15456	3.42217	3.31428	3.21794		2.91804	3.29093	3.42203		2.86982	3.06966	3.53128	3.00512	3.10569	3.10128	3.55401	2.80272
P69905	0.436947	3.40179	5.67965	0.0685298	0.270418	0.0685298	1.1088			3.42679	3.32024	3.39593				3.154			3.25954				3.19242				3.77467	3.34304		3.45832					3.08898		3.38284		3.59355									3.95465	3.85682
P78344	0.840374	3.22003	1.15716	0.0125614	0.766097	0.0125614	0.298282	3.05904	3.43924		3.22256	3.35437	3.38718	3.25211	3.78683	3.20287	3.27453	3.36986	2.88247	3.37309	3.09202	3.0296	3.03567	3.36889	3.27139	3.06372	3.31837	3.26008			3.33757	3.48081	3.44772	3.34746	3.15856	3.29758	3.28774	3.01697	3.21152		3.15883	2.97337	2.88936	3.28981	3.37855	3.29283		3.73482	3.50725
P78347	0.534754	3.30175	4.36046	0.0285491	0.366399	0.0285491	0.906365	3.26907	3.4056		3.4081	3.31098	3.53275			3.08009	3.37095		3.13925	3.5708	3.1811	3.26005	3.23035	3.29522	3.43793		3.6073	3.32993	3.2009	3.02776	3.40915	3.33233	3.29597		3.1889	3.07876		3.07912	3.42018	3.35352	3.18635	3.15706	2.87143	3.53694	3.27736	3.14276	3.24873	3.6683	3.52411
P78371	0.184356	3.68514	11.6233	0.0444974	0.0688136	0.0444974	1.83094	3.64833	3.72245	3.7311	3.8469	3.76577	3.85774	3.60792	3.92146	3.58667	3.64399	3.55676	3.6325	3.78711	3.68318	3.66838	3.59682	3.82102	3.81479	3.57963	3.83707	3.80165	3.72858	3.71593	3.76043	3.57485	3.80429	3.8233	3.74749	3.45199	3.20644	3.41504	3.59342	3.88816	3.52865	3.60697	3.40473	3.76091	3.63495	3.6953	3.59956	4.23826	3.67882
P78417	0.217556	3.31999	10.5454	0.0683616	0.0881983	0.0683616	1.71925	3.10607	3.35791		3.37963	3.58043	3.49824	3.56533		3.21776	3.26986		3.20766	3.302	3.27408	3.20526		3.15853	3.26322	3.38989	3.61852	3.41592	3.37203		3.47346		3.28845	3.38322	3.25238	3.0799		2.86178	3.38016	3.48907	3.29848		2.95218	3.29872	3.14526	3.23087	2.93967	3.90557
P78527	0.244014	3.66659	9.78874	0.0359945	0.104985	0.0359945	1.62972	3.63547	3.67846	3.72327	3.82652	3.73317	3.82051	3.54135	3.99539	3.55939	3.74997	3.63251	3.55332	3.77281	3.65567	3.64932	3.56702	3.76151	3.72622	3.50741	3.82113	3.68948	3.64035	3.68512	3.69909	3.60881	3.75426	3.74966	3.64291	3.52393	3.55565	3.37667	3.66185	3.67238	3.52289	3.53714	3.3973	3.69946	3.55133	3.60175	3.70306	4.14738	3.78114
P78536	0.987793	3.66589	0.066119	-0.000753325	0.984891	-0.000753325	-0.0189878	3.5569	3.71347	3.765	3.6038	3.53473	3.901				3.94759	3.59523	3.37465	3.8746	3.22927	3.54774	3.53243	3.8396	3.66283	3.62005	3.88264	3.73457	3.63743	3.9764	3.59586	3.78562	3.87294	3.73933	3.59898	3.70336	3.75336	3.24224	3.62821	3.64136	3.65952	3.26418	3.39328	3.84016	3.56311	3.77868	3.75678	4.17353	3.89883
P80303	0.182316	3.10922	11.7057	0.0681183	0.0675196	0.0681183	1.84508	2.91732	3.12963	2.91013	3.14841	3.19264	3.18791	2.83421		2.96157			3.14748	3.06734	3.18312	2.7805	3.02504	3.23841	3.30453	3.14534	3.19961	3.20433	3.07655	2.93322	3.49794	2.82251	3.19508	3.20459	3.14263	2.93855				3.19766		2.73176			2.71227	2.9428		3.80644
P80723	0.381402	3.30077	6.70792	0.0626506	0.213407	0.0626506	1.25042	3.11928	3.06734	3.22953	3.47877	4.0642	3.74136	3.41525	3.40661	3.02084	3.23291		2.69758	3.46296	2.69251	3.39095	2.96889	3.07972		3.41807	3.2903	3.77486	3.57677	3.32549	3.09618		3.07452	3.58466	3.60451				2.98243	3.72593		3.34864	3.30799	3.11628		3.1557	3.15299	3.91997	2.68996
P81605	0.973167	4.81608	0.172917	-0.0032926	0.960967	-0.0032926	-0.0490177	5.50565	4.76706	4.40479	4.96522	4.94047	4.23686	4.98509	5.29545	5.44357	4.49057	4.84821	5.31235	4.29181	5.02929	4.71454	5.00162	4.53687	4.20484	4.69514	5.33609	5.17222	4.88774	4.77071	4.24951	5.28041	4.75906	4.60013	4.86751	5.35216	4.78056	4.50735	4.46126	4.84217	4.72563	4.50278	4.55649	4.52765	4.45494	4.83538	4.36536	6.56028	5.12205
P82970	0.935462	3.38739	0.474436	-0.00642153	0.896513	-0.00642153	-0.130597			3.60361	3.34343	3.57302		3.3648	3.83761		3.55844	3.18871	3.24468	3.47062		3.4521		3.5035	3.44694	3.37664		3.37879		3.36839			3.57411	3.63489		3.16789						3.11265	3.30899	3.45896	3.3321		3.32291
P82979	0.262712	3.38073	9.25429	0.0453951	0.118733	0.0453951	1.56963	3.29177	3.3451	3.51953	3.5748	3.39346	3.4792	3.38614	3.99067	3.13337	3.39413	3.30048	3.27919	3.31769	3.24623	3.21195	3.28285	3.51198	3.52027	3.1121	3.67962	3.41506	3.41861	3.31313	3.35302	3.39005	3.5479	3.54355	3.30702	2.98941		3.03679	3.38899			3.21638	3.07372	3.47386	3.20236	3.35584	3.33816
P83731	0.26624	3.67536	9.16749	0.0394727	0.12113	0.0394727	1.55777	3.5786	3.80416	3.71618	3.87442	3.77626	3.89138	3.51845	4.0829	3.5303	3.66056	3.79204	3.56319	3.85442	3.67531	3.65246	3.53089	3.766	3.80014	3.47699	3.79121	3.7259	3.65243	3.7156	3.64968	3.62109	3.74592	3.76582	3.66694	3.53602	3.58108	3.40706	3.68331	3.63454	3.4838	3.50963	3.43626	3.69958	3.52662	3.70554	3.62606	4.14929	3.97613
P83881	0.656295	3.36634	3.0858	0.0387449	0.491383	0.0387449	0.691056	2.9999	3.36859		3.3965	3.10312	3.63099		3.36046		3.2863					3.48835	3.12748		3.28421	3.32786	3.30816	3.49714	3.39517	3.49287		3.10436	3.37993	3.52214		3.01241				3.69447	3.23624		3.40978	3.36076		2.97113		4.22971	3.49948
P83916	0.322765	3.10094	7.81837	0.0646617	0.165258	0.0646617	1.3997			3.07641	3.10739	3.13522	3.51287	2.98686		2.82431	3.02514		2.97024	3.18021	3.06027	2.80231	3.0643	3.14912	3.2441	2.80173	3.34537		3.0674			2.97045		3.21568		2.8894		2.88359	3.09954		2.97276		3.01709				3.24673
P84077	0.0153698	4.03526	29.369	0.0958834	0.00115638	0.0958834	3.30401	3.83903	4.14739	4.03031	4.19864	4.28717	4.267	4.08743	4.01378	3.78518	3.91205	3.80052	4.04161	4.29876	4.00725	4.0721	4.00832	4.13741	4.22305	4.00499	4.26162	4.18983	4.03747	3.96174	4.1201	3.95431	3.97362	4.14377	4.12599	3.79155	3.34262	3.80705	3.78577	4.26006	3.92323	3.91488	3.87053	3.92814	3.79125	3.9021	3.9803	4.59676	3.80722
P84085	0.205634	3.38918	10.9172	0.083288	0.080962	0.083288	1.76574		3.55618	3.30588	3.67461	3.54972	3.4988			2.94342				3.43346	3.38146			3.40248	3.51387	2.79399		3.39182	3.47759	3.29636	3.40979	3.10687		3.32655	3.55262	3.03101				3.45564		3.14933	3.1339	3.16803
P84095	0.0441079	3.10901	21.9086	0.102284	0.00644381	0.102284	2.77183	2.91217	3.28851		3.31527	3.01427				2.90461			2.70027	3.19308	2.90541	3.09365	3.09568		2.96782	2.90727		3.21744	2.98585			2.73975	2.93371	3.3518	3.13944	2.7722			3.14548	3.26162		2.90179	2.53324	2.92262	2.9446			3.51196
P84098	0.938447	3.82372	0.436857	0.0033559	0.904304	0.0033559	0.120424	3.76804		3.76497	4.05423	3.94125	3.83172	3.65667	4.12645	3.7583	4.04112	3.89129	3.71241	3.82723	3.94588	3.8179	3.7286	3.94648	3.75558	3.76045	4.26182	3.92488	3.74019	3.89289	3.8167	3.62486	3.93227	3.97953	3.80743	3.70353	3.99774	3.55465	3.8553	3.77844	3.69653	3.78609	3.42559			3.75608	3.74986	4.6248	3.99751
P84103	0.397512	4.04625	6.45285	0.0303099	0.226316	0.0303099	1.21419	3.84449	3.98981	4.14225	4.19453	4.20109	4.27866	4.00025	4.4969	3.98181	4.04389	4.21202	3.93478	4.19268	4.03816	3.98893	4.07528	4.16968	4.18411	3.8389	4.15121	4.17556	4.06032	3.96921	4.1157	4.01077	4.09494	4.08458	4.12443	3.79975	3.90477	3.77955	4.01887	4.11974	3.86389	3.79476	3.8081	4.15024	3.9199	3.91001	3.94668	4.63907	4.07655
P98179	0.1011	3.67182	15.9132	0.0658084	0.0256257	0.0658084	2.25156	3.43292	3.66126	3.74993	3.834	3.69202	3.99456	3.6536	4.07123	3.40302	3.43307	3.40494	3.55934	3.72107	3.69573	3.61635	3.70124	3.70369	3.81441	3.60978	3.95451	3.68877	3.81909	3.57813	3.6359	3.60293	3.52942	3.76844	3.85565	3.28512	3.18568	3.33696	3.44032	3.79701	3.6246	3.47278	3.57127	3.61237	3.53433	3.59986	3.65564	4.22109
P99999	0.0659303	3.55386	18.9081	0.0635532	0.0128586	0.0635532	2.51351	3.23396	3.58697	3.72661	3.72678	3.71856	3.75254	3.56401	3.98943	3.49864	3.50607	3.48052	3.4602	3.68763	3.45356	3.52209	3.34893	3.51279	3.66754	3.39445	3.74337	3.59108	3.57701	3.5978	3.57308	3.54079	3.53807	3.59183	3.46934	3.29165	3.39794	3.27193	3.47763	3.71189	3.56784	3.33351	3.20166	3.66095	3.45658	3.57528	3.66501	4.16744	3.56759
Q00266	0.325326	3.24998	7.77661	0.0490342	0.166855	0.0490342	1.39106	3.19484			3.33859	3.22887	3.52281			2.92133			3.26461	3.37782		3.17056	3.36571	3.31265	3.36021	3.29185	3.12197	3.44755	3.32367	3.22591	3.43518		3.37063	3.2807	3.16417	3.08697		3.11008	3.33925	3.09067	3.13394	3.03755	2.95495		3.15985	3.24564		3.53258
Q00325	0.0290856	3.48749	25.066	0.0960093	0.00311459	0.0960093	2.99945	3.22584	3.69196	3.63582	3.62647	3.39471	3.48942	3.43015	3.8493	3.45117	3.62809	3.54001	3.44446	3.73751	3.51811	3.22944	3.51785	3.60876	3.71045	3.20957	3.51955	3.40527	3.48724	3.48934	3.64082	3.55275	3.62172	3.40133	3.36167	3.43859		3.20103	3.58453	3.48229	3.45202	3.16282	3.15854	3.54499	3.50389	3.54696	3.50629	3.98314	3.0571
Q00534	0.611896	3.06121	3.50921	0.0318424	0.445738	0.0318424	0.765843	3.25281	2.69553	3.21727	3.2321		3.19109		3.44276		3.04467			3.14747	3.03846	3.06841	2.97849	3.204			3.30738	2.95341	3.28947			3.30725	3.34366		2.98483			2.53547		3.08014			2.89423	3.03681		2.9716	2.97784
Q00577	0.426759	3.20584	5.84772	0.0432634	0.260153	0.0432634	1.13235	3.06061		2.99777	3.10233			3.36449				3.22376	3.22278	3.21561	3.27818	3.14137	3.05688	3.34792		3.29924			3.15381		2.97946		3.02009		3.23793	2.97906	2.88373			3.3078	3.02268	3.13254	2.79336	3.24616	3.24566	3.197		3.63653
Q00610	0.00520981	3.5935	39.0107	0.101433	0.000125584	0.101433	3.92346	3.46561	3.66391	3.51302	3.7096	3.7582	3.85631	3.60691	3.89071	3.39143	3.55621	3.40791	3.58693	3.69178	3.5403	3.52448	3.40777	3.51322	3.7672	3.50178	3.82199	3.82103	3.6548	3.59082	3.62727	3.5132	3.56031	3.61551	3.6761	3.35256	2.90084	3.26147	3.51469	3.84071	3.44599	3.45335	3.29791	3.61293	3.50717	3.40032	3.51073	4.09552	3.61219
Q00688	0.256618	3.49201	9.45578	-0.0431831	0.11335	-0.0431831	-1.59252	3.41021	3.54871	3.50474	3.60808	3.73264	3.67125	3.3777		3.50547	3.61241	3.65019	3.34803	3.61684	3.55794	3.55156	3.39194	3.74865	3.51608	3.43569	3.6355	3.46429	3.37536	3.52914	3.47542	3.53338	3.5184	3.73727	3.48527	3.48695	3.6765	3.15136	3.6264	3.37759	3.29194	3.44512	3.26231	3.66345	3.20495	3.33764	3.56259	3.92741	3.60146
Q00839	0.00586793	4.2457	37.5139	0.108847	0.000177258	0.108847	3.83278	4.10331	4.23278	4.30006	4.37777	4.38114	4.48511	4.28973	4.69872	4.14219	4.1801	4.20718	4.08344	4.34721	4.208	4.21158	4.16269	4.36271	4.45142	4.0109	4.45671	4.35966	4.30672	4.17335	4.28091	4.20562	4.2966	4.29504	4.28388	3.91455	3.77013	4.02223	4.21176	4.37628	4.06609	4.03772	4.06116	4.24165	4.05439	4.17809	4.26343	4.80726	4.72869
Q01105	0.0250852	3.67788	25.9086	0.0796982	0.00256533	0.0796982	3.05968	3.62778	3.68448	3.75991	3.95227	3.70624	3.8564	3.4582	4.16109	3.56478	3.65006	3.77391	3.73547	3.78962	3.71949	3.52278	3.65934	3.69401	3.76287	3.59633	3.88397	3.73577	3.75462	3.49578	3.68368	3.62285	3.85217	3.75689	3.61445	3.42538	3.09229	3.46685	3.69471	3.83124	3.54641	3.35237	3.39471	3.66572	3.67801	3.68598	3.68381	4.10498	3.79187
Q01130	0.019896	4.26096	27.6945	-0.0810185	0.00170039	-0.0810185	-3.18755	4.21747	4.44433	4.36401	4.35857	4.38564	4.42946	4.08932	4.54136	4.2001	4.46973	4.39396	4.16269	4.44933	4.2365	4.24704	4.26037	4.55803	4.30314	4.1651	4.41157	4.40168	4.08864	4.39298	4.22643	4.11225	4.46161	4.38523	4.35732	4.27597	4.26032	3.92182	4.36146	4.11047	4.06426	4.1257	4.0582	4.44707	4.09366	4.09578	4.25038	4.68878	4.07942
Q01469	0.768017	3.91006	1.87324	-0.0239882	0.649645	-0.0239882	-0.455115	3.91212	3.71893	3.63177	4.20515	3.86191	3.8493	3.62938	3.72104	3.68568	3.88414	3.9915	4.8566	3.68469	4.1486	3.57832	3.7447	3.88267	4.04993	4.93111	4.26082	3.78843	3.87434	3.83848	4.47239	3.50275	4.09735	3.74675	3.55394	3.92991	3.43346	3.90176	3.65126	4.52822	4.52275	3.76815	3.96413	3.4866	3.91488	3.81113	3.74042	4.32756	4.01975
Q01518	0.680931	4.73356	2.77801	-0.016337	0.527472	-0.016337	-0.633138	4.65259	4.91083	4.80554	4.94596	4.95567	4.91305	4.66037	4.93412	4.69607	4.73902	4.83239	4.6349	5.00396	4.70477	4.69938	4.70125	4.87834	4.80964	4.6809	4.86184	4.87784	4.70132	4.91287	4.66645	4.64786	4.88489	4.85398	4.82041	4.61452	4.65768	4.39982	4.70547	4.83488	4.56853	4.55315	4.46639	4.87858	4.65505	4.79181	4.68858	5.19787	4.71827
Q01546	0.218319	4.96147	10.5224	-0.148835	0.0886672	-0.148835	-1.71294	5.82114	5.15118	4.1328	4.82182	5.36131	4.10289	5.3583	5.45936	4.9875	4.69988	5.19953	5.61186	4.09553	5.35972	5.47851	5.40402	4.23427	3.91	5.10137	5.47536	4.36942	5.35946	4.84492	4.39965	4.23641	4.43482	4.43528	5.53032	5.55043	5.46653	4.25604	4.2429	4.51338	5.34687	5.56367	4.65338	4.24194	5.3678	5.24394	4.44031	4.89102	5.24559
Q01658	0.0684332	3.08166	18.6629	0.0996657	0.0136053	0.0996657	2.51126	3.07444	3.22465		3.25796	3.11608	3.19565	3.01298	3.60657	2.98829	3.104		2.87802	3.28877	3.13404	2.86595	3.09158	3.04238		2.99997	3.35412	3.21225	3.12326	2.9957	3.03099	3.30584	3.26979	3.1803	3.29741	2.66144			2.80014	3.02202		2.79018	2.85764					3.55076
Q01813	0.371403	3.37737	6.90918	0.0454854	0.203743	0.0454854	1.27936	3.23009	3.40132	3.40725	3.50525	3.56624	3.52002	3.39482	3.82171	3.22281	3.25531		3.3059	3.51138	3.40265	3.44054	3.26584	3.46541	3.53118	3.40719	3.6677	3.33629	3.32147	3.29104	3.46003	3.26475	3.41961	3.44412	3.33121	3.24861	2.98088	2.98796	3.17532	3.45019	3.3957	3.12897	3.14072	3.34955	3.39129	3.46563	3.42163	3.90037
Q01844	0.884052	3.1475	0.868064	0.00833291	0.81883	0.00833291	0.229563	3.14024	3.17542	3.36073	3.35952	2.96241	3.46266		3.38668		3.1055	3.16207	2.97244	3.09871	3.15227	3.216	3.05789	3.19068	2.97291	3.00057		3.10313	3.08272				3.25955	3.18392	3.13517	2.96418		2.92404		3.11067		3.16737	2.84115			3.2793	3.2528
Q02413	0.825551	3.24236	1.30461	0.0347249	0.740524	0.0347249	0.332934	3.0824				3.26397							3.21824		3.51228	2.90979							3.04944											3.28948		3.45514			2.86631
Q02539	0.176986	3.97946	11.93	0.0605678	0.0641207	0.0605678	1.86387	3.56286	3.74045	3.9909	4.17667	4.07754	4.07941	4.15653	4.51739	3.91518	4.0061	4.08395	3.9328	3.99766	3.93733	3.8488	4.15203	3.96402	4.04732	3.72249	4.26493	3.75172	4.13216	3.993	4.07425	4.01821	4.26207	4.04565	3.94879	3.34688		3.75343	3.96713	4.13855	4.07769	3.84215	3.67693	3.98298	3.95903	3.62269	3.99613	4.18259	4.29026
Q02543	0.08244	3.53733	17.4409	0.0629926	0.0180262	0.0629926	2.38974	3.50718	3.57447	3.68528	3.67644	3.69159	3.7932	3.49237	3.68151	3.4309	3.54279	3.51024	3.55595	3.62204	3.55821	3.48284	3.31691	3.59433	3.57627	3.30783	3.57365	3.70575	3.50584	3.34978	3.60268	3.41827	3.70489	3.44749	3.51648	3.39329		3.1861	3.53505	3.71814	3.4737	3.32495	3.23679	3.5891	3.42111	3.47407	3.48455	4.06144	3.76664
Q02878	0.00586793	3.90887	37.1494	0.0950556	0.000192778	0.0950556	3.80936	3.82421	3.88488	3.94598	4.13228	4.00281	4.08987	3.82396	4.27209	3.74209	3.77079	3.86655	3.88648	3.98004	3.90757	3.86198	3.86184	4.02453	3.99218	3.74592	3.95594	4.00017	4.01712	3.84452	4.00661	3.83897	3.97895	3.95848	3.89289	3.63553	3.75233	3.69954	3.82262	3.99579	3.73311	3.76706	3.619	3.96404	3.85494	3.90482	3.88827	4.37162	4.15587
Q02880	0.0145601	3.48655	30.1498	0.110146	0.000966087	0.110146	3.36609	3.44193	3.37791	3.64517	3.48621	3.51676	3.64806		4.00352	3.26968	3.6298	3.40603	3.38599	3.45825	3.37165	3.27475	3.4489	3.7379	3.72316	3.44059	3.41474	3.45932	3.61318	3.81959	3.4959	3.56733	3.41187		3.72453	3.15256		3.09922	3.3168	3.65517	3.45856	3.09677	3.12792	3.45813		3.3469	3.5586	4.12563	4.28346
Q02978	0.783078	3.17887	1.66322	-0.0171245	0.681833	-0.0171245	-0.411205		3.23112	2.87857	3.3338		3.17501				3.07601		2.96455	3.26968	3.11111	3.09	3.19241	3.17976		3.10869	3.19963		3.29026		2.99318				3.24041	2.81756			4.02385	3.28818			2.88283	3.28197	3.18125
Q03113	0.468952	3.83022	5.22276	0.0413971	0.300417	0.0413971	1.04215		3.95915			4.00871	3.84034	3.87268	4.13494	3.73221		3.68205	3.71244	4.09314	3.66871	3.68614	3.94199	3.77666				4.0425		3.74002	3.86333	3.62876	3.67537	3.82437		3.70744				3.90333	3.82155	3.75957		3.92465		3.77136		3.96247
Q03252	0.466577	3.34145	5.24976	0.0299132	0.298555	0.0299132	1.04337	3.19573	3.4066		3.40954	3.45	3.57225	3.15748		3.19337	3.40242		3.29882	3.41666	3.27531	3.28259	3.32095	3.38216	3.42838	3.21845	3.35237	3.34585	3.27437	3.09323	3.45636	3.47102	3.58764		3.38708	3.19062		3.04854	3.30848	3.66885		3.06211	3.00026	3.46121	3.20365	3.38542	3.22443		3.67782
Q04446	0.0426175	3.12998	22.1235	0.128609	0.00613268	0.128609	2.82678	3.12135	2.93228	3.02511	3.20189	3.21668	3.10622			3.11677	3.10203		3.16741	3.23794		3.21453	3.05454	3.1356	3.23187	3.17157		3.28554	3.27814					2.99036	3.112	2.87049				3.16374			3.06258	3.20611		3.35808	3.22675
Q04637	0.510139	3.3974	4.69673	0.0254454	0.339099	0.0254454	0.958716	3.29994	3.45869	3.39795	3.6689	3.49407	3.59956	3.22333	3.78539	3.23038	3.38025	3.35146	3.40235	3.45332	3.35567	3.40824	3.45659	3.51889	3.49279	3.26063	3.42835	3.4654	3.24752	3.51174	3.54577	3.33076	3.4782	3.44879	3.4978	3.1522	3.41384	3.02461	3.30291	3.55517	3.28237	3.20322	3.05953	3.49537	3.26392	3.35758	3.30412	3.77084	3.33965
Q04760	0.314524	3.44848	8.01161	0.075244	0.158066	0.075244	1.42392		3.46537		3.32239	3.28642	3.78604			3.34402			3.45208			3.3954		3.36872	3.31918	3.3855	3.77398	3.50119	3.51634	3.3022	3.52007	3.32119		3.46505						3.26186						2.98738
Q04837	0.461379	3.26192	5.30835	0.0399639	0.294554	0.0399639	1.05332				3.20231			3.50456		3.21483				3.40541	3.10544		3.24089		3.06615	3.12499			3.26079		3.45056		3.4201			3.24663				3.23994					3.12091	3.37163
Q04917	0.680931	3.08277	2.77533	0.0275583	0.527798	0.0275583	0.633594				3.27648	3.33535		3.35689					3.14762	3.19208	3.14328		3.10501	3.05969	3.1323				3.04084	3.28272	3.12591	3.0437			2.99573			2.80028		3.15045			2.88658			2.4676		3.18209
Q04941	0.283321	3.08889	8.65239	0.0887146	0.136383	0.0887146	1.50847		2.92514		3.13533	3.12165							3.28514	3.11917	3.13154	3.22202	2.96405	3.16256	2.87297	2.9296	3.15687		3.28055			3.19776			3.08233	3.04099			2.59388	3.13272			2.63467	2.64886		3.06729
Q05193	0.660426	3.23515	3.01828	0.0190027	0.499082	0.0190027	0.67769	3.06983	3.24521	3.38553	3.37152	3.1045	3.31452	3.14648			3.28826		3.19867	3.30842	3.12331	3.30543	3.32808	3.27672	3.27995	3.21244	3.40284	3.25341	3.16021	3.462	3.25549			3.35627	3.18697	3.14806	3.00013	2.85292	3.27353	3.27399	3.12064	3.17044	3.01129	3.27455	3.2669	3.22119	3.08194	3.56967
Q05519	0.384765	2.9824	6.64154	0.0513514	0.216694	0.0513514	1.24259	2.89867	3.1352		2.95507	2.95568	3.50128		3.59014	2.60422			2.91759	2.78863	2.94009			3.03728	3.12732	2.79696	3.19864	3.12676	3.0872		2.92614		3.01114	2.73216	3.09803	2.52277		2.72001	2.86202	2.98861			2.68296	2.72674
Q05639	0.0353143	5.22838	23.595	-0.0709813	0.00437022	-0.0709813	-2.8878	5.15286	5.43125	5.34401	5.35941	5.41232	5.44835	5.04304	5.41029	5.20435	5.49043	5.35992	5.11704	5.34464	5.27559	5.23029	5.20299	5.46648	5.22842	5.16924	5.3492	5.35803	5.00103	5.36366	5.22592	5.12357	5.43202	5.44873	5.22863	5.26187	5.35927	4.92	5.27068	5.11789	4.93308	5.10783	4.9903	5.33414	5.09511	5.21444	5.19835	5.58369	5.24163
Q05655	0.189986	3.15937	11.4252	0.0557855	0.0720253	0.0557855	1.81301	2.89941	3.39412	3.16915	3.21788	3.217	3.3413	3.07335		3.11888	3.28864	2.92037	3.05657	3.33856	2.96016	2.94986	2.98525	3.17727	3.21917	3.05777	3.5322	3.26804	3.10386		3.03138	3.15635	3.13951	3.22222	3.23569	2.96853		2.85559	2.99257	3.32297	3.28015	3.153	2.87092	3.26427	3.1285	3.06678	3.19953	3.74453
Q06187	0.451284	2.92166	5.4544	-0.0497507	0.284813	-0.0497507	-1.07838	2.74444	3.05054		3.15356	2.98417	3.11215	2.67445			3.02641			2.9258		2.81556	2.71245	3.09365	2.97436	2.95928		2.9896					2.98627		2.83973		2.92551		2.98023			2.84545	2.89735
Q06210	0.68664	3.07666	2.70291	0.0219377	0.536673	0.0219377	0.619321	3.00525	3.05405	3.15859	3.28387	3.45848	3.3017			3.1382	2.95471	3.06904	3.04818	3.27607	3.15914	3.15337	2.98978	3.21027	3.08581	3.01201	3.39802	3.21027	3.031	3.24156	2.86405	2.93932	3.26754	3.25314	3.10376	2.83098	2.94738	2.68192	3.02595	3.0498	2.98444	2.93183	2.83677	3.11382	3.02324	2.7991		4.19095	3.18827
Q06323	0.426759	3.131	5.84534	0.0319155	0.260295	0.0319155	1.12981	3.03929	3.2898	3.12045	3.26816	3.17262	3.2509	3.27826		3.01426	3.1456	3.13036	3.0471	3.23513	2.92834	3.10249	2.8519	3.15363	3.2156	3.17209	3.08038	3.14536	3.10414	3.16796	3.1674		3.32363	3.11923	3.12827	3.10093		2.84471	2.89925	3.30143		2.99992	2.92063	3.05179	2.7249	3.24049	3.20475	3.6308	3.08454
Q06330	0.42776	3.03391	5.82813	-0.0577454	0.261329	-0.0577454	-1.13273	2.97337		3.25716	3.1095		3.26234	2.96176	3.52619	2.83436					3.11568	2.92842	3.10052	3.34437	3.25575	2.93432		3.13765	2.91267				2.83668	3.10141	3.07288	3.03843	3.21921		3.21003				2.70011			3.28697			3.11752
Q06830	0.0667686	3.97946	18.8208	-0.0641287	0.0131196	-0.0641287	-2.50615	3.97056	3.97239	3.90005	4.14066	4.12793	3.99614	4.0953	4.15864	3.85504	4.07211	4.07741	4.08473	3.97724	4.1556	3.90652	3.96623	4.04854	3.84799	4.15424	4.18857	3.93077	3.92516	4.138	3.97624	3.84155	4.14693	3.99327	3.98748	3.89577	4.054	3.65068	3.92765	3.99971	4.03153	4.0615	3.67672	3.91765	4.00572	3.87736	3.85796	4.19424	4.0263
Q07020	0.0127245	3.8439	30.9224	0.08442	0.000808641	0.08442	3.41007	3.79023	3.80184	3.70283	4.06471	4.01836	3.97846	3.82189	4.24519	3.68813	3.79617	3.77576	3.7208	3.89553	3.77029	3.75446	3.82698	3.94323	3.96235	3.74989	4.06679	3.94201	3.88452	3.88742	3.89877	3.74102	3.80439	3.87454	3.8535	3.61861	3.55709	3.56613	3.81467	3.95744	3.84426	3.61207	3.46849	3.89959	3.88393	3.71681	3.77261	4.27723	4.19023
Q07021	0.13744	3.01589	13.6126	0.104752	0.0435249	0.104752	2.05306	2.98923	3.08073	2.63374	3.05808	2.89503	2.97997						2.82006			3.06233							3.2211				3.16919	3.1988	3.10503	2.91036		2.67357		3.07074			2.5216			3.08588
Q07065	0.0901009	3.23794	16.7983	0.105442	0.0209012	0.105442	2.34558		3.59968		3.28312					2.99848	3.16611		3.18944	3.54904			3.22699	3.37243	3.27424	3.21417	3.28358	2.84213	3.31989		3.40518	3.22665			3.01423	3.09642			3.19155		3.56022			3.50311	2.92831	3.24062			3.41006
Q07617	0.278963	4.66013	8.80624	0.0674859	0.131636	0.0674859	1.51934		4.80176	4.62911	4.80207					4.53781	4.66451		4.612		4.56539			4.84771		4.71659		4.79914	4.63751					4.77733	4.80935	4.55321	4.14827		4.54772	4.83296		4.39513		4.78325	4.51311		4.56465	5.13224	4.59095
Q07666	0.475243	3.38355	5.14512	0.0286291	0.305836	0.0286291	1.0273	3.41974	3.43902	3.47422	3.56724	3.54617	3.44108	3.39551	3.59487	3.31231	3.53703	3.47515	3.23957	3.41051	3.39873	3.35422	3.32595	3.3905	3.41639	3.11346	3.35569	3.4171	3.30447	3.42403	3.32224	3.3565	3.57977	3.36643	3.54404	3.30233	3.16308	2.9271	3.49365	3.44416	3.32346	3.28395	3.22569	3.34836	3.08865	3.40499	3.4845	3.78701	3.75226
Q07955	0.611896	3.78104	3.50411	-0.0177315	0.446261	-0.0177315	-0.76339	3.66352	3.7504	3.90799	4.01966	3.91045	3.95779	3.72363	4.21713	3.66078	3.78222	3.86327	3.69678	3.92806	3.79852	3.75707	3.68517	3.92918	3.85093	3.66936	3.90507	3.91569	3.79763	3.87571	3.75992	3.67672	3.90313	3.85683	3.83294	3.43684	3.70274	3.53984	3.67211	3.77839	3.64716	3.64519	3.56931	3.85439	3.71962	3.67542	3.62925	4.23341	3.65005
Q07960	0.641787	3.17346	3.20808	0.0226211	0.477741	0.0226211	0.711844	3.16879	3.20218	3.34415	3.35944	3.36993	3.48824	3.03333		2.9121	3.17716		3.13393	3.3485	3.12281	3.05202	3.16568	3.09924	3.11465	3.08139		3.24826	3.19462	3.32378	3.15689	2.92103	3.4002		3.11515	3.07276		2.89383	3.0223	3.26685		3.0248	2.80125	3.24532	3.05465	2.99527			3.24242
Q08043	0.335693	3.68688	7.60428	0.0425803	0.173609	0.0425803	1.36665	3.61112	3.91567	3.51795	3.80264	3.90098	3.82361	3.66249	4.22107	3.50777	3.79348	3.704	3.75598	3.87402	3.50488	3.58407	3.62506	3.56044	3.87306	3.69325	3.74482	3.88128	3.62484	3.62513	3.83792	3.49812	3.84268	3.77786	3.81794	3.5711		3.38068	3.50096	3.8437	3.6878	3.41204	3.12027	3.56197	3.31729	3.67856	3.51351	4.16945	3.99125
Q08211	0.0222347	3.61534	26.9947	0.0803004	0.00199771	0.0803004	3.13903	3.53246	3.6244	3.61281	3.7623	3.73326	3.83711	3.52306	4.15218	3.42851	3.62471	3.57213	3.48643	3.67423	3.48822	3.54726	3.57657	3.65934	3.75841	3.49709	3.85633	3.69603	3.70268	3.49134	3.69549	3.5664	3.6249	3.64185	3.6674	3.37303	3.30708	3.29726	3.62796	3.62207	3.56983	3.36479	3.34901	3.60296	3.48835	3.55182	3.52728	4.01449	4.19036
Q08378	0.892138	3.51654	0.78647	0.012379	0.834359	0.012379	0.209935	3.55921			3.62076			3.64195		3.29883		3.52424	3.3299		3.42348	3.44341	3.4704			3.26868	3.86102	3.8261	3.61725	3.80261					3.43178	3.03357	3.49446	3.07824		3.83328	3.81877	3.67749	3.12174	3.30535	3.55091				3.46888
Q08554	0.152965	3.04925	12.986	0.164917	0.0502808	0.164917	2.00048	3.04524			2.92169					2.76008			3.38165		2.98095	3.07388	2.94804			2.89111	3.32255		3.37228						2.95451	2.57308		2.86215		2.90345	2.89313	3.20179	2.63214					3.70286
Q08752	0.374905	2.77412	6.83961	0.0875879	0.207033	0.0875879	1.27393	2.73409		2.76325	3.20707		2.80764				2.99385		1.87567		2.79982	2.78716	2.68947	2.62897	2.89684	1.98074		2.7811	2.72975	2.56023	3.04135	2.99751	2.99191	2.96837	2.78747	2.83153	2.85361	2.67341		2.79938			2.64016	2.47502
Q08945	0.942314	3.62456	0.408455	0.00271441	0.910237	0.00271441	0.112904	3.51123	3.65816	3.66076	3.801	3.81027	3.90818	3.5412	3.89928	3.57133	3.78982	3.59858	3.60143	3.72611	3.65174	3.54272	3.4888	3.7444	3.73035	3.4639	3.82512	3.6512	3.56829	3.71178	3.59007	3.58973	3.82933	3.63374	3.66332	3.50146	3.5203	3.38767	3.63868	3.67495	3.47695	3.45637	3.40817	3.72312	3.56489	3.46498	3.60841	4.12656	3.51666
Q08J23	0.97052	3.28352	0.217336	-0.00157728	0.951188	-0.00157728	-0.0613136	3.28021	3.408	3.26523	3.47355	3.50211	3.50217	3.27088	3.69582	3.16077	3.3435	3.27727	3.25283	3.24939	3.26878	3.26371	3.11139	3.27362	3.28389	3.26641	3.458	3.40252	3.2113	3.30703	3.18743	3.18892	3.47298	3.40991	3.44534	3.06325		3.03585	3.03913	3.32939	2.97909	3.15716	3.08192	3.28251	3.1556	3.01892	3.29664	3.73942	3.46655
Q09028	0.0471919	3.75173	21.2988	0.0741326	0.00741516	0.0741326	2.7108	3.67615	3.61936	3.83228	3.9333	3.79578	3.91543	3.77537	4.42383	3.51925	3.70824	3.83515	3.61822	3.81689	3.62448	3.73166	3.77615	3.83031	3.92323	3.52186	4.07006	3.89641	3.8407	3.58637	3.81987	3.67654	3.83023	3.80491	3.73424	3.34802		3.57426	3.64135	3.80245	3.67354	3.51846	3.55079	3.64688	3.50385	3.59793	3.65269	4.31846	3.63285
Q09161	0.42519	2.98239	5.92281	-0.0524714	0.255693	-0.0524714	-1.14606	3.13578		2.99276	3.32211	3.23506		3.08609			2.7632	3.05541	3.05252	3.29408	3.01705	2.99757	2.72002	2.98058	2.87381			2.93039	3.04645			3.04832	2.84415	3.17487	3.02948	2.83292		2.70265	2.92579	3.03326			2.31733	3.07088	2.90951	3.04118		2.99927
Q09666	0.983091	3.59144	0.102706	-0.000847434	0.976629	-0.000847434	-0.0293383	3.57387	3.61207	3.58834	3.68465	3.53181	3.59991	3.53525	3.72283	3.44174	3.49326	3.4497	3.84165	3.56684	3.64952	3.72793	3.60636	3.53101	3.39411	3.63697	3.84654	3.59866	3.52492	3.6271	3.43674	3.40251	3.78769	3.34853	3.42792	3.52656	3.49002	3.18072	3.5412	3.63185	3.46995	3.37835	3.02529	3.79792	3.72774	3.52077	3.73991	3.74292	3.88663
Q10567	0.0979289	3.30233	16.1462	0.0684344	0.0242873	0.0684344	2.27503	3.17493	3.30354	3.30327	3.33734	3.37831	3.45395	3.08326	3.49049	3.06218	3.35954	3.22455	3.25865	3.40381	3.25773	3.13684	3.13907	3.47807	3.35547	3.27421	3.43997	3.26771	3.30491	3.36258	3.47027	3.33104	3.36578	3.38247	3.28447	3.12096		2.80503	3.2826	3.46786	3.2754	3.08317	2.99908	3.39546	3.15555	3.31138	3.31853	4.03672	3.27996
Q10713	0.174335	3.87877	12.0628	0.0764441	0.0621897	0.0764441	1.89222		3.92362		3.76095		4.05885		4.34981	3.72616	3.93759		3.68036	3.95026		3.73273	3.89834	3.69525				3.70588		3.91333	3.80053			3.96373	3.89978		3.916		3.71555								3.90017
Q12769	0.0185737	3.77804	28.2218	0.0967504	0.00150597	0.0967504	3.22839	3.6603	3.7292	3.82803	3.9342	3.95432	3.91152	3.6645		3.54852	3.65545	3.71954	3.73954	4.04697	3.57451	3.6604	3.75061	3.85635	3.93714	3.72564	3.88715	3.94723	3.89264	3.64679	3.88133	3.7774	3.85586	3.7376	3.83153	3.52322		3.56815	3.63218	3.78742	3.64265	3.4691	3.4246	3.91082	3.88081	3.76166	3.82621	4.23339
Q12792	0.4392	3.35018	5.62883	-0.0438655	0.273601	-0.0438655	-1.1012	3.30292	3.45395	3.3765	3.51075	3.79342	3.42814	3.33655		3.13634	3.41111	3.41272	3.48464	3.61385	3.22274	3.18095	3.10722	3.61945	3.47514	3.18435		3.41759	3.375	3.34538	3.42587	3.22586	3.5129	3.49269	3.44212	3.20659	3.4446	2.80081	3.32299	3.52757	3.13508	2.97342	3.03989	3.35988		3.24729	3.4068
Q12874	0.287136	2.96859	8.55494	0.0692508	0.139478	0.0692508	1.49367	2.67391	3.01409	2.95578	3.08188	2.84921							2.83991	3.19532	2.96962				3.01973	2.94442	3.09237	2.89812	2.88218		2.89065			3.14903	3.10985				2.99531				2.55418		2.6515
Q12904	0.231177	3.22872	10.1582	-0.078851	0.0964221	-0.078851	-1.67933	3.1899	3.35279	3.1924	3.28248	3.43869	3.52727					3.19815	3.13387	3.28067	3.18207	3.22846	3.2074	3.32604	3.22346	3.09808		3.34634	3.1706	3.17557	2.92438		3.3798	3.13182	3.31275	2.99825		2.72554		3.33681		3.10238	2.90145	3.30612	3.3452				2.70658
Q12905	0.234651	3.48696	10.0783	0.0450922	0.098214	0.0450922	1.66267	3.391	3.55526	3.45676	3.7068	3.69303	3.62005	3.48027	3.98742	3.40376	3.44826	3.52071	3.44758	3.5611	3.47877	3.45866	3.46987	3.56124	3.63704	3.32852	3.59276	3.49832	3.41779	3.49057	3.52315	3.45038	3.59226	3.5946	3.59712	3.16571	3.38156	3.28107	3.48591	3.64027	3.32483	3.30991	3.25688	3.55349	3.24684	3.41831	3.36679	4.08192	3.50586
Q12906	0.0960749	3.47654	16.329	0.0589312	0.0232862	0.0589312	2.28982	3.45373	3.46584	3.54809	3.59188	3.67801	3.69046	3.47249	3.89576	3.40919	3.40284	3.56102	3.37182	3.5587	3.45554	3.43451	3.47216	3.59642	3.55097	3.35602	3.71087	3.53101	3.47816	3.49556	3.50798	3.42814	3.56282	3.51906	3.43956	3.21315	3.44727	3.25994	3.43315	3.52203	3.46061	3.29138	3.1799	3.47423	3.43258	3.43363	3.421	4.00325	3.37431
Q12907	0.970158	3.17684	0.227805	-0.00241784	0.948898	-0.00241784	-0.0642667	3.13859		3.21526	3.12793	3.42576	3.41701	3.17525			3.41638		3.0402	3.21784	3.08329		3.10524	3.41257	3.29358	3.05396	3.19905	3.27258		2.84586	2.96812		3.40855	3.29121	3.28348	2.96942				3.14977	3.08602	3.02551	2.71715			3.15229			3.17711
Q12931	0.0185509	4.5182	28.2665	0.0944296	0.00149057	0.0944296	3.23051	4.4551	4.55707	4.54549	4.80788	4.66057	4.70522	4.42952	4.88635	4.3245	4.44778	4.44869	4.37011	4.58061	4.48631	4.45772	4.42168	4.61115	4.67404	4.40916	4.78398	4.61135	4.60711	4.42185	4.60879	4.4523	4.64945	4.62433	4.46519	4.24238	4.02166	4.32586	4.40273	4.5583	4.36729	4.41399	4.31568	4.50759	4.51106	4.28694	4.57656	5.12506	4.2634
Q13011	0.281151	3.36923	8.71234	0.0467085	0.134514	0.0467085	1.50403	3.2481	3.45351		3.54164	3.58381	3.62742	3.37915	3.8922	3.02934	3.21835	3.36808	3.06028	3.53083	3.28713	3.30047	3.22289	3.44755	3.3782	3.27926	3.77742	3.45711	3.2874	3.43865	3.29834	3.26142	3.26116	3.44216	3.3943	3.25781		2.88909	3.26172	3.53614	3.4054	3.20364	3.15461	3.30193	3.40553	3.19282	3.27299		2.83699
Q13045	0.519368	3.01898	4.59032	0.0461622	0.34751	0.0461622	0.945472				3.14223	3.34377	3.07405	2.87496	3.48905	2.89297			2.969		3.06918	2.89887	2.98401	2.92222	3.15169	3.16073		3.11066	2.75469	3.19567	3.0049	3.13527	3.16173	3.17489	3.04344	2.9338			2.79094	3.17812		3.04636	2.57433	3.17984		3.07761		3.36602	3.06151
Q13057	0.973526	3.27592	0.166036	-0.00169657	0.96249	-0.00169657	-0.0471272	3.19863	3.43607	3.36467	3.36723	3.45242		3.33323		3.42429	3.15237	3.43003	3.25569	3.31849	3.21915	3.36976	3.12516		3.32685	3.13974	3.32978	3.34968	3.17591	3.39041	2.9205	3.55251	3.38475	3.43047	3.35377	3.20851	3.29926	2.85292	3.26727	3.19412		3.12586	3.03639	3.5476	3.33725	2.87854		3.89592	3.32917
Q13148	0.0635028	3.14845	19.1697	0.0718567	0.0121068	0.0718567	2.53693	3.19221	3.13308	3.21817	3.36512	3.20156	3.15333	3.07428	3.58728	3.14261	3.03094	2.79245	3.02223	3.23754	3.08977	3.13372	3.09842	3.28951	3.22161	2.96165	3.31563	3.10433	3.23781	3.23351	3.31203	2.78342	3.08262	3.28448	3.12727	2.90791	2.94643	2.79306	3.12767	3.23227	2.88909	3.01898	2.88384	3.32019	3.13745	2.85398	3.22853	3.64193	3.22304
Q13151	0.142728	3.14223	13.3549	0.0672788	0.0461859	0.0672788	2.013	3.17836	3.25903	3.12138	3.15468		2.96287			2.86433	2.9503	2.979	2.805	3.165	3.15931	2.80626	3.37323	3.18156	3.15892	3.14551	3.53971	3.14956	2.9495	3.07917	3.23862	2.94089	3.02472	2.93499	3.27764	2.85923		2.82107	3.07044	3.21495		3.06098	2.63546	3.06939	3.46153	3.03264	3.23195
Q13153	0.533262	2.97413	4.3847	-0.0368586	0.36436	-0.0368586	-0.910678	2.7481	2.96203		3.28441		3.05163	2.9164				3.13082		3.26071		2.94957	2.91726	3.32461	3.04199	2.80651		3.07903	2.75516	2.95574	3.12471		3.17519	2.98649	2.96562	2.90009			3.04721		2.82629	2.78473	2.72388		3.07166	3.09559	2.58094	3.30973
Q13155	0.755845	2.82841	2.01252	-0.0291049	0.62914	-0.0291049	-0.485051	2.83453	2.92543		2.98498	2.94554	3.13566			2.89249			2.99131			2.8723	2.75906	2.89604	3.05122	2.74843		3.06274	2.82833	2.74487	2.82371			2.90614	2.71622	2.66554		2.16191	2.758	2.66658			2.46097	2.76484		2.67839	3.0019	3.47839
Q13162	0.169079	3.34686	12.2707	-0.128567	0.0592827	-0.128567	-1.91695	3.8571	3.22912			3.41574		3.33103					3.66767		3.42122	3.61576	3.66575			3.25424	3.29861		3.08177						3.36178	3.49449	3.24518				2.96323	3.57406	2.50647		3.35818	3.22115
Q13177	0.796957	3.38919	1.54338	0.0101876	0.70091	0.0101876	0.384762	3.3191	3.53015	3.37942	3.52004	3.54001	3.4811	3.48591		3.4286	3.44355	3.4598	3.22205	3.52937	3.27047	3.35464	3.29473	3.61875	3.52121	3.23622	3.44003	3.51561	3.36315	3.54337	3.48887	3.54828	3.6706	3.45903	3.52614	3.41242	3.10653	3.1148	3.49241	3.4522	3.24966	3.23056	3.09585	3.48881	3.40596	3.42459	3.33822	3.74633	3.10875
Q13185	0.29029	3.33936	8.49596	0.0398725	0.141385	0.0398725	1.47802	3.43879	3.41598	3.44316	3.44705	3.3486	3.59395	3.28248	3.68419	2.96959	3.20233	3.23958	3.1722	3.52682	3.28516	3.30776	3.34781	3.31991	3.53647	3.36945	3.65541	3.30409	3.25491	3.37795	3.30409	3.23708	3.45384	3.46106	3.32991	3.22222		3.20888	3.24717	3.30237	3.21231	3.23707	2.93961	3.21551	3.12731	3.19313	3.25698	3.69595	3.47931
Q13200	0.0684332	3.2582	18.6497	0.071457	0.0136467	0.071457	2.49323	3.10198	3.34224	3.17322	3.35399	3.44451	3.3881	3.42927	3.51376	2.86806	3.29377	3.01518	3.40686	3.30872	3.28316	3.26533	3.17078	3.12094	3.40467	3.27221	3.49127	3.29679	3.25883	3.2655	3.43985	3.35075		3.31184	3.27944	2.92808		3.04562	3.29881	3.33171	2.93874	3.10266	2.93548	3.44133	3.21449	3.10221	3.32455	3.87743	3.35033
Q13242	0.243745	3.29783	9.8055	0.0580477	0.10458	0.0580477	1.63601	3.09155	3.29842	3.25546	3.48	3.21892	3.45863	3.16305		3.16617	3.28221		3.33965	3.43382	3.4174	3.20146	3.30584	3.34348	3.39755	2.98748	3.6061	3.49138	3.40096		3.45149	3.33002	3.24771		3.40545	3.10915		3.16496	3.30578	3.08142		3.18734	2.93205		3.18521	3.27918			3.28663
Q13243	0.195976	2.86589	11.2157	0.0830746	0.0755848	0.0830746	1.80306			2.99163	3.01368	3.15185		2.83135			2.52737			2.87406	2.83484	2.83486	2.73429	2.80037		2.46712		2.92725	2.93607					2.78595	2.83781								2.56163			3.00395
Q13247	0.0791949	3.83745	17.6936	0.060776	0.0170075	0.060776	2.40976	3.72644	3.79643	3.85587	3.95656	3.90601	4.05176	3.78788	4.31265	3.6557	3.78353	3.93989	3.66834	3.83461	3.70662	3.78089	3.86355	3.98744	4.05872	3.78121	4.05946	3.88396	3.99211	3.9123	3.90103	3.80226	3.87729	3.955	3.87687	3.55095	3.51703	3.49175	3.73829	3.83966	3.66048	3.70781	3.48494	3.93026	3.79463	3.75384	3.72787	4.18957
Q13263	0.260835	3.37786	9.32577	0.0438591	0.116795	0.0438591	1.5765	3.35186	3.35057	3.35318	3.45975	3.38976	3.49761	3.37312	3.82492	3.28075	3.41855	3.30378	3.26501	3.31849	3.2803	3.33496	3.4182	3.46825	3.44512	3.28122	3.66814	3.48619	3.33122	3.26474	3.48906	3.38434	3.45278	3.43152	3.42823	3.24555	2.90824	3.12035	3.28676	3.53831	3.37508	3.22598	3.01267	3.20728	3.32638	3.33944	3.33409	3.7814	3.35627
Q13283	0.0494046	3.27794	20.9768	0.0745712	0.00798586	0.0745712	2.68645	3.24091	3.36227	2.88281	3.39789	3.27859	3.49773	3.33262		3.16968	3.20813	3.18532	3.09318	3.30442	3.2797	3.13588	3.28794	3.41098	3.3588	3.23513	3.41335	3.41218	3.25117	2.90611	3.30055	3.3185	3.40749	3.09502	3.20767	3.26146	2.84525	3.1448	3.41125	3.26325	3.14456	2.97034	2.95478	3.30202	3.20525	3.2503	3.30851	3.6802
Q13310	0.714579	3.64304	2.41742	0.015863	0.573137	0.015863	0.56452	3.57823	3.76161	3.74092	3.82558	3.79116	3.84558	3.4235	4.04692	3.54045	3.75035	3.62836	3.59271	3.78974	3.67736	3.67526	3.57846	3.70233	3.8571	3.58728	3.78949	3.65237	3.63516	3.70313	3.73184	3.70125	3.84182	3.84405	3.76081	3.5337	3.48678	3.49196	3.59552	3.69054	3.52132	3.46837	3.43763	3.64989	3.47931	3.42142	3.54413	4.11906	3.41687
Q13404	0.0621962	3.50949	19.344	0.0704069	0.0116306	0.0704069	2.55395	3.4221	3.72969	3.4887	3.45271	3.60321	3.60595	3.49873		3.28909	3.52704		3.42773	3.57583	3.61687	3.30344	3.35217	3.69383	3.62353	3.45864	3.73956	3.45701	3.54128	3.42801	3.58726	3.5309	3.65084	3.55156	3.27314	3.42204		3.18972	3.55107	3.65383	3.1549		3.11762	3.65463		3.47938		3.84045
Q13423	0.262712	3.3549	9.27279	0.0490287	0.118228	0.0490287	1.57099	3.29401	3.26749	3.29073	3.42512	3.61743	3.70659	3.51751	3.8412	3.13219	3.13349	3.09838	2.98298	3.29574	3.21934	3.38473	3.1691	3.32082	3.26762	3.14827	3.61429	3.63804	3.35717	3.41208	3.23525		3.39298	3.48417	3.57319	3.02599		3.22929	3.12696	3.59973	3.14635	3.33158	3.14205	3.19725	3.05294	3.14753	2.99619	4.09822
Q13435	0.417591	3.36211	6.06632	0.0347456	0.247382	0.0347456	1.16104	3.49984	3.36583	3.46453	3.51478	3.47935	3.49898	3.37839	3.48366	3.28336	3.23654	2.94514	3.24571	3.57079	3.35543	3.27753	3.4298	3.3693	3.48903	3.30008	3.62175	3.4373	3.44236	3.34371	3.2556	3.22179	3.29834	3.256	3.46069	3.14217	3.24349	2.88866	3.12426	3.39393	3.39178	3.13042	3.10995	3.32735	3.32625	3.40886	3.32913	3.85466
Q13442	0.658522	3.18499	3.06686	0.0236235	0.493531	0.0236235	0.68659	3.14166		3.45777	3.29744	3.64414		2.9623		2.99902	3.27931		3.04625	3.22941	3.13581	3.4271	2.98412	3.29884	3.33729	2.90945		3.26664	3.07285	3.04065	3.18743	2.96776	3.24914	3.29424	3.1857	3.04305		2.76671	2.79721	3.27773		3.0191	2.97917		3.25938	3.12276	3.2585
Q13469	0.128768	4.92527	14.2021	0.112023	0.0380001	0.112023	2.09891	5.01128						4.87719	5.33887	3.71319	5.08307	4.97091		5.0257			5.06872				5.08189				5.11817			5.07664	5.0033	4.87052					4.77156		4.74643		4.62024	5.01172	3.6928		5.80891
Q13510	0.886093	3.27883	0.851206	-0.016014	0.822014	-0.016014	-0.225588	3.44707			3.22793					3.0001	3.07202		3.81856		3.12184	3.5401	3.12247	3.12144		3.13353	3.41747			3.41951					3.52218	3.08003	3.25736			3.17505	3.22549		2.5996		3.33334	3.08152	3.36447
Q13547	0.409067	3.81121	6.23696	0.0311768	0.23785	0.0311768	1.18458	3.76747	3.87075	3.89654	3.96695	3.80558	4.00166	3.70286	4.31974	3.68402	3.86555	3.8614	3.66805	3.79329	3.72838	3.76312	3.75642	4.05364	3.86655	3.65088	4.08193	3.91796	3.84213	3.52969	3.7768	3.66563	3.79606	3.93969	3.90124	3.61407		3.59543	3.67515	3.77669	3.66784	3.64984	3.30455	3.85005	3.64885	3.62511	3.72715	4.23777	4.07679
Q13557	0.713419	3.3155	2.46031	0.0199646	0.567504	0.0199646	0.572968	3.28537	3.24886	3.26326	3.58045	3.56318	3.39566	3.3229	3.43428	3.26606	3.28539	3.12823	3.35072	3.27455	3.37483	3.27723	3.06355	3.31356	3.26065	3.1542	3.54327	3.20428	3.2036	3.42521	3.02746	3.19064	3.46945		3.35146	3.06099	3.03956	2.91486	3.2038	3.33342	3.08506	3.34766	2.94123	3.2674		3.02456	3.15246	3.59977	3.44028
Q13576	0.102186	3.47543	15.7801	-0.0833686	0.0264235	-0.0833686	-2.256	3.45248	3.47963	3.42403	3.60248	3.67093	3.8377		3.82124	3.31094	3.44958	3.53676	3.60855	3.57934	3.5708	3.44471	3.50948	3.56548	3.36223	3.32281	3.7886	3.33143	3.39268	3.52237	3.25949	3.37026	3.52944	3.76717	3.59292	3.12971	3.61021	3.11655	3.45902	3.08216	3.30454	3.4482	3.21636		3.28584	3.47156			3.52563
Q13586	0.714579	2.82664	2.44179	-0.0295043	0.56993	-0.0295043	-0.57032	2.77375	2.80988		3.02352	3.07895	3.13156			2.46036			2.76886	3.06315	2.62016	3.01395		2.94277	2.97452	2.72214		2.81249	2.92332		2.97021	2.2857	2.91178		2.83042				2.93277	2.97108	2.61035					2.95216	2.36344
Q13595	0.120481	3.11513	14.6076	-0.0978335	0.0346129	-0.0978335	-2.15773	3.07975	3.34223	3.14044	3.18638	3.44823	3.26732			3.0708	3.08723		3.09657		3.13921	3.2451	2.86176	3.17278	3.12032			3.25325	2.94895				3.11821	3.1534	3.22807	2.95624	3.05428		3.15464	2.98977			2.91044
Q13630	0.516663	3.06788	4.6225	0.047859	0.344945	0.047859	0.951294	2.79971	3.19351		3.24385									3.1959	3.08579	3.16183			3.04759	2.9857					3.26447										3.17268		2.86599		2.92073	2.76263
Q13637	0.395969	2.94129	6.49441	0.0664288	0.224161	0.0664288	1.22629				3.04694	3.0688	3.08378		3.31491		2.68704			3.06597	2.69823	2.8977		2.51406	3.05062			2.92447	2.51616		2.85278		2.88912	3.21054	2.87506
Q13642	0.0924429	3.01025	16.5865	0.126882	0.0219459	0.126882	2.34462	2.82514	3.13749		2.95883		3.08989	3.22006	3.34939	2.87564	2.63119	3.10828	2.84443	3.05218		2.90096	2.77688		3.09028		3.35324		3.09383		2.97303	3.21712	3.36424		3.00246		2.75614		2.77977	3.1602			2.36877	3.15981	2.92367	3.04066	3.23453	3.61282
Q13733	0.0257922	3.2125	25.757	0.133556	0.00265646	0.133556	3.07645	3.09433	3.18904	3.2151	2.98882	3.60077	3.46247	2.99481		2.85447	3.17455		3.2439		3.19482	2.99938	3.12319	3.44874	2.98533	2.67335	3.39189	3.21681	3.30363		3.25024					3.05017			3.03326			3.06632	2.89374		3.06411	3.07622
Q13765	0.262712	3.09612	9.25233	-0.0629123	0.118786	-0.0629123	-1.57568	2.99722	3.04887	3.03454	3.39518	3.11131		3.35226		3.1663	3.40289		2.99698	3.19454	3.24793	3.18468	3.04664	3.38512	3.30032	3.2044		3.22351	3.0956	3.12705	3.0878	3.09455	2.91428	3.2315	3.09688	2.90794	3.17655	3.15121	3.12528	3.14247	2.94779		3.04437		3.13431	2.92368	3.3353
Q13813	0.754024	3.22783	2.02876	-0.0295686	0.626793	-0.0295686	-0.488115				3.15329	3.48963					3.28839		3.316				2.86995		3.16959	3.17106		3.40073	3.40008		3.13631				3.03483				3.44063	3.24885							3.09947	3.92777	3.50287
Q13835	0.815232	3.4065	1.39475	0.0294438	0.725312	0.0294438	0.352508				3.83016	2.81593		3.49548		2.71376		3.44276	3.43111		3.54204					3.29671	3.4096		3.52227	3.81223	2.78127				3.24205		3.62905	2.92628		3.77041	4.08354	3.60892						3.57441
Q13838	0.0121164	3.73463	31.3395	0.0846896	0.000734598	0.0846896	3.43724	3.58791	3.72152	3.8378	3.89377	3.82939	3.88403	3.61859	4.27366	3.55921	3.65882	3.83923	3.67911	3.78057	3.69113	3.67469	3.58076	3.82045	3.77854	3.61214	4.00099	3.74394	3.7333	3.76659	3.8059	3.69338	3.81511	3.7154	3.84128	3.52323	3.5062	3.4981	3.62349	3.85972	3.57875	3.59596	3.48626	3.75605	3.73245	3.67536	3.69132	4.17778	3.89336
Q13867	0.426759	4.21936	5.8534	-0.0915851	0.259812	-0.0915851	-1.13096	4.51835	3.88498	3.60523	4.65057	4.35453	3.32123	4.40598	4.61368	4.36571	4.48926	3.91833	4.89113	3.41738	4.49958	4.74396	4.37453	4.05528	3.60278	4.60359	4.22548	3.69607	4.00115	4.22324	4.04796	3.5891	3.4929	3.56259	4.36145	4.19557	4.65238	3.93317	3.51866	4.31564	4.21261	4.69518	4.00144	4.62482	4.42505	4.31994	4.23481	4.38298	4.5299
Q13885	0.999447	3.1115	0.00725206	0.000113939	0.998332	0.000113939	0.00209764	3.16185		3.03436				3.24003			3.09579	3.1078		3.19843		3.23625	3.17779						3.21978		3.33298		3.38829		3.31292	3.02258		2.8629	2.93374	3.37178		2.92469	2.72293					3.4854
Q14011	0.680931	3.05298	2.77956	0.0298792	0.527283	0.0298792	0.635217	2.91863	3.12532	3.16445	3.16648								2.95034	3.18809	2.9554	3.00598	3.0337	3.28785	3.21389	2.78643		3.222	2.92834		3.15158		3.30272		2.85421	2.83384		2.68393	3.11912			2.44768				3.11398
Q14019	0.42519	3.47899	5.92573	0.0302197	0.255521	0.0302197	1.14094	3.48039	3.64841	3.43475	3.75183	3.88191	3.58274	3.37906		3.31658	3.43815	3.36516	3.41077	3.75331	3.44428	3.58976	3.36215	3.60909	3.63159	3.39565	3.38632	3.60435	3.47506	3.50895	3.43605	3.52035	3.49859	3.46238	3.62051	3.37164		3.22994	3.3632	3.58112	3.25209	3.24851	3.30917	3.47212	3.40084	3.60171	3.41758	3.94148	3.33101
Q14103	0.174102	3.82983	12.0807	0.0472523	0.061934	0.0472523	1.87883	3.71684	3.95084	3.86641	3.98578	3.97438	4.00253	3.76873	4.21775	3.76759	3.87626	3.87408	3.67509	3.85035	3.83491	3.80231	3.79951	3.96614	3.93633	3.62571	3.94881	3.84862	3.82436	3.84755	3.74596	3.8071	3.88903	3.84856	3.8402	3.59922	3.67064	3.52103	3.89307	3.99238	3.70754	3.71149	3.6338	3.90026	3.76826	3.82748	3.83596	4.34642	3.71963
Q14152	0.537078	3.19738	4.30934	-0.0238266	0.370737	-0.0238266	-0.897626	3.19365	3.27865	3.07356	3.3193	3.35624	3.26794	3.24826	3.51858	3.34739	3.31455	3.22546	3.0718	3.17728	3.3648	3.11631	3.14711	3.19605	3.21533	2.99646	3.36293	3.30337	3.12919	3.2709	3.2062	3.18781	3.41804	3.31949	3.18991	3.04872	3.24188	3.0303	3.20967	3.22273	3.2199	3.02592	2.92809	3.27923	3.06461	3.09586	3.03054	3.72788	3.1833
Q14157	0.369563	2.82157	6.93653	0.0774334	0.202463	0.0774334	1.28623	2.46616			3.08062	2.95788				2.70218	2.78128				2.85515		2.51733	2.69623	2.84365			3.14973	2.95197		3.07925		3.13829	2.9865	2.83803	2.56439						2.51321					2.56896
Q14166	0.391868	3.09013	6.55647	0.0384948	0.22098	0.0384948	1.2299	3.05065	3.23514	3.19392	3.25547		3.16423	3.20371		2.73559	3.1158	3.09522	3.23074	3.05623	3.17755	2.93305	3.02364	3.06497	3.05414	3.21686		3.01352	3.16822	3.21739	3.26456				3.00724	2.88231		2.8334	2.99685	2.96586	3.0384		2.69458	3.14995	3.09334	2.96577
Q14194	0.0483384	3.27418	21.1365	0.0924111	0.00769743	0.0924111	2.70017	3.40414	3.44594	3.39575	3.42361		3.25479	3.134		2.94129	2.93244		3.1202	3.34965	3.12264	3.11337	3.14159	3.23391	3.48829			3.30133	3.50865	3.4295	3.55917	3.2094	3.53178	2.86479	3.07391	2.92336		3.0122	3.13324	3.40272		3.21286	2.90351	3.573	3.54078	3.34271	3.19402	3.75019
Q14202	0.75743	3.66711	1.98256	0.0209651	0.633497	0.0209651	0.478344	3.78768	3.89589	3.71621	3.68378	3.48146		3.5765	4.21186	3.53985	3.66551	3.80962	3.42939	3.80495	3.28437	3.47946	3.64397	3.82706	3.72118	3.54999	3.80006	3.75456	3.26837	3.86705	3.75016	3.8357	3.90844	3.82154	3.43475	3.5958		3.50507	3.62529		3.46831	3.46191	3.28169	3.83455	3.59625	3.6648	3.67392	4.03856	3.95974
Q14204	0.213767	3.48249	10.6689	0.0440171	0.0857254	0.0440171	1.72858	3.40157	3.51114	3.52661	3.55526	3.61412	3.66875	3.56028	3.91317	3.32817	3.47025	3.40938	3.39256	3.55215	3.52551	3.41595	3.45181	3.58452	3.54563	3.50022	3.60365	3.54455	3.51794	3.41772	3.53024	3.43443	3.58556	3.5114	3.47636	3.22556	3.47256	3.15964	3.33978	3.59185	3.46346	3.24897	3.22275	3.48453	3.35132	3.30976	3.47228	4.00291	3.57883
Q14240	0.408517	3.20635	6.24826	0.0470321	0.237232	0.0470321	1.18916	2.95122	3.46623	3.06484	3.42777					3.17192			3.18082	3.3029	2.96056	3.18013	3.33699	3.41768	3.2491	2.93549	3.38237	3.38504	3.22385	3.3096	3.5056				3.17598	3.1148			3.36026	3.27142	2.88886		2.53492	3.21068	3.10743	3.30086	3.37608
Q14258	0.865753	2.91999	0.98392	-0.00989015	0.797275	-0.00989015	-0.257748	2.90932	3.10954		3.07083	3.14433				2.75541		3.04892	2.79965	2.97115	2.91022	2.74637	2.97269	3.03557	3.04862	2.85493		2.97514		2.96337	2.98263	2.78215		2.84862	2.94879	2.68212	2.8276	2.66683	2.86657	2.96114		2.82066	2.83978	2.97235		2.9078
Q14315	0.0360313	3.25758	23.1727	-0.118501	0.00481645	-0.118501	-2.87609	3.22282	3.27748	3.38579	3.44445	3.62843	3.15783	3.05313	3.52998	2.909	3.56774	3.26542	3.28977	3.37267	3.4149	3.33573	3.08847	3.41603	3.42909	3.22533	3.44805	3.2642	3.07234	3.54242	3.10085	2.85404	3.34841	3.27217	3.44289	3.17335	3.27868	3.02488	3.20371	3.20063	3.24139	3.1633	3.08136		3.27528	3.20457	3.28699		3.41357
Q14444	0.100481	3.26556	15.9776	0.0688529	0.0252487	0.0688529	2.26379	3.15303	3.40353		3.4169	3.3343	3.50747	3.18182			3.28143		3.18216	3.41889	3.15851	3.25312	3.06946	3.39353	3.28351	3.10149		3.09688	3.1724	3.14495	3.23093			3.30586	3.20155	3.04824		2.99396	3.29896	3.5579			2.89759		3.07388	3.20283	3.24627	3.73649
Q14498	0.938447	3.31139	0.439749	0.0038216	0.903702	0.0038216	0.121179	3.27394	3.4298	3.42782	3.48539	3.54791	3.44377	3.23555	3.64188	3.14662	3.39089	3.18941	3.27403	3.49152	3.32698	3.29029	3.23797	3.48875	3.46684	3.27548	3.41748	3.46166	3.10093	3.35	3.36717	3.41551	3.45134	3.41735	3.38223	2.78434	2.9768	3.02148	3.2753	3.32258	2.98772	3.18109	3.07897	3.49452	3.22431	3.12452	3.32733	3.81325	3.38202
Q14533	0.131389	3.69995	14.0299	0.0950599	0.0395375	0.0950599	2.08053	3.61583	3.85646				3.58675	3.77211	3.92897	3.94051	3.54291				3.72708	3.69079	3.47785			3.88092	4.91795		3.62922			3.5724		3.87774	3.70532	3.55839	3.66464		3.33251		3.77485	3.46012		3.24196			3.53131	4.25201
Q14566	0.42524	3.54181	5.91316	0.0274743	0.256262	0.0274743	1.13902	3.48942	3.57384	3.56695	3.63843	3.56012	3.77264	3.3737	4.02087	3.32598	3.51747	3.49677	3.43927	3.63585	3.54272	3.54125	3.5851	3.57203	3.67176	3.46258	3.7916	3.62808	3.60447	3.55612	3.62635	3.51022	3.64609	3.624	3.4931	3.30287	3.36974	3.24188	3.50429	3.5844	3.55109	3.46497	3.30152	3.60662	3.56622	3.48953	3.38568	4.09471	3.43786
Q14574	0.762031	3.48564	1.92601	0.0324268	0.641798	0.0324268	0.466654	3.45127	3.49951		3.4775	3.55755		3.33611	3.67862	3.3021	2.79553		3.90895		3.50659	3.51972	3.54837			3.44774	3.50673	3.10026	3.63429						3.43083	3.44594	3.64821	3.04361	2.48147	3.7387	3.50335	3.86826			3.67356	3.18513		4.25863	3.12806
Q14683	0.91296	3.42282	0.627306	-0.00786732	0.865505	-0.00786732	-0.169869	3.42426			3.51861	3.71479	3.58927		3.77109		3.44397	3.51963	3.18257		3.56758	3.46512	3.18662			3.42932	3.58499	3.51206		3.56949				3.46578	3.51534				3.25168			3.08646	3.08808			3.28384			3.04103
Q14694	0.953452	3.45127	0.322744	-0.00466104	0.92838	-0.00466104	-0.0901096									3.03774				3.66323				3.38349	3.69449				3.29498		3.47157	3.57745			3.45538	3.08091		2.95253					3.24222	3.48845
Q14697	0.0644649	3.73925	19.0548	0.0630159	0.0124315	0.0630159	2.52647	3.65465	3.79519	3.75515	3.91971	3.85286	3.74018	3.51345	4.12279	3.47931	3.71587	3.79895	3.61318	3.86045	3.61895	3.63783	3.68126	3.81885	3.88511	3.68625	3.90927	3.87469	3.81637	3.74239	3.76176	3.69144	3.84562	3.68831	3.88706	3.47617		3.4922	3.61402	3.95163	3.72782	3.53825	3.47813	3.67229	3.58157	3.53514	3.68353	4.27508	3.62989
Q14728	0.72458	2.88068	2.32169	0.029828	0.585909	0.029828	0.547086		3.13493		2.78261		3.37283		3.33752				2.62262	3.13621	2.9104	2.96831	2.84203	2.95878	2.94891	2.41357	2.94589	2.89366	2.95755		2.96122	3.02772	3.0292	2.52265	3.12238			2.5211		3.08263	2.76493	2.67515	2.53275			2.90069	2.85129	3.24285	2.86443
Q14738	0.527388	3.25059	4.47951	0.0367304	0.356491	0.0367304	0.927199	3.26306	3.29334	2.77685	3.24253	3.61118	3.58119	3.43914	3.43817		3.21207	3.0127	3.27047	3.2504	3.28208	3.18956	3.20169	3.09417	3.34408	3.24137	2.94232	3.27039	3.1884				3.29324	3.48592	3.25327	2.95687	3.12113	3.02658	3.009	3.25325		3.10469	3.0399	3.42334		3.29953	3.04988
Q14739	0.10229	3.3833	15.7512	0.0719813	0.0265999	0.0719813	2.23861	3.27791	3.45802	3.40579	3.51087	3.59989	3.64033		3.97968	3.31311	3.28495	3.21388	3.28551	3.42285	3.26797	3.2946	3.23303	3.36171	3.34169	3.29563	3.31829	3.36106	3.36249	3.25429	3.19883	3.46936	3.51446	3.22649	3.30626	2.96414		2.85155	3.01794	3.53109		3.12894	3.12762	3.21199	3.19399	3.37593	3.24745	3.95534	3.88362
Q14814	0.953452	3.15639	0.324528	0.0031963	0.927998	0.0031963	0.0905608	3.02889	3.22244	2.87832	3.20194		3.41207	3.15979	3.15218	3.08975	3.05469		3.2188	3.25265	3.16512	3.05457	3.30007	3.20796	3.53488	3.08956	3.52129	3.25033	3.06976		3.26442		3.38684	3.04802	3.20408	3.04008		3.02943	3.16047	2.93246		2.98014	2.80988		3.09513	2.76853	3.1449
Q14847	0.563155	3.14321	4.03504	0.027926	0.394908	0.027926	0.853347	3.03211	3.40956	2.8138	3.14225	3.61542	3.3078	3.32062		2.86488	2.95461	3.14719		3.15203	2.93312	3.23424	2.98295	3.30542	3.10818	3.24455	3.56058	3.2515	3.28649	3.0815	2.8187			3.18254	3.19555	2.71247			3.01763	3.4465		3.02155	2.76119	3.29181	3.12245		3.0461
Q14919	0.734533	3.05311	2.21562	-0.0285478	0.600396	-0.0285478	-0.525901	3.08841	3.21333	2.70734	3.32438	3.15771	2.9705	2.88718	3.67323	2.66533		3.21555		3.41932	2.79536	2.92214			3.22953	3.06216	3.19728	3.1312	2.9502	3.21452	3.01453		3.43861	3.42243	2.95694	3.09061	2.65256	2.48844	3.005	3.30304	3.07624		2.8935	3.05291	2.97194	2.88052	2.85734	3.61117	3.44704
Q14964	0.474814	3.31677	5.15398	0.0438599	0.305213	0.0438599	1.03282			3.18824		3.53582	3.34638			3.13231					3.38603	3.29487	3.11581	3.23178	3.3539		3.36781	3.33792	3.37264			3.30963		3.25477	3.35531	3.16119			3.04311				2.94401	3.0678			3.25232
Q14974	0.00458989	3.47306	40.4507	0.1047	9.01431e-05	0.1047	4.01085	3.43565	3.26757	3.62699	3.63948	3.6329	3.71912	3.5263	3.88817	3.18063	3.24967	3.24006	3.62181	3.42981	3.51979	3.43304	3.35828	3.42953	3.50925	3.38626	3.58629	3.59588	3.58837	3.51151	3.60454	3.43881	3.46261	3.49192	3.5277	3.06575	3.10441	3.23898	3.08533	3.64364	3.37367	3.44316	3.24376	3.47474	3.49081	3.35953	3.45722	4.14575	3.28001
Q15008	0.0229018	3.15539	26.7962	0.0946368	0.00209111	0.0946368	3.13565	3.1594	3.16575	3.17725	3.26653	3.42578	3.27236	3.29549	3.1462	3.00734	3.19581	2.7381	3.13804	3.20286	3.17134	3.17584	2.84659	3.26094	3.30117	3.01579	3.10982	3.16537	3.15237	2.99926	3.29308	3.10472	2.9315	3.18024	3.15453	2.82383		2.94681	3.3163	3.3363	3.07933	3.06774	2.89792	3.20334	3.26124	2.99219	3.15083	3.66541	3.06492
Q15019	0.220607	3.18201	10.4451	0.0447537	0.0902597	0.0447537	1.70423	3.24309	2.89361	3.29914	3.45734	3.48587	3.28509	3.3979	3.24666	2.90819		2.94075	3.1594	3.34771	3.12471	3.29038	3.14544	3.21989	3.21078	3.03444	3.06286	3.23431	3.19877	3.14887	3.29193	3.19549	3.33926	3.27263	3.25231	2.98132	3.02753	2.99575	3.07926	3.08906		3.24752	3.09321	3.13003	3.0305	3.04827	3.31047	3.69003
Q15029	0.868249	4.47761	0.958854	-0.00578126	0.80189	-0.00578126	-0.251284	4.43525	4.4902	4.57204	4.6	4.69136	4.61096	4.43024	4.60587	4.40798	4.54764	4.49608	4.43488	4.62424	4.41166	4.4971	4.43724	4.61444	4.50931	4.41807	4.69644	4.55183	4.39319	4.51763	4.53573	4.41573	4.5874	4.59753	4.46787	4.34532	4.37563	4.23322	4.4869	4.41692	4.2403	4.34174	4.22786	4.52298	4.43118	4.35902	4.40581	4.80944	4.61486
Q15046	0.973167	3.48091	0.177441	-0.00135269	0.959966	-0.00135269	-0.0502702	3.37516	3.66231	3.47636	3.74474	3.66435	3.71877	3.49042	3.57569	3.3195	3.64274	3.73512	3.42702	3.57664	3.56208	3.56557	3.3463	3.57006	3.61593	3.26421	3.356	3.62267	3.4508	3.5685	3.52797	3.43551	3.56444	3.532	3.51736	3.28486	3.63235	3.26573	3.4628	3.44317	3.42284	3.47806	3.24753	3.46437	3.48357	3.23506	3.53717	3.93033	3.47318
Q15056	0.593005	3.55492	3.70162	0.0200861	0.426421	0.0200861	0.797238	3.33639	3.62203	3.56397	3.75127	3.66144	3.79111	3.48322	3.72582	3.35712	3.60233	3.33734	3.44445	3.61788	3.58294	3.55582	3.52973	3.48907	3.71508	3.51507	3.79363	3.62252	3.71337	3.60723	3.56864	3.65599	3.57847	3.55179	3.58189	3.46942		3.44751	3.46962	3.56296	3.37672	3.4729	3.31046	3.58782	3.50212	3.45815	3.55336	3.97383
Q15080	0.295173	3.0754	8.38312	0.0719739	0.145107	0.0719739	1.46984		3.32696	3.16143	2.93252	3.39103		2.93944		2.99155			2.92165	3.32918		3.21353				3.1292		3.117		3.263				2.97387	3.15164					3.29518		2.54415		3.12764	2.92298		3.00002	3.69935
Q15084	0.00485905	3.78525	39.5849	0.110079	0.00011003	0.110079	3.9575	3.65111	3.74978	3.77636	3.89761	4.21502	3.98547	3.61344	4.18499	3.5652	3.69978	3.71136	3.65157	3.7616	3.70287	3.72729	3.68855	3.91132	3.93623	3.68377	3.98433	3.85397	3.84293	3.83557	3.77408	3.72021	3.78769	3.74098	3.99001	3.39157	3.559	3.48041	3.56974	4.02578	3.70842	3.60107	3.4849	3.68963	3.58064	3.60225	3.70723	4.2608	3.76749
Q15125	0.336895	3.39421	7.5704	0.0470687	0.174969	0.0470687	1.3636	3.30328	3.14245		3.49187	3.43788	3.47876			3.16535		3.32556	3.63797	3.51621	3.43042	3.44386	3.30883		3.50472	3.57552	3.52258	3.48444	3.3271	3.32077	3.40917	3.00087		3.36871	3.30539	3.21521	3.04821			3.43817	3.42408	2.93238	3.11772	3.2706	3.39812	3.01432		3.89268	3.5704
Q15149	0.744401	3.76038	2.12014	-0.0181996	0.613742	-0.0181996	-0.505758	3.91532	3.70767		3.84452	3.95535	3.56512	3.83388		3.55835	3.82038	3.46946	3.98662	3.79077	3.88742	3.93272	3.74586	3.56261	3.71189	3.82591	3.71062	3.70108	3.70486	3.64781	3.95457	3.63403			3.76327	3.65724	3.94555	3.35215		3.74754	3.49256	3.68259	3.38829	3.81352	3.88746	3.54245	3.66114	4.24856	4.0543
Q15181	0.0617482	3.48424	19.4504	0.0766244	0.0113492	0.0766244	2.56505	3.29921	3.54504		3.59756	3.56249	3.81016	3.52588		3.28332	3.39875		3.38458	3.52572	3.38242	3.3539	3.27786	3.60357	3.60582	3.36526	3.83187	3.51713	3.54741	3.63364	3.58745	3.32154	3.54198	3.6257	3.37147	3.07952		2.9749	3.41153	3.67035		3.2264	3.22076	3.56453	3.34597	3.23919	3.40039	4.12602
Q15233	0.0311431	3.51941	24.5835	0.0752918	0.00348057	0.0752918	2.96387	3.44933	3.41337	3.62459	3.60998	3.66723	3.73355	3.3494	4.01877	3.47767	3.44177	3.54232	3.41186	3.65219	3.44563	3.39472	3.4891	3.62701	3.70198	3.22949	3.6571	3.50288	3.50264	3.43862	3.44428	3.43851	3.70871	3.54771	3.56988	3.20967		3.25935	3.44559	3.63515	3.5698	3.33844	3.26271	3.51665	3.26228	3.36643	3.52011	4.04687	3.60443
Q15286	0.0494046	3.87345	20.9386	0.124796	0.00805638	0.124796	2.71891					4.13558	3.95772			3.60886					3.6506		3.62027	3.96271		3.714				3.87849			3.94003			3.56522		3.41693			3.73053			3.86305		3.83156		4.38192
Q15349	0.789139	3.28305	1.61156	-0.015003	0.689992	-0.015003	-0.400017	3.22956	3.4356	3.36835	3.22855	3.35217	3.44451		3.57557	3.27451	3.47314	3.12198	3.16106	3.37848	3.23087	3.1907	3.23551	3.36688	3.38272	2.97523		3.22264	3.14419	3.44241	3.46955	3.39163	3.48514	3.42894	3.2983	3.22652	3.06786	3.12228	3.3378	3.25032	3.03565	3.1635	3.24269	3.3098	3.03403	3.26425	3.20639	3.96209	3.36063
Q15365	0.0188918	3.62052	28.1091	0.0792346	0.00154556	0.0792346	3.21727	3.58655	3.59994	3.57866	3.80999	3.85891	3.81131	3.65283	3.78453	3.40864	3.687	3.39315	3.58188	3.72393	3.61545	3.57116	3.74094	3.61934	3.73479	3.48579	3.76824	3.61776	3.64059	3.62675	3.67267	3.53506	3.64917	3.73927	3.66148	3.40265	3.07484	3.43122	3.5168	3.69174	3.49841	3.49548	3.42604	3.57331	3.47416	3.50503	3.48813	4.05555	3.48494
Q15366	0.00485905	3.6023	39.7014	0.0989809	0.000107118	0.0989809	3.96448	3.46455	3.61502	3.602	3.8165	3.60934	3.78955	3.59074	3.89172	3.56083	3.60909	3.476	3.5878	3.79921	3.58343	3.53622	3.59879	3.67928	3.72454	3.48521	3.91783	3.63986	3.58168	3.58041	3.52344	3.61722	3.70673	3.55314	3.62529	3.33226	3.37516	3.44583	3.43541	3.47843	3.6757	3.45868	3.36027	3.75824	3.53808	3.56004	3.56843	4.10684	3.56081
Q15369	0.417591	3.0985	6.09214	0.0513161	0.245915	0.0513161	1.16928	2.93018			3.14835	3.07269	3.27153			2.77554	3.02736	2.97345	2.89413	3.2228	2.98413	3.06955		3.02897	3.25951	2.89755	3.25506	3.41172	3.25191	2.98799	3.24402			3.27098	3.17553			2.69047	2.99468	3.23059		2.82769	2.87629	3.01813		2.95703	2.96945
Q15370	0.333112	3.11524	7.64394	-0.0687977	0.172031	-0.0687977	-1.3786	3.07342			3.22216	2.94256	3.48068				3.08992			3.30642		3.08642		3.30785	3.23145	2.96865		3.21016	3.14818	2.99721		2.94001	3.09848	3.20747				2.90535	3.1155	3.0228		3.06517	2.91689			3.02956	3.07401	3.41669
Q15393	0.0809665	3.35473	17.5681	0.0582223	0.0175063	0.0582223	2.40041	3.25837	3.29051	3.33707	3.47116	3.42393	3.46778	3.29555	3.66109	3.20646	3.25238	3.34752	3.30013	3.43844	3.30802	3.28684	3.34687	3.45558	3.4797	3.2873	3.58104	3.33583	3.48622	3.4633	3.42309	3.29668	3.38354	3.35708	3.4139	3.0416		3.11395	3.29445	3.39275	3.13154	3.24548	3.05036	3.42755	3.33449	3.27145	3.25079	3.66656	3.38938
Q15417	0.685996	3.05822	2.71104	0.0429811	0.535668	0.0429811	0.62306	3.02695	2.91332		3.0953								2.86669						3.22123			3.1983							3.03134			2.61374				2.91671						3.81949
Q15418	0.892138	3.20563	0.780835	-0.0110876	0.835442	-0.0110876	-0.208593	3.17278			3.2319	3.48726				3.07031	3.1859			3.22675	3.04611	3.16092	3.32887	3.33475	3.48434	2.98178	3.18994	3.374	3.03502	3.33076			3.33383	3.24653	3.10301		3.30149						2.88084		3.26277	3.05299			3.495
Q15424	0.131389	3.25191	14.0582	0.0691388	0.0392812	0.0691388	2.08298	3.12088	3.36489	3.4995	3.30852	3.38836	3.41219	3.14303	3.60638				3.08698	3.29645	3.00514	3.23075	3.17084	3.44863	3.38606	2.89044	3.61301	3.26811	3.23111	3.09783	3.28202	3.30956			3.15971	3.02969		3.02521	3.3615	3.32866	3.25328	2.95444	2.79608	3.32388		3.16525	3.36763		3.22401
Q15428	0.528396	3.16889	4.45091	-0.0385846	0.358847	-0.0385846	-0.923499	3.26368	3.16229	3.43856	3.12546	3.12801	3.28493		3.58088		3.16979		3.20063	3.32676	3.06179		3.16782	3.07702	3.05942	3.08068	3.42456	3.14081	2.91816		3.15582	2.94711	3.12009	3.27685	3.1762				3.24596				3.00707			3.02765	3.03533
Q15435	0.582236	3.85016	3.85512	0.0333739	0.411612	0.0333739	0.823318	3.82743	3.83305	3.9632	3.87912	3.80683	4.0644	3.61729	4.35201	3.92502	3.8826	4.11509	3.49201	4.01082	3.40458	3.5498	3.67676	3.90511	3.76072	3.5788	4.10943	3.85774	3.77539	3.85364	3.81745	3.93789	4.4352	4.01508	3.6226	3.88782	3.80116	3.51171	3.95858		3.76894	3.68271	3.55324	4.10528	3.66081	3.93178	4.03126	4.48642	4.26823
Q15437	0.788577	3.30676	1.61992	-0.018197	0.688666	-0.018197	-0.40225	3.16716	3.55563	3.35167	3.33514	3.44384	3.48984		3.44395		3.25879		3.1498	3.44886	3.29622	3.23189	3.29206	3.60853	3.18376	3.13367		3.47827	3.22249					3.26776	3.20996	3.16177	3.29644		3.25697				3.03305			3.27634			2.97196
Q15459	0.17935	3.20933	11.8495	0.0579347	0.06532	0.0579347	1.85689	3.22629	3.31781	3.24255	3.3131	3.23571	3.3452	3.15756	3.52349	3.23664	2.94631	3.16081	3.25442	3.32735	3.14825	3.33521	3.17215	3.198	3.29029	3.05535	3.47797	3.20408	3.21009		3.16556	2.99899	3.1261	3.05128	3.25659	3.21742		2.84818	3.14015	3.21634	2.97127	3.17439	2.89382		3.05368	2.89122	3.31449	3.6753
Q15631	0.398091	3.41215	6.4377	0.0849538	0.227107	0.0849538	1.21955				3.30398		3.22362				3.30954	3.31748						3.38327	3.43051			3.38498			3.35006	3.56042		3.34922					3.17488	3.09728	4.12273		3.05446					3.81169
Q15637	0.1011	3.2387	15.9188	0.0730908	0.025593	0.0730908	2.25721	3.21212	3.38166	3.23451	3.46713	3.44847	3.52415		3.71998	3.10714	3.13919	3.50834	3.23549	3.18497	3.06612	3.17491	3.12964	3.23652	3.3246	3.07419	3.40786	3.12571	3.22784	2.97219	3.24317	3.06083	3.39385	3.34873	3.35508	3.11508		2.92905	3.00084	3.48876	3.43364	3.03058	2.91166	3.00986	3.07595	3.04375	3.24225	3.7082
Q15691	0.676054	3.53183	2.84514	-0.0183993	0.519381	-0.0183993	-0.645639	3.39758	3.7913	3.7564	3.68414	3.63919	3.761	3.37246	3.65864	3.45741	3.78819	3.56011	3.4997	3.67073	3.52412	3.49925	3.4039	3.76939	3.52714	3.43327	3.71206	3.64768	3.40002	3.56512	3.60722	3.42705	3.73832	3.7555	3.50564	3.50594	3.59577	3.07326	3.57276	3.45981	3.30672	3.51258	3.30639	3.65305	3.49036	3.41721	3.55087	3.97063	3.5549
Q15717	0.0217256	3.41345	27.1307	0.0700411	0.0019361	0.0700411	3.14963	3.42822	3.43714	3.33843	3.49785	3.31872	3.49486	3.49711	3.99891	3.37719	3.33653	3.4056	3.35338	3.40752	3.4161	3.3329	3.35438	3.29674	3.4761	3.27944	3.65472	3.45045	3.53017	3.39409	3.39619	3.31312	3.39843	3.46852	3.44391	3.14816		3.04926	3.19173	3.5191	3.30854	3.30708	3.13189	3.38849	3.40053	3.30847	3.17785	3.92314
Q15813	0.913506	3.10822	0.61081	0.00731922	0.868798	0.00731922	0.165616		3.22493	3.16122	3.13785	2.92922		2.76835	3.23134			3.07586	3.42703	3.27009	2.94474	3.10485		3.27373		3.54578		2.99041		3.00404	3.41382			2.86522	3.19073	3.26628		3.07381	2.96008	2.99374				3.15659	3.03541	3.55834	2.9516	3.60297	2.58835
Q15843	0.603427	3.36909	3.60583	0.025843	0.435931	0.025843	0.781315	3.36315	3.35603	3.38848	3.48743	3.60347	3.64817	3.23397		3.16894	3.54475	3.10378	3.00563	3.55654	3.08071	3.17206	3.39701	3.5091	3.54813	3.48025	3.6731	3.69827	3.22373		3.38564		3.61841	3.51046		3.39445		2.95806	3.34272			3.04263	3.19891	3.4354	3.30482	3.19618	3.35217
Q15904	0.281151	3.27897	8.71223	-0.0761069	0.134517	-0.0761069	-1.50891	3.86981	3.10346		3.22711	3.29289		3.17865			3.21486		3.74803	3.05767	3.32622	3.35566	3.51476	3.03538		3.18488					3.02755			3.08707	3.13713	3.56802				3.27715	2.97086	3.44961	2.59763	2.9673				3.59322	3.5295
Q15907	0.0248476	3.61295	26.1401	0.0843812	0.00243213	0.0843812	3.07867	3.4457	3.66964	3.54193	3.72986	3.74597	3.86075	3.59794	3.99454	3.36723	3.53733	3.34519	3.60438	3.80465	3.51939	3.57338	3.5569	3.54184	3.77054	3.51034	3.96712	3.7636	3.66177	3.57329	3.61248	3.38954	3.72645	3.65521	3.66513	3.42302		3.07379	3.49784	3.70328	3.4823	3.48644	3.29601	3.41524	3.34217	3.54149	3.43611	4.15323	3.50757
Q15942	0.258565	3.49829	9.37082	0.0469205	0.115589	0.0469205	1.58157	3.33986	3.74074	3.59431	3.5639	3.61911	3.72794	3.46956	4.04922	3.41061	3.39297	3.3702	3.2928	3.81582	3.3055	3.46903	3.50425	3.51536	3.58843	3.31111	3.68438	3.65174	3.43007	3.54141	3.31301	3.45114	3.62197	3.52852	3.44348	3.48676	3.06576	2.9532	3.29627	3.76021	3.29544	3.29211	3.27702	3.52535	3.40198	3.57996	3.4508	4.13177	3.41705
Q16181	0.793732	3.16983	1.57768	-0.0182118	0.695395	-0.0182118	-0.393324	3.1947		3.42081		3.42076				3.11542		2.9919	3.05397		2.95889	3.02726	3.11334	3.35745	3.2688		3.2516	3.4438	3.12417	3.2153	3.26254	3.27052		3.14942	3.09468		2.78801		3.09468				2.91337	3.28132			2.99546		2.95703
Q16512	0.426759	2.96168	5.85064	0.0508693	0.259978	0.0508693	1.13433	2.91408	2.9067		3.17853	3.36851				2.64919	2.81865			2.72456	2.91863	3.03505		3.15497		2.92287		3.12808	3.02923		3.10004			2.95343	3.07595	2.72443				2.90836		2.89429	2.5346	3.15866	2.71392
Q16531	0.0373584	3.4313	22.8755	0.0697869	0.00515759	0.0697869	2.83362	3.36055	3.46289	3.52396	3.56047	3.58196	3.59898		3.75571	3.35428	3.32441	3.19155	3.48751	3.52943	3.47925	3.42249	3.3408	3.54315	3.51291	3.37049	3.55937	3.49134	3.37769	3.27853	3.3761	3.18795	3.57191	3.51262	3.34515	3.12778		3.11028	3.25647	3.49897	3.33997	3.24582	2.97393	3.42812	3.52431	3.40208	3.42407	4.01175
Q16539	0.369563	3.09628	6.94595	0.0680248	0.202025	0.0680248	1.28851		3.11834			3.15582				3.09198	3.06086		3.26935	3.40644	3.01721		2.99081	2.90751	3.38558	3.22702	3.07131		3.23671		3.2762			3.13856	3.26184	2.62676			3.05864	3.16367	3.19666		2.62087		3.08014	3.14034		3.51343
Q16543	0.207575	3.36193	10.8525	0.052853	0.0821764	0.052853	1.75003	3.37744	3.37451	3.6261	3.61456	3.42388	3.05435	2.96011		3.2463	3.15678		3.1634	3.4504	3.40408	3.43497	3.49597	3.60563	3.42332	3.35461	3.6465	3.41042	3.47359	3.32716	3.44448	3.12574	3.54163	3.52267	3.42979	3.12114		2.91268	3.04974	3.35414		3.09422	3.30702	3.55802		3.40656	3.37389	3.76177
Q16555	0.166397	3.47164	12.3765	0.04995	0.057856	0.04995	1.91029	3.42206	3.71266	3.61424	3.67391	3.50307	3.56235	3.3282		3.32906	3.46408	3.62504	3.31076	3.67108	3.27387	3.446	3.67475	3.59876	3.60019	3.25624	3.51696	3.56556	3.44975	3.49205	3.56491	3.39415	3.69412	3.46735	3.23438	3.35408		3.23659	3.33339	3.39216	3.41087		3.15108	3.61055	3.4343	3.48439	3.43458	3.68841
Q16563	0.896819	3.61991	0.744578	-0.0103085	0.842446	-0.0103085	-0.199143	3.76797	3.32756		3.80899	3.61826		3.35558	3.58486	3.62891	3.56096	3.20295	4.00262		3.7594	3.834	3.63418	3.5206	3.33288	3.7065	3.53985		3.56791	3.52471	3.45348			3.25187	3.64941	3.42483	3.52565	3.0572	3.2621	3.61583	3.57432	3.44489	2.92807	3.53212	3.75878	3.38691	3.57522	3.79382	3.83946
Q16576	0.0539798	3.92071	20.2725	0.0825151	0.00939183	0.0825151	2.62797	3.85405	3.80295	3.99423	3.99845	3.86736	3.85294	3.94343	4.3403	3.77221	3.93445	4.07709	3.7168	3.97256	3.85941	3.90101	3.78991	3.98755	4.1675	3.89085	4.22079	3.92638	3.9358		3.8498	3.70893	3.90632	3.81021	3.89768	3.4325	4.31806	3.81257	3.79638	4.26725	3.95197	3.42062	3.75574	3.77184	3.97001	3.73546	3.83119	4.54543	4.13481
Q16610	0.702491	3.45548	2.57547	-0.0315439	0.552654	-0.0315439	-0.595591	3.71143			3.5166	3.19682		3.44748	3.1647	3.1883	3.43685		3.68169		3.44572	3.72227	3.4624			3.62511	3.27158		3.4427	3.83129	3.15202		3.20165		3.35885	3.44533	3.60403			2.82673	3.22182	3.43381	2.87415	3.42288	3.52545	3.45705	3.07108	3.94164	3.30807
Q16629	0.287009	3.71288	8.57685	0.0358295	0.138776	0.0358295	1.48728	3.59706	3.73974	3.78169	3.77243	3.86544	3.8931	3.66148	4.1542	3.62841	3.81466	3.90139	3.5458	3.81634	3.71216	3.67169	3.63642	3.73814	3.86033	3.54145	3.93735	3.70304	3.65697	3.67633	3.68895	3.60813	3.76528	3.67415	3.7811	3.61309	3.72894	3.46763	3.7877	3.7941	3.62692	3.4684	3.42577	3.85466	3.58423	3.6534	3.74533	4.09761	3.85961
Q16630	0.182247	3.26988	11.7159	0.0592666	0.0673607	0.0592666	1.8446	3.0972	3.21483	3.21487	3.5178	3.40317	3.43636	3.24381	3.71754	3.30003		2.84809	3.16037	3.31707		3.32254	3.06071		3.40253	3.05245	3.55946	3.19531	3.33042	3.33209	3.26999		3.39506	3.12124	3.3392	3.12105		2.85795				3.23526	3.03178	3.28398	3.20391	3.13131		3.77449	3.4012
Q16650	0.266291	3.09835	9.15862	0.0542617	0.121377	0.0542617	1.55741	2.90293	3.17102		3.37367	3.33423	3.35989	3.17015	3.26072	3.06399	3.05187	2.71387	3.14742	3.19739	3.18017	3.12753	2.86015	3.18243	3.47666	2.79526	2.84056	3.25234	2.69388	2.97715	3.18534	3.16948	3.21783	3.20337	2.7576	2.90551	2.72514	3.04787	2.63286	3.05421	3.04853	3.0943	2.90666		2.76344	2.97762	3.16696	3.45127	2.89225
Q16658	0.00949789	3.72089	33.0144	0.0912669	0.000499524	0.0912669	3.5475	3.524	3.869	3.71294	3.88137	3.94711	3.97523	3.76561	4.08404	3.57924	3.59552	3.66184	3.54631	3.99626	3.53202	3.56774	3.64815	3.7856	3.79947	3.65468	4.00445	3.86654	3.76738	3.83358	3.71578	3.73833	3.71645	3.67977	3.58482	3.59055	3.39085	3.36745	3.64705	3.91396	3.81874	3.56091	3.39476	3.84427	3.68885	3.70348	3.67707	4.22711	3.62743
Q16698	0.0575787	3.30946	19.8344	0.0776794	0.0103886	0.0776794	2.59353	3.30096	3.31225	3.31446	3.52344	3.32665	3.41884	3.37549	3.61684	3.02635	3.19916	3.06653	3.25741	3.41551		3.42688	3.28754	3.31784	3.34051	3.10714	3.5599	3.34719	3.28582	3.31716	3.23985		3.36038	3.23864	3.11972	3.0135		2.88414	3.03721	3.2972	2.93606	3.19068	3.10225	2.93754	3.04128	3.11623	3.27258	3.8862	3.14656
Q16777	0.00586793	4.49668	37.1135	0.139381	0.00019438	0.139381	3.80814	4.42196	4.51231	4.62208	4.71329	4.52991	4.75166	4.44223	4.97546	4.38435	4.62316	4.70969	4.43841	4.53123	4.33772	4.39356	4.56948	4.56716	4.68892	4.22753	4.56554	4.43164	4.43604	4.47568	4.66827	4.49166	4.62397	4.46788	4.4118	4.24291	3.80413	4.34262	4.48885	4.46951	4.44273	4.29953	4.24689	4.52188	4.26325	4.48848	4.51706	5.0336	5.14815
Q16836	0.287009	3.34503	8.56482	0.0430681	0.139161	0.0430681	1.48668	2.98882	3.4899	3.47992	3.46985	3.43431	3.55126	3.11941	3.62905	3.29347	3.39818	3.2395	3.22166	3.39587	3.23535	3.20244	3.32113	3.33654	3.4977	3.24738	3.43362	3.36053	3.14351	3.29623	3.43445	3.41788	3.4415	3.32283	3.39002	3.28344		3.11876	3.27957	3.37797		3.12589	3.11993	3.31137	3.10022	3.31009	3.3855	3.90542
Q16851	0.103213	3.31053	15.6516	0.0648288	0.027217	0.0648288	2.22957	3.06274	3.36975	3.3074	3.35823	3.4799	3.58654	3.14871		3.20586	3.39791		3.22104	3.46641	3.20897	3.28945	3.26513	3.3884	3.42133	3.16481	3.50838	3.45062	3.35903	3.29946	3.33943	3.11789		3.49523	3.36259	3.23754		2.95599	3.17816	3.49559	3.14477	3.11841	2.87365	3.39894	3.18392	3.2506	3.21292	3.70991
Q16891	0.191935	3.2942	11.3725	0.0595912	0.0729043	0.0595912	1.80727	2.99005	3.29378	3.44991	3.38614	3.2632	3.58567	3.2894	3.73044	3.01092	3.46319	3.19567	3.06866	3.3344	3.26817	3.27321	3.31291	3.23805	3.38818	3.17336	3.48004	3.39898	3.25633	3.32474	3.33472	3.29473	3.37615		3.28321	3.11529		3.03733	3.20257	3.37787	3.34414	3.0839	2.88509	3.16383	3.31489	3.36986	3.21286	3.89196
Q2NL82	0.246927	3.00853	9.69318	-0.0652976	0.10732	-0.0652976	-1.62873		2.99314	2.57997	3.13559	3.20626	3.25241	3.01998		2.82988	3.13973		3.00883	3.03717	3.187	3.02205	2.95246	3.30087	2.98563	3.00799		3.20835	2.74967	3.18598	3.02796		3.10792	3.17692	3.01528	2.82635	2.96496		2.93963			2.9208	2.63326	3.133		2.71839			3.07817
Q32P28	0.277045	2.97324	8.86318	0.0832371	0.129922	0.0832371	1.52942	3.05877	2.98789	2.80407	3.195	3.14936	3.3624		2.92624	2.75321			2.96896	3.14306	2.98612	3.06775	2.7568	3.00546	3.17054	2.80628	3.25195	3.22959	3.18936	3.18514	3.07448	2.69989	3.04429	3.26167	2.89577	2.47251		2.76828	2.46249	3.25174	2.85911	2.73352	2.68734	3.10432		2.82149		3.70611
Q32P51	0.557875	3.46214	4.08501	0.0302823	0.39039	0.0302823	0.861361	3.56336	3.29473	3.35219	3.39703	3.38707	3.75015	3.44399	3.47796	2.99827	3.49723	3.47999	3.17866	3.34571	3.41055	3.06966	3.5687	3.22778	3.49485	3.37796	3.89863	3.31213	3.5026	3.45079	3.19514		3.8419	3.60308	3.6037	3.30028		3.12894	3.28713	3.64763	3.44999	3.16012	3.20777	3.42962	3.50731	3.45437	3.26552	3.81825	3.21471
Q3ZCW2	0.458768	3.17664	5.36184	0.0622473	0.290949	0.0622473	1.0627					3.29258		2.85155		2.76041			3.46724		3.64435	3.09828	3.06594			3.21417			3.21493		3.2448				3.31334	2.5361	2.90069	2.81307	2.78505	3.1736	2.96509	3.23456	2.73771		3.14487
Q4FZB7	0.910222	4.21656	0.656578	0.00692901	0.859691	0.00692901	0.17704	4.16398	4.25932	4.39937	4.15506	4.2627	4.33902	4.14447	4.65653	4.26846	4.32552	4.50465	3.94324	4.28684	3.96782	4.04118	4.07472	4.36437	4.2033	4.112	4.53753	4.25574	4.0496	4.26024	4.19231	4.33401	4.75935	4.40891	4.0362	4.22974	4.29772	3.93824	4.20023	4.32131	4.06934	3.9651	3.96765	4.37626	4.02367	4.37349	4.27329	4.91835	4.69538
Q4G0J3	0.426759	3.23461	5.88366	-0.0467837	0.258009	-0.0467837	-1.13782	2.87202	3.48631	3.32367	3.47775	3.50514	3.16646	3.14063		3.15348	3.36316	3.21722	3.40168	3.55628	3.31053	3.28543	3.02404	3.54081	3.13367	3.25718	3.27883	3.3276	3.06172	3.36822	3.33949	3.20187	2.98366	3.47993		2.80808	3.19585	2.97422	3.33296		3.15163	3.18187		3.21595	2.99788	3.17696	3.37786	3.71003	2.94751
Q53GQ0	0.605205	3.34703	3.58428	0.0228894	0.438099	0.0228894	0.777419	3.27053	3.4141	3.23561	3.49236	3.73759	3.47885	3.19254	3.68327	3.29714	3.33387	3.21304	3.36874	3.34485	3.26022	3.34476	3.26231	3.42071	3.33958	3.20871	3.53537	3.45927	3.30433	3.40093	3.42398	3.36596	3.46917	3.45363	3.39546	3.19355		3.13788	3.3276	3.33051		3.24912	2.95799	3.39771	3.22212	3.24704	3.40288	3.65835
Q562R1	0.000101151	4.43017	68.304	0.263587	1.47774e-07	0.263587	5.49852	3.24859	4.51251	4.41786	4.55999	4.53995	4.65712	4.58736	4.81962	4.50544	4.11389		4.21961	4.64835	4.31635	4.12525	4.53441	4.47737	4.68707	4.33335	4.70588	4.48252	4.67327	4.57337	4.55747	4.48909	3.43719	4.46289	4.63503	3.4758	3.68367	3.96103	4.47059	4.77185	4.40315	4.04709	4.08	4.71133	4.69312	4.20531	4.40061	4.96083
Q58FF8	0.0349707	3.66692	23.6739	0.093916	0.0042915	0.093916	2.89821	3.68841	3.73633	3.62765	4.0596	3.89731	3.86251	3.76296	3.59783	3.42052	3.592		3.603	3.67852	3.57843	3.66347	3.68283	3.60714	3.7559	3.69575	3.77337	3.83672	3.83998	3.61084	3.64317	3.46447		3.56993	3.89444	3.48565	2.89445	3.66887	3.36929	3.83212	3.59585	3.47459	3.32598	3.58328	3.72649	3.65084	3.55221	4.15881	3.56693
Q58FG1	0.0471919	3.35572	21.331	0.0802736	0.00736043	0.0802736	2.71989	3.33066	3.39275	3.50432	3.45217	3.31168	3.50523	3.53018		3.16987	3.33897		3.35519	3.40979	3.25724	3.25115	3.16205	3.28517	3.45087	3.20202	3.44572	3.40698	3.38501	3.36448	3.37232	3.38822	3.61525	3.38534	3.25401	3.14664		2.90443	3.46603	3.36688	3.24023	3.2403	3.09804	3.22067	3.34893	3.27801	3.44063	3.9002
Q5D862	0.761889	4.02369	1.93059	-0.0397074	0.641122	-0.0397074	-0.467135	4.39804	3.8411	3.25117	4.44306	4.3786		4.32428	4.23766	3.85159	4.15725	4.02622	4.82416	3.22496	4.42491	4.60589	4.46888	3.48417		4.19344	4.21137	3.32548	4.24142	4.44848	3.69957	2.67349	3.17353	3.36474	4.41096	3.94199	4.40807	3.46164	3.36707	4.3199	3.84655	4.31765	2.82116	4.32046	4.28669	4.29369	4.1978	4.27211	4.35349
Q5JTV8	0.140218	3.08959	13.5011	0.0736112	0.0446568	0.0736112	2.02902	2.98368	3.20129		3.10906	3.38417	3.3043	2.96675			2.88178	2.6338	3.00948	3.27042		2.95642	3.35324	3.01654	3.28627	2.72957	3.48356	3.10509	3.19031	3.34663	3.04092	3.05369		3.23516	3.05245	2.69626			2.9484	3.21943		2.7684	2.72133					3.55874	3.14609
Q5SSJ5	0.405479	3.1829	6.29162	0.0456337	0.234876	0.0456337	1.19505	3.01203	3.33789		3.23073	3.22377	3.26074	3.24811	3.61065	3.23683	3.2471		2.97425	3.27263	3.08957	2.93788	2.9492	3.34181	3.22904	2.96463	3.20258	3.21622	3.18996	3.16709	3.43133	3.27745	3.35038	2.9633	3.18377	3.25668		2.74549	3.21917	3.17102	2.92496	2.78197	2.83285	3.32136	2.98746	3.16017	3.20896		3.74592
Q5VVQ6	0.490586	3.0512	4.93865	0.0647378	0.320726	0.0647378	1.00048	3.20109								2.71151		3.11306	3.2751		2.90558		3.06246			2.9527					2.92972				2.70187	2.67488				3.13026	3.14273
Q5VWQ8	0.256618	3.40857	9.44618	0.0830214	0.113601	0.0830214	1.60395	3.35964		3.51395	3.42201				3.76068	3.22887			3.33034	3.53564	3.34048	3.19804	3.13364		3.46174		3.63113	3.47017	3.54125					3.63296	3.3906	3.00194			3.0844			3.16226			3.3846		3.55296	3.84018
Q5XKE5	0.615685	4.0779	3.45393	-0.0865507	0.451448	-0.0865507	-0.758348										3.69155						4.23984			4.1595	3.79553			3.84644											4.18751					3.43349
Q6DKI1	0.641787	3.59912	3.20412	0.0313361	0.478176	0.0313361	0.712643				3.90645		3.83663				3.45312			3.6393	3.72854		3.67939			3.40896	3.7059	3.59954		3.53897		3.62674			3.55105								3.17562		3.58574			3.96093
Q6DKI2	0.42776	3.24208	5.81441	0.0478293	0.262156	0.0478293	1.12633	3.12194	3.44677	3.14095	3.42158	3.58787	3.44966	3.40084	3.73366	2.85425	3.10405		3.18582	3.39604	3.16269	3.21771	2.9484	3.28054	3.35379	3.20393	2.93039	3.41235	3.49967	3.33975	3.21589	2.92026	3.40404		3.21162	2.84208		2.74666	3.14558	3.66644		2.89751	3.12497		3.00233	2.48355	3.34316	3.9281
Q6IAA8	0.820948	2.83617	1.35017	-0.016316	0.732796	-0.016316	-0.342462		2.79853		2.99224	3.23912	2.96088	2.76052		2.95773	2.80744				3.01194	2.69247			2.90795	2.78671		2.98725	2.91762	2.95383	2.64095	2.81651			3.09221			2.56409		2.93388
Q6IBS0	0.0582341	3.00185	19.7677	-0.164147	0.0105494	-0.164147	-2.63395	2.75031			3.2954	3.49989	3.50699			3.23175	3.17016		3.11297	2.99069	3.16545	3.16275	2.96319		2.56136	3.04463	2.8415	3.10889	2.78419	3.19316				2.85484	3.23269	2.84197	2.48005			3.19919		2.76359		2.89358		2.82558			2.93443
Q6KB66	0.677915	4.00594	2.81984	-0.0379249	0.522415	-0.0379249	-0.641182	4.34839	3.80614		4.2897	4.15931		4.14562	4.19026	3.83127	4.05081	4.09018	4.61706	3.44221	4.50922	4.39111	4.19886	3.59719	3.42121	4.09443	4.03341	3.47571	4.16699	4.33995	3.92535		4.04272	3.30362	4.12869	3.90526	4.25402	3.62893	3.54631	4.35367	4.32272	4.18453	3.61381	3.83462	4.15251	3.76553	3.80049	4.25287	4.07705
Q6NUK1	0.0250852	3.16168	25.9701	0.118248	0.00252924	0.118248	3.08845	3.0618	3.17536	2.95608	3.15938	3.34197		3.2462	3.6589	2.90402	3.11636		3.01282	3.02657	3.14111	2.9879				3.00427		3.16357	3.11866	3.19578	3.22721			3.00737	2.9503	2.89062			3.02408	3.28617	2.98104	2.88245	3.00159	3.19063		2.90144	3.30779	4.05718
Q6P2Q9	0.200109	3.16673	11.0922	0.0539514	0.0777634	0.0539514	1.77671	3.04901	3.09863	3.25596	3.32009	3.15438	3.37316	3.12494	3.57707	2.9893	3.31128	2.91125	3.07711	3.27135	3.15817	3.14331	3.13677	3.17671	3.16876	3.00743	3.38308	3.11335	3.15894	3.21228	3.09992	3.19216	3.30348	3.17471	3.18452	2.96523	2.88915	2.8093	3.1988	3.27488	2.8621	3.10472	2.86937	3.27425	3.0196	3.11637	3.17148	3.71473	3.41792
Q6P4A8	0.734676	3.21183	2.2109	0.0334797	0.60105	0.0334797	0.525064	3.02253			3.28298					2.93544			3.39155		3.27128	3.05161					3.59182		3.30425	3.05844	3.16356				3.1862	2.78672			3.11468	3.26045	3.6774	3.10761	2.99867		3.0207				2.92042
Q6PI48	0.762461	3.06319	1.91859	0.0221914	0.642896	0.0221914	0.465405	2.91933	3.15261	2.4757	3.10052		3.09954	3.12484	3.46772		2.90889		2.96791	3.19874	3.07604	3.02255	2.95094	3.04566	3.13876	2.74475	3.40373	2.96645	2.86602	3.21654	3.05479	2.86562	3.04559	3.27847		3.04569	2.84952		3.00069	3.19664	3.14592			2.99783		3.08547	2.65035	3.57792
Q6XQN6	0.432189	3.10691	5.74388	0.0437863	0.266448	0.0437863	1.11613	2.76249	3.11703	2.98049	3.35627	3.5535	3.10626	3.09195	3.34819	2.86655	2.99074		3.1636	3.22224	3.1565	3.03684	2.82298	3.25171	3.26497	3.15076	3.19714	3.09014	3.09752	3.29159	3.09886	3.10195	3.13103	3.26008	3.21124	2.62433	2.67596	2.83417	2.96034	3.35334	2.99593	3.18012	2.8998	3.16509	3.18915	2.9289		3.66861
Q71DI3	0.000299491	5.2897	56.1863	0.168498	2.40643e-06	0.168498	4.87745	5.11669	5.22636	5.37869	5.48588	5.35715	5.34652	5.29767	5.69319	5.24199	5.27398	5.24388	5.15855	5.40279	5.20984	5.15127	5.41526	5.37507	5.52321	4.99085	5.39076	5.3856	5.46652	5.28807	5.42886	5.2966	5.26495	5.34232	5.39173	4.75595	4.5679	5.05807	5.23498	5.41779	5.18877	5.00657	5.11803	5.44176	4.95153	5.21487	5.32121	5.82971	5.86517
Q7KZF4	0.760926	3.57302	1.93986	0.0107829	0.639756	0.0107829	0.468868	3.53563	3.6688	3.63487	3.73398	3.80923	3.68603	3.51646	3.82413	3.53185	3.65279	3.55976	3.52715	3.60265	3.55232	3.59115	3.52227	3.72294	3.62127	3.51273	3.80769	3.70275	3.50735	3.60712	3.58629	3.53349	3.63976	3.62929	3.55622	3.37116	3.49499	3.23215	3.66257	3.53018	3.29621	3.45734	3.29667	3.58464	3.4128	3.44184	3.57131	3.99458	3.45905
Q7L014	0.863493	3.00577	1.00464	0.0092547	0.79348	0.0092547	0.262484	2.84699	3.05258	3.08055	3.11648	3.17684	3.46952	2.90999	3.45161	2.96406	3.06538	3.10863	2.8686	2.87051	2.86318	2.95681	3.00565	3.11016	3.10862	2.838	3.32903		2.89807	3.14938	3.01887			2.99589	2.94696	2.77936	2.60697		3.08511		2.86047	2.76887	2.64392			2.79053	2.98667		2.88232
Q7L1Q6	0.481624	3.23779	5.05001	0.030962	0.312607	0.030962	1.01307	3.25127	3.30349	3.44387	3.30343	3.50025	3.22857	3.16153		3.19591	3.18839	3.33783	3.14567	3.22872	3.23074	3.07476	3.0217	3.43738	3.19602	3.20568	3.53875	3.11485	3.23073		3.36294	3.21751	3.39043	3.28756	3.23637	2.99147		2.97682	3.11802	3.52956		2.98268	2.93923	3.20511	3.08943	3.18165	3.23872	3.79323	3.70051
Q7L592	0.942314	3.59277	0.403339	0.00399612	0.91131	0.00399612	0.111682	3.5632	3.58849	3.83073	3.62737		3.7661	3.65306	4.12451	3.66853	3.61438	3.63811	3.45426	3.68219	3.53913	3.5545		3.75508	3.47851	3.43218	3.80244	3.6812	3.44633	3.52852	3.50317	3.73457	3.8045	3.5797	3.4595	3.35321	3.63253	3.40956	3.6742	3.6945	3.45854	3.42426	3.44162	3.69961	3.66798	3.61334	3.6605		3.90996
Q7L7L0	0.0168316	4.07673	28.8909	0.120598	0.00129095	0.120598	3.27455	3.96263	3.82014	4.05733	4.25522	4.22825	4.22791	4.14025	4.60221	4.00279	3.9428	4.0557	3.81397	4.08962	4.05574	3.93062	4.07183	4.12711	4.22878	3.93641	4.27741	3.66138	4.14299	4.18185	4.24968	4.0022	3.73909	4.12904	4.12404	3.75026		3.63066	3.86801	4.1138	4.15741	3.87559	3.83448	4.04922	3.93795	3.80624	4.13741	4.60682	4.96932
Q7L9L4	0.475937	3.39569	5.13171	-0.0450382	0.306781	-0.0450382	-1.028		3.5631	3.72427	3.28319	3.71343	3.56591				3.52224		3.42387	3.62613	3.2207		3.37987	3.48874	3.60899	3.28026	3.44521	3.2946	3.35902		3.16553	3.42361		3.36228	3.48841	3.17416		3.16125		3.65969	3.08886	3.29881	3.02005	3.61968	3.26018	3.02556	3.4077
Q7Z3Y7	0.419364	5.85675	6.01059	-0.10466	0.250577	-0.10466	-1.15317	6.31804	6.21275	4.85109	6.30241	6.35235	4.78564	6.11634	6.44486	6.02699	6.08762	5.33241	6.44124	4.99265	6.46841	6.44479	6.26929	5.84959	4.69892	6.29152	5.98437	5.07513	6.37163	5.71836	5.62112	5.10586	5.03377	4.96674	6.24279	6.13044	6.39364	4.97711	4.92152	6.11132	5.72252	6.4811	5.18803	5.86063	6.4114	5.77918	5.8556	5.81907	6.3746
Q7Z406	0.593005	3.51496	3.70448	-0.031864	0.42614	-0.031864	-0.798473	3.49708	3.65056	3.48742	3.76948	3.87415	3.76213	3.53209	3.81892	3.4718	3.50869	3.58524	3.45958	3.81402	3.61201	3.4756		3.61477	3.66639	3.46834			3.5587	3.65293	3.5841		3.57049	3.64287	3.65698	3.36487		3.04141	3.60829	3.56373	3.02919	3.45454	3.22283	3.62792	3.36559	3.54071	3.44375		3.59968
Q7Z4V5	0.605238	3.52221	3.57966	-0.0326415	0.438565	-0.0326415	-0.778169	3.50895	3.40126	3.72399	3.71204	3.87235	3.35532	3.7006		3.64795	3.59974	3.62963	3.45242	3.55122	3.56627	3.61892		3.743	3.61087	3.33218		3.66182	3.45307	3.60033	3.49559	3.56177	3.63727	3.58928	3.5817		3.27804	3.33919	3.54783	3.70054		3.41837	3.35214	3.54305	3.19255		3.50357	3.82756
Q7Z4W1	0.525245	3.46264	4.522	-0.0313359	0.35302	-0.0313359	-0.931349	3.50769	3.45008	3.34722	3.70635	3.63074		3.5061	3.56839	3.31614	3.15098		3.74434	3.42872	3.68018	3.64191	3.54388	3.36916	3.33177	3.6019	3.35459	3.44099	3.5092	3.6727	3.39123	3.30995	3.298		3.56908	3.2744	3.45144	3.11331	3.14623	3.42145	3.40136	3.57494	2.71426	3.39577	3.66941	3.16648	3.14989	3.99468	3.29547
Q7Z6Z7	0.708961	2.82946	2.50752	0.0336697	0.561368	0.0336697	0.583781		3.01176		2.90748	2.85028	2.8669					2.54197			2.68849	2.75147	2.85325		2.85418			2.98674			2.87821				2.85253			2.55226		2.82816
Q7Z739	0.503655	3.31287	4.78102	0.035098	0.332581	0.035098	0.973437	3.32529	3.26399	3.20396	3.37977	3.47933	3.47461	3.57703		3.11076	3.26179		3.16093	3.63394	3.40824	3.35397	3.27915	3.4159	3.36685			3.54135	3.20538		3.38959		3.47959	3.21439	3.47683				3.26107	3.32791				3.51417	3.42512
Q7Z794	0.515751	5.31555	4.63969	-0.0653913	0.343583	-0.0653913	-0.950083	5.7577	5.16685	4.53702	5.69542	5.32102	4.66874	5.55772	5.3742	5.24865	5.43975	5.51856	5.55712	4.85723	5.41804	5.94496	5.58816	5.32007	4.77304	5.56803	5.35786	4.79902	5.31686	5.56806	4.99441	4.67707	5.08023	4.73302	5.61449	5.29334	5.66737	5.38882	4.46622	5.75313	5.75122	5.55486	5.15612	5.18544	5.56168	5.25694	5.35181	5.63817	5.61019
Q86SE5	0.672867	3.12743	2.87699	-0.028276	0.515586	-0.028276	-0.652424	2.96276	3.17707		3.25439	3.53224	3.45878	3.23618	3.47277	3.16524	3.09118	3.20549	3.02311	3.29434		3.13155	3.03267	3.05263		3.00266	3.30415	3.24282	3.10848	3.18705	3.28047	3.00604	3.06099	3.29605	3.17354	2.85955	2.73002	2.61525	3.17283	3.12715	3.00536	3.12153	2.77574	3.2509	2.81987	3.10802	3.00852	3.60042	2.57962
Q86U42	0.262712	3.22152	9.26045	0.0507996	0.118565	0.0507996	1.57212	2.92784			3.37234	3.2402	3.40295		3.48699	3.02365		2.93537		3.21729	3.31891	2.92137	2.9652	3.3664	3.24145			3.30418	3.08885		3.29404		3.34213	3.25237	3.39128	2.9793			3.09672	3.38499			2.98091	3.2002	3.06753	3.06497	3.20459
Q86UE4	0.0150424	3.19937	29.7681	0.104633	0.00105484	0.104633	3.35052	3.151	3.04336		3.37786		3.12251		3.5138		3.29112	3.08222	2.98624	2.91435	3.03101	3.22632		3.44318	3.33391			3.13324	3.19574	3.1676	3.35318	3.24243	3.05955	3.10454	3.12366	2.99104		3.02447	3.17241	3.22779		2.96632	2.73698	3.34074		3.04404	3.10565	3.85213
Q86UX7	0.522914	3.53899	4.55131	0.0230827	0.350646	0.0230827	0.935857	3.3859	3.71953	3.65742	3.61576	3.7469	3.67734	3.38204	3.55675	3.50955	3.60585	3.37895	3.39532	3.70064	3.47806	3.49237	3.50359	3.69251	3.5885	3.38918	3.67525	3.6071	3.40715	3.62319	3.5225	3.46232	3.71039	3.63935	3.58362	3.47246	3.40368	3.19679	3.59099	3.64516	3.43817	3.35606	3.24829	3.72233	3.54611	3.53992	3.5692	4.04294	3.33519
Q86V81	0.146679	3.44708	13.1876	0.0531414	0.0480001	0.0531414	1.99222	3.48108	3.44407	3.62679	3.56152	3.41594	3.63148	3.34103	3.957	3.36872	3.21279	3.57562	3.26409	3.53539	3.39191	3.43063	3.35585	3.55312	3.45573	3.35995	3.9674	3.42446	3.46656	3.31971	3.41748	3.34553	3.53796	3.50522	3.37528	3.23803		3.16389	3.2338	3.46957	3.5106	3.13312	3.12881	3.51596	3.53182	3.30458	3.40196	4.00517
Q86VP6	0.65951	3.16118	3.05612	0.0197254	0.494753	0.0197254	0.68433	2.98906	3.29836	3.2221	3.2634	3.27775	3.52739	3.35125	3.35187	3.02766	3.33939	3.21203	3.05975	3.4056	3.04346	3.1016	3.07421	3.1984	3.37207	3.07659	3.50184	3.14054	3.11625	3.33242	3.12824	3.03148	3.32139	3.20731	3.14209	2.85493	2.66205	2.81979	2.92571	3.26571	3.10269	2.92236	2.91015	3.21906	3.13481	3.12622	3.14868	3.7543	3.13617
Q86YZ3	0.660426	4.25884	3.0122	-0.0756087	0.499782	-0.0756087	-0.676469	3.6518		3.72223	5.23388	3.91905	3.51083	4.3242	4.02219	4.50668	3.70437	5.26874	3.83417	3.96193	5.18447	3.65195	3.98937	3.84671	3.79454	3.5615	4.55206	3.70613	5.65495	5.5934	3.46612	3.57565		3.74636	5.25823	3.53147	5.48106	5.31018	3.66635	5.55782	5.65404	5.19282	5.06042	3.7633	3.82377	3.91307	3.8112	4.75467	4.12459
Q8IUE6	0.200705	4.01038	11.0549	0.0714786	0.0784346	0.0714786	1.77812	3.77778	4.06604	4.00397	4.08172	3.93954	4.02084	4.01509	4.45317		3.97968	3.94036	3.93795	4.16113	3.90271	3.9332	4.15036	3.93073	4.19274	3.82549	4.17219	3.92614	4.03123	4.00146	4.10772	3.95771	4.06862	4.03229	4.13944	3.83424		3.82278	3.75623	3.95194	3.92321	3.61821	3.65452	3.85614	3.96452	3.93011	4.01712	4.5226	4.90857
Q8IUR7	0.0242178	4.49001	26.3455	0.108056	0.00231979	0.108056	3.09133	4.54033	4.56125	4.45923	4.67389	4.58254	4.68627	4.33979	4.60391	4.42396	4.43623	4.4977	4.2835	4.73465	4.25868	4.34937	4.52179	4.62305	4.61569	4.46993	4.66009	4.66279	4.50092	4.513	4.59152	4.39944	4.84635	4.57901	4.48407	4.53532	3.64578	4.12943	4.36974	4.65905	4.46793	4.06436	4.22414	4.71737	4.38068	4.66914	4.42205	4.99854	4.38716
Q8IV08	0.08244	3.2317	17.3739	0.119307	0.0183066	0.119307	2.39468	3.1608	3.31076		3.01859	2.95468	3.27661	3.13742		3.17408			3.21781		3.08855	3.27098				3.21608					3.18756			2.89365	3.1341	3.15893	3.03367		3.3354	3.12626	2.92733	2.80745	2.58004	3.49069	3.04732	2.99608	3.36488	3.8398	3.26203
Q8IX12	0.247386	3.45079	9.67053	-0.0527077	0.107881	-0.0527077	-1.6171	3.49893	3.49125	3.60907	3.70096		3.68245	3.15835	4.04301	3.21523			3.40988	3.5916	3.4865	3.40747	3.48431	3.61253	3.61731	3.35123	3.47639	3.8427	3.63677		3.60258	3.36407	3.72129	3.47765	3.38126	3.12709		3.22416	3.42193			3.31424	3.35842	3.15015	3.04999	3.33188			3.2904
Q8IYD1	0.76965	2.89113	1.85351	-0.0184728	0.652602	-0.0184728	-0.451293	3.01438	3.15756	2.99445	3.16101	3.23372	3.19595	2.69073		2.561	3.02661	2.83	3.02914	2.87786	3.01686	2.86502	3.06139	2.98797	3.0245	3.01697		2.9624	2.88443	2.99733	3.10753		3.12712	2.8908	2.76315	2.66992	2.82236	2.33887	2.69146	2.62826		3.01678	2.59551	2.57052	2.78898	2.97756			2.82093
Q8IYQ7	0.646623	3.76777	3.16726	0.0332174	0.482251	0.0332174	0.705499	3.72996	4.03163	3.32342	3.88097	3.87061	3.91574	3.99211	4.50828	3.2672	3.86132	3.94267		3.75589	3.73457	3.71656	3.48203	3.62969	3.63931	3.76375	4.03122	3.98799	3.59153	3.88574	3.32396	3.67473	3.85585	3.91733	3.79112	3.50351		3.51802	3.65437		3.93119		3.29026	3.79529	3.76816	3.7359	3.552	4.53093
Q8IYT4	0.132541	3.64921	13.9184	0.0833321	0.0405658	0.0833321	2.06818	3.38195	3.74648		3.62479		3.7672	3.47207	3.98153		3.61565	3.53252	3.98571	3.62677		3.5465		3.75021	3.77428	3.61558	3.75611	3.70531	3.70336	3.33938		3.6596		3.77466	3.61862	3.16743	3.19258	3.42154	3.5834	3.96	3.43567	3.21229	3.18448	3.74494			3.56872	4.07968
Q8IZ83	0.442857	3.12576	5.57159	0.0484061	0.277231	0.0484061	1.09293	3.17773	2.94015		3.2782	3.19278		3.34091		3.03576	3.31665	2.91028	3.23372		3.01992		3.06829	2.99069	3.0173			2.98035	3.16939	3.25185	3.22919				2.89907	2.91707					3.03763			3.32723	3.18888	2.9462
Q8IZP2	0.321817	3.52026	7.86186	-0.0384323	0.163612	-0.0384323	-1.39913	3.44668	3.56833	3.49489	3.70744	3.94702	3.7533	3.2798	3.67749	3.55478	3.67196	3.63793	3.57016	3.59077	3.36713	3.53931	3.61477	3.73872	3.71711	3.62522	3.79955	3.57038	3.2935	3.686	3.48923	3.67034	3.67903	3.56082	3.51512	3.34488	3.47525	3.39343	3.42216	3.57074	3.25072	3.40358	3.40449	3.49418	3.28571	3.47601	3.71314	3.69591	3.33412
Q8N163	0.130075	3.14608	14.137	0.0642788	0.0385743	0.0642788	2.08674	3.13379	3.13339	2.78718	3.24719	2.94021	3.29418	3.17207	3.16233	2.86189	3.08634	3.05652	3.03106	3.23577	3.0343	3.0818	3.15122	3.34326	3.18347	2.78173	3.05376	3.20545	3.06952		3.164	3.11044	3.18382	3.07439	3.0103	2.88044		2.79177	3.1778	3.47579	3.0673	3.11796	2.68828	3.01897	2.9713	2.88717		3.87882	3.18788
Q8N1G4	0.10229	3.38408	15.7608	-0.0597617	0.0265412	-0.0597617	-2.24035	3.38963	3.52267	3.31267	3.5174	3.67375	3.5295	3.49177	3.55029	3.41714	3.5209	3.52289	3.51146	3.33094	3.47928	3.45712	3.39568	3.56343	3.40075	3.4121	3.30016	3.412	3.23194	3.51792	3.11532	3.42998	3.57501	3.39201	3.54218	3.37688	3.55607	3.04484	3.45668	3.48845		3.28703	3.04329	3.31863	3.54627	3.17404	3.37656	3.77783	3.2661
Q8N1N4	0.661171	4.11012	3.00311	-0.0523706	0.500829	-0.0523706	-0.674763	4.52576	4.07452	3.27871	4.27452	4.45158	3.09342	4.44741	4.43411	4.07136	4.23785	4.32466	4.73204	3.25144	4.57759	4.4437	4.45571	3.86415	3.3083	4.34661	4.28308	3.34309	4.36995	4.49658	3.99038	3.38701	3.53221	3.07972	4.46027	4.18514	4.59423	4.05117	3.4043	4.42465	4.45315	4.58173	3.82412	3.65803	4.4216	3.98433	4.14051	4.10919	4.39637
Q8N3U4	0.788324	4.53483	1.62694	-0.0320449	0.687552	-0.0320449	-0.402922	5.01142	3.92315	3.63085	4.79232	4.32346	3.67939	4.69584	4.56438	4.4452	4.45259	5.46017	4.7463	3.66495	4.69676	4.7512	4.7892	3.75115	4.0973	4.69601	4.83695	3.77774	4.8365	5.23477	4.43277	3.73104	4.35292	3.8855	4.85782	4.74717	4.94494	4.58718	3.75357	5.24883	5.64593	4.9548	4.71703	4.28576	4.61284	4.30982	4.30787	4.57471	5.01306
Q8N684	0.677915	3.01308	2.81975	0.0282178	0.522426	0.0282178	0.642105	2.89616			3.31437	3.07962				3.05461	2.82052	2.96109	3.19946	3.20587	2.95303		2.78611	3.07317	3.22739	2.68258		3.21485	3.01986		3.20374	2.94902	3.21293	3.15291	3.0825	2.69507		3.01859	2.78855	3.15468	2.9748	3.0487	2.97461		3.04098	2.94056	3.24673
Q8N766	0.938447	3.03262	0.43724	-0.00458088	0.904224	-0.00458088	-0.120637	3.04264	2.97473		2.96599	3.16957	3.16565	2.97156			3.0479		3.1121		3.09277	3.11002	3.0057		3.15369	3.01051			2.92045						2.7211			2.64515	2.92862	3.01139							3.03423	3.5108
Q8N8E3	0.437478	3.59568	5.6654	0.0392198	0.271307	0.0392198	1.1037	3.41768	3.76115	3.78095	3.73309	3.84196	3.76248	3.38773	3.74572	3.50998	3.70693	3.27451	3.75117	3.81758	3.37596	3.63844	3.51761	3.87742	3.71087	3.64171	3.75221	3.7505	3.58709	3.56792	3.72157	3.73094	3.7362	3.47647	3.67525	3.51004		3.31286	3.62071	3.72433	3.39165	3.28182	3.33264	3.87445	3.22436	3.45388		4.37093	3.56184
Q8NBJ5	0.174102	3.42646	12.0885	0.0526763	0.0618224	0.0526763	1.88197	3.39855	3.34075	3.25485	3.53891	3.2463	3.74824	3.57731	3.81392	3.31415	3.34987	3.47421	3.46525	3.51198	3.30994	3.23322	3.18936	3.43236	3.46417	3.5194	3.51935	3.46517	3.43826	3.35109	3.42845	3.34336	3.58138	3.41808	3.28656	3.13953		3.06247	3.24842	3.64973		3.3891	3.21754		3.48376	3.15224		4.02664
Q8NBX0	0.132541	3.33333	13.9407	0.0718562	0.0403576	0.0718562	2.07151	3.11655	3.36478	3.42909	3.37093	3.30851	3.69008		3.72419			3.08221	3.12874	3.28495		3.18936	3.06539	3.4214	3.40106	3.27924	3.55138	3.33496	3.31384				3.45145	3.43513	3.15189	3.07602		2.92184	3.16794	3.43934		3.14215	3.03559		3.09027	3.12993		3.7961
Q8NC51	0.611896	3.63725	3.5016	-0.0180803	0.446519	-0.0180803	-0.763007	3.60083	3.75455	3.7445	3.79615	3.78071	3.6621	3.58888	3.84088	3.53817	3.88574	3.74622	3.52682	3.83294	3.42796	3.63747	3.72195	3.65229	3.67154	3.49757	3.60993	3.7004	3.56153	3.8684	3.67443	3.50653	3.77086	3.82675	3.70526	3.43561	3.90498	3.41214	3.67249	3.72694	3.48303	3.53527	3.41665	3.65602	3.56365	3.57097	3.69908	4.01853	3.72483
Q8NCW5	0.295877	3.00045	8.36632	0.114136	0.145669	0.114136	1.47494	2.91151		3.07515	2.88663							2.94933	3.36999			3.03453	2.81656	3.03944	3.12558	3.04247	2.57507		2.79445							2.33096					3.0921	3.05802		3.2927
Q8NE71	0.248392	4.28734	9.64564	-0.0593243	0.108502	-0.0593243	-1.61333	4.25496	4.30577	4.32322	4.39925	4.39368	4.26905	4.11219	4.94352	4.23602	4.42445	4.59908	4.10438	4.46376	4.2683	4.2185	4.29789	4.3877	4.18563	4.13853	4.5642	4.29295	4.18389	4.34602	4.31271	4.29239	4.57902	4.50869	4.19826	4.21432	4.4193	4.10086	4.27166	4.33114	4.24568	4.05266	3.99661	4.29653	4.21297	4.39613	4.27608	4.99777	4.70829
Q8NF91	0.372903	4.03315	6.88013	0.0423	0.20511	0.0423	1.27187	3.79755	3.98213	4.3717	3.99394	3.95989	4.15284	3.80586	4.7511	4.20324	4.07527	4.17039	3.75746	4.0848	3.79175	3.79939	3.88725	4.21739	3.96469	3.8961	4.24541	4.08154	3.96651	4.08449	3.92922	4.21516	4.33036	4.11288	3.81256	3.85158	4.05907	3.69064	4.03697	4.15067	4.10443	3.89313	3.5913	4.21413	3.87936	4.20365	4.06894	4.66936	4.34441
Q8NHS4	0.417998	3.36748	6.04072	0.049772	0.248845	0.049772	1.16079	3.02146	3.43217	3.35162	3.31607		3.31301	3.3006	3.8325	3.24221	3.39779		3.1066	3.49082		3.12043		3.50713	3.3		3.69502	3.48761	3.30198	3.20071	3.35578	3.55626	3.50192	3.60981	3.24577	3.34376	3.40761	2.89173	3.63195	3.6243	3.27117	3.17504	3.12246	3.65041	3.335	3.3358	3.53232
Q8NHU6	0.37586	3.0293	6.79993	-0.0555987	0.208933	-0.0555987	-1.26731		3.00179	2.88714	3.15649		3.22114	3.03058		2.88293	2.89072		2.93037	3.40391	2.91501	2.83011	3.04927	3.12567	3.19788	2.91699		3.10069	2.92867	3.26692	2.9363		3.15253	3.07005	2.92075	3.02668		2.81361	3.06307		2.88901	2.88556	2.74411	3.11775	2.99345		3.00573
Q8TAA3	0.266677	3.11128	9.13151	0.122391	0.122138	0.122391	1.57027	3.14242		2.95989	2.75372								3.38986		2.72937	3.10615					3.10177				3.1002				3.16381		3.09544			3.43134		3.14346
Q8TAQ2	0.207768	3.16412	10.8403	0.0697909	0.082409	0.0697909	1.75748	2.97377	3.09331	3.36935	3.25548	3.18777	3.46572	2.98565	3.54686		3.16861		3.06637	3.25823	3.09101	3.09128	3.04337	3.31829	3.26734	2.9298	3.39199		3.2396		3.30838			3.15003	3.13406				3.18321		2.81188	2.95678			3.08568				3.26222
Q8TD19	0.718268	2.86901	2.3833	-0.0235503	0.577657	-0.0235503	-0.558874	2.80407	2.38115	2.74248	3.13811	3.14329	3.25851			2.79151	2.98002		2.93712	2.90872		2.88798	2.7522	2.86216				3.02294	2.80586						2.96604				2.78715	2.92779		2.81322	2.78384		2.96405	2.99989
Q8TD47	0.352808	3.77208	7.25777	0.0349016	0.188028	0.0349016	1.32182	3.62286	3.80907	3.72881	3.99679	3.82755	3.89672	3.68785		3.62236	3.79702	3.86342	3.65532	3.92427	3.72488	3.77323	3.87364	3.97647	3.86025	3.54574	3.94716	3.86606	3.88626	3.84203	3.70659	3.58877	3.8877	3.89305	3.87789	3.47767	3.72747	3.53419	3.6525	3.73511	3.59969	3.61565	3.58244	3.75807	3.59104	3.74037	3.52286	4.16082	3.99744
Q8TDP1	0.702175	3.47773	2.58146	0.0221026	0.551892	0.0221026	0.596294	3.41915	3.45671		3.66394	3.71471	3.6681	3.24693	3.90597	3.2234	3.3867	3.64067	3.52238	3.65221	3.41335	3.67852	3.5499	3.49535	3.59763	3.40011	3.69053	3.50652	3.38407	3.37633	3.5576	3.41608	3.78134	3.48799	3.55223	3.52086		3.28757	3.32388	3.43154	3.32259		3.21222	3.4687		3.52248	3.47632	3.73043
Q8TDZ2	0.153142	3.45434	12.9546	0.0541064	0.0506458	0.0541064	1.96829	3.31296	3.6211	3.64623	3.45294	3.42618	3.73278	3.40531	3.72911	3.44641	3.61681	3.39183	3.28784	3.82821	3.29415	3.44747	3.35396	3.61624	3.70778	3.40636	3.47702	3.65925	3.32773	3.42955	3.53144	3.42288	3.61732	3.45551	3.42047	3.27949	3.15651	3.29842	3.48457	3.50763	3.53425	3.2622	3.1528	3.57557	3.33494	3.50969	3.4428	3.91006	3.31518
Q8TEA8	0.584607	3.30658	3.80089	-0.0315822	0.416784	-0.0315822	-0.8146	3.30432	3.40618	3.58515	3.34128	3.49412	3.36687	3.16647	3.50191	3.2896	3.30991	3.01699	3.22401	3.25664	3.2602	3.384	3.32462	3.54073	3.19644	3.38696	3.4558	3.38821	3.18814	3.35369	3.28148	3.27929	3.51658	3.27354	3.27226	3.13397	3.3283	3.0133	3.32885	3.0933	3.05775	3.18633	3.15001	3.40823	3.25268	3.03938	3.27026	4.03678	3.2615
Q8TEM1	0.158477	3.02484	12.7344	0.0733239	0.0532799	0.0733239	1.95179	2.96865		3.00746	3.14281	3.32941	3.18707	3.27137		3.03836	3.01146	3.10401	2.9176		2.89671		2.98195	2.95551	3.06929	2.86155	3.12085	3.15644	2.8469	2.95676	2.53324		3.10321	2.91821	3.03149	2.65318			2.72111	2.96271		2.78968	2.7618	3.16123		2.78274			3.69239
Q8WU79	0.676054	3.47087	2.85016	0.0229378	0.518781	0.0229378	0.646716	3.24145	3.67335	3.56007	3.54139	3.47312	3.52903		3.84857	3.53285	3.5475	3.58024	3.39943	3.74938	3.43112	3.27927	3.44312	3.753	3.70959	3.39841	3.34669	3.54271	3.48518	3.47575	3.73323	3.56899	3.41429	3.35105	3.58685	3.48356	3.33682	3.20285	3.64196	3.27958	3.45218	3.02058	2.91507	3.6399	3.47369		3.63786	4.08274	3.15873
Q8WUD1	0.0785064	3.51986	17.7612	0.076998	0.016745	0.076998	2.4177	3.3432	3.45068	3.59337	3.52509	3.5622	3.59807	3.52614	3.89856	2.8566	3.51462	3.5159	3.57705	3.64075	3.27294	3.48057	3.18293	3.6319	3.49515	3.45946	3.65992	3.66815	3.48593	3.54502	3.71629	3.47645	3.5081	3.46869	3.3082	3.24862		3.24601	3.48692	3.69891	3.50059	3.27873	3.07086	3.49799	3.47214	3.50208	3.39624	4.08783	3.65661
Q8WUM4	0.0342598	3.40425	23.9479	0.0735102	0.00402909	0.0735102	2.91591	3.30944	3.39892	3.30537	3.46783	3.57569	3.51396	3.39822		3.20731	3.43762		3.42827	3.5019	3.45131	3.31384	3.36033	3.46344	3.50605	3.33344	3.49074	3.43268	3.45311	3.51332	3.44964	3.40836	3.35343	3.31848	3.44465	3.17748	3.06437	3.05327	3.3082	3.53785	3.35673	3.28415	3.07917	3.50002	3.40922	3.3184		4.04008	3.10016
Q8WVV4	0.823595	3.62404	1.31845	-0.0259887	0.738167	-0.0259887	-0.335224	3.10241			3.63863	3.24613		3.30879			4.15306	3.62122	4.11445		4.57069	3.0643	3.29913		2.94251	3.84133	3.66011		3.81341	3.8144	4.15796				3.63308	3.08567	3.57144	3.27821	3.44938	3.8064	3.70423	3.5775			3.31514		3.35887	3.82348	3.33773
Q8WW12	0.745929	3.11958	2.09476	0.0265058	0.617339	0.0265058	0.501976				3.20777					3.01956				3.26764		3.20567	2.84014	3.3221	3.45448			3.21274	3.17129							3.00585		2.86426									3.12655
[truncated: 250 more rows]
[truncated: 123 more columns]

## Sheet: Description of table header
ColumnHeader	Description	Source
[truncated: 173 more rows]

## Sheet: ExperimentalDesign
ID	Batch	Treatment
data_4221	1	DMSO
data_4222	1	DMSO
data_4223	1	DMSO
data_4224	1	DMSO
data_4225	1	DMSO
data_4226	1	LPS
data_4227	1	LPS
data_4228	1	LPS
data_4229	1	LPS
[truncated: 152 more rows]
