# Supplementary material for: Automated single-cell proteomics providing sufficient proteome depth to study complex biology beyond cell type classifications
Source: Nat Commun. 2024 Jul 8;15:5707. doi: 10.1038/s41467-024-49651-w (PMC11231172; doi:10.1038/s41467-024-49651-w)
Supplement: Supplementary file 6 — Supplementary Data 2 [file 41467_2024_49651_MOESM6_ESM.txt]

id	Signature.set.description	Signature.set.size	Signature.set.overlap.percent.signed.Log.P.Value.LPS.over.DMSO	Signature.set.overlap.signed.Log.P.Value.LPS.over.DMSO	No.columns.scored	pvalue.signed.Log.P.Value.LPS.over.DMSO	fdr.pvalue.signed.Log.P.Value.LPS.over.DMSO	signed.Log.P.Value.LPS.over.DMSO
Post-translational protein modification	R-HSA-597592	1439	14	H2BC11|RAB6A|TUBB2B|COPA|RAB10|HSP90B1|PSMD14|PDIA6|NUP205|H2AC20|UBE2I|PCNA|VDAC1|UBE2D3|VDAC3|DDX5|DDOST|TUBA1B|RAB1A|H2AC14|TUBB4B|CAPZA1|HNRNPC|VDAC2|TOP2B|TUBB4A|ARF1|RAB5A|NUP160|UBA1|PSMD6|PSMD1|PSMB9|RAB11B|RPL27A|USP14|PSMD11|RPN1|RAB33B|CAPZB|COPB2|RAB11A|HSPA8|HLA-B|DDB1|P4HB|NOP58|CALM1|PSMC1|PSMC4|ACTB|RAB35|SUMO3|STT3A|RAB13|RBBP7|TUBB6|ARCN1|PSMC6|GANAB|RPL8|PSMD2|PSMB8|TOP1|SNX3|N…	1	0.001	0.004581818	9.1283
Infectious disease	R-HSA-5663205	1326	22.1	H2BC11|RPSA|TUBB2B|PRMT1|RPL7A|PSMD14|KPNB1|PCBP2|PGK1|CLTC|NUP205|GNAT3|PPIA|RPL7|RPL6|H2AC20|UBE2I|SLC25A5|DDX5|RPL13A|RPLP1|DDOST|HSP90AA1|TUBB|TUBA1B|RPL14|H2AC14|GNB3|TUBB4B|YWHAZ|GRB2|RPL15|RPL18|HSP90AB1|YWHAE|TUBB4A|SFPQ|ARF1|SLC25A6|RAB5A|RPL34|NUP160|RPL21|GNAI2|PSMD6|PSMD1|PSMB9|STAT1|RPL27A|ATP1A4|PSMD11|RPN1|YWHAB|RPL29|RPL13|RPL3|PDCD6IP|MAPK1|KPNA2|RPL31|HSPA8|AHCYL1|HLA-B|ATP1B3|C…	1	0.001	0.004581818	8.2059
Cellular responses to stress	R-HSA-2262752	795	29.4	H2BC11|RPSA|TUBB2B|RPL7A|HSP90B1|PSMD14|PGD|PDIA6|NUP205|RPL7|RPL6|H2AC20|UBE2D3|KHSRP|RPL13A|RPLP1|HSP90AA1|TUBA1B|RPL14|H2AC14|TUBB4B|CAPZA1|RPL15|G6PD|RPL18|HSPA4|HSP90AB1|H1-4|YWHAE|TUBB4A|RPL34|NUP160|RPL21|PSMD6|LMNB1|PSMD1|PSMB9|RPL27A|PSMD11|RPL29|RPL13|CAPZB|RPL3|H1-5|MAPK1|RPL31|HSPA8|P4HB|HSPA5|PSMC1|RBBP4|PSMC4|LAMTOR5|COX5A|RPL4|RBBP7|TUBB6|RPS21|RPL35A|RPS3A|COX5B|LRPPRC|RPL30|PSMC6…	1	0.001	0.004581818	7.8559
Cellular responses to stimuli	R-HSA-8953897	809	29	H2BC11|RPSA|TUBB2B|RPL7A|HSP90B1|PSMD14|PGD|PDIA6|NUP205|RPL7|RPL6|H2AC20|UBE2D3|KHSRP|RPL13A|RPLP1|HSP90AA1|TUBA1B|RPL14|H2AC14|TUBB4B|CAPZA1|RPL15|G6PD|RPL18|HSPA4|HSP90AB1|H1-4|YWHAE|TUBB4A|RPL34|NUP160|RPL21|PSMD6|LMNB1|PSMD1|PSMB9|RPL27A|PSMD11|RPL29|RPL13|CAPZB|RPL3|H1-5|MAPK1|RPL31|HSPA8|P4HB|HSPA5|PSMC1|RBBP4|PSMC4|LAMTOR5|COX5A|RPL4|RBBP7|TUBB6|RPS21|RPL35A|RPS3A|COX5B|LRPPRC|RPL30|PSMC6…	1	0.001	0.004581818	7.6991
Interferon Signaling	R-HSA-913531	280	19.3	TUBB2B|KPNB1|CD44|NUP205|UBE2I|TUBA1B|TUBB4B|TUBB4A|NUP160|DHX9|STAT1|MAPK1|KPNA2|HSPA8|HLA-B|EIF4A1|TUBB6|PSMB8|NPM1|NUP155|TUBA4A|ILF3|EIF4A3|PPP2R1A|EIF2S2|TUBA8|NUP210|PRKCD|ILF2|PTPN6|HLA-A|EIF4A2|EIF4E|CDK1|EIF4G1|YBX1|FLNB|SEC13|PPP2CB|EIF2S3|UBE2N|CAMK2D|HSPA1A|SAMHD1|HERC5|UBE2E1|EIF4G2|TUBB2A|ABCE1|TRIM25|ADAR|FLNA|UBC|EIF2S1	1	0.001	0.004581818	4.7227
Signaling by Interleukins	R-HSA-449147	464	20	HSP90B1|PSMD14|PPIA|CFL1|HSP90AA1|FSCN1|CAPZA1|YWHAZ|GRB2|ARF1|HNRNPA2B1|PSMD6|LMNB1|PSMD1|PSMB9|STAT1|ITGB2|USP14|PSMD11|MAPK1|HSPA8|P4HB|PSMC1|PSMC4|LYN|UBE2V1|PSMC6|PSMD2|PSMB8|PSMD13|PSMD8|CANX|PSMD12|PPP2R1A|PSMD4|RAP1B|PSMD3|ANXA1|TALDO1|TCP1|HNRNPF|TOLLIP|HNRNPDL|PSMC2|CNN2|GSTO1|PSME3|PTPN6|LGALS9|PSMA8|RPLP0|PSME2|CDC42|MAPK14|PSME1|AIP|DUSP3|SNRPA1|PPP2R5D|PSMA2|RALA|PSMC3|PPP2CB|PSMA5|…	1	0.001	0.004581818	4.3235
Interleukin-12 family signaling	R-HSA-447115	56	46.4	PPIA|CFL1|CAPZA1|ARF1|HNRNPA2B1|LMNB1|STAT1|P4HB|CANX|RAP1B|TALDO1|TCP1|HNRNPF|HNRNPDL|CNN2|GSTO1|RPLP0|PSME2|CDC42|AIP|SNRPA1|RALA|LCP1|PAK2|MSN|ANXA2	1	0.001	0.004581818	4.2835
Interleukin-12 signaling	R-HSA-9020591	46	52.2	PPIA|CFL1|CAPZA1|ARF1|HNRNPA2B1|LMNB1|P4HB|RAP1B|TALDO1|TCP1|HNRNPF|HNRNPDL|CNN2|GSTO1|RPLP0|PSME2|CDC42|AIP|SNRPA1|RALA|LCP1|PAK2|MSN|ANXA2	1	0.001	0.004581818	3.9464
