# Supplementary material for: Automated single-cell proteomics providing sufficient proteome depth to study complex biology beyond cell type classifications
Source: Nat Commun. 2024 Jul 8;15:5707. doi: 10.1038/s41467-024-49651-w (PMC11231172; doi:10.1038/s41467-024-49651-w)
Supplement: Supplementary file 7 — Supplementary Data 3 [file 41467_2024_49651_MOESM7_ESM.txt]

#MS Type	Cycle Id	Start IM [1/K0]	End IM [1/K0]	Start Mass [m/z]	End Mass [m/z]	CE [eV]
MS1	0	-	-	-	-	-
PASEF	1	1.0100	1.3700	800.00	825.00	-
PASEF	1	0.8300	1.0100	600.00	625.00	-
PASEF	1	0.6400	0.8300	400.00	425.00	-
PASEF	2	1.0400	1.3700	825.00	850.00	-
PASEF	2	0.8500	1.0400	625.00	650.00	-
PASEF	2	0.6400	0.8500	425.00	450.00	-
PASEF	3	1.0600	1.3700	850.00	875.00	-
PASEF	3	0.8700	1.0600	650.00	675.00	-
PASEF	3	0.6400	0.8700	450.00	475.00	-
PASEF	4	1.0900	1.3700	875.00	900.00	-
PASEF	4	0.9000	1.0900	675.00	700.00	-
PASEF	4	0.6400	0.9000	475.00	500.00	-
PASEF	5	1.1100	1.3700	900.00	925.00	-
PASEF	5	0.9200	1.1100	700.00	725.00	-
PASEF	5	0.6400	0.9200	500.00	525.00	-
PASEF	6	1.1300	1.3700	925.00	950.00	-
PASEF	6	0.9400	1.1300	725.00	750.00	-
PASEF	6	0.6400	0.9400	525.00	550.00	-
PASEF	7	1.1600	1.3700	950.00	975.00	-
PASEF	7	0.9700	1.1600	750.00	775.00	-
PASEF	7	0.6400	0.9700	550.00	575.00	-
PASEF	8	1.1800	1.3700	975.00	1000.00	-
PASEF	8	0.9900	1.1800	775.00	800.00	-
PASEF	8	0.6400	0.9900	575.00	600.00	-
