# Supplementary material for: Automated single-cell proteomics providing sufficient proteome depth to study complex biology beyond cell type classifications
Source: Nat Commun. 2024 Jul 8;15:5707. doi: 10.1038/s41467-024-49651-w (PMC11231172; doi:10.1038/s41467-024-49651-w)
Supplement: Supplementary file 8 — Supplementary Data 4 [file 41467_2024_49651_MOESM8_ESM.xlsx]

## Sheet: HEK293
Date	Cond	Target	DropNo	X	Y	Diameter	Elongation	Circularity	Intensity	EjBound	SedBound	DetDiaMinTrans	DetDiaMaxTrans	IsoDiaMinTrans	IsoDiaMaxTrans	IsoIntMinTrans	IsoIntMaxTrans
2023-07-26	DMSO	1	8	338.45	145.06	24.85	1.77	1.08	153.83	354	245	21	35	5	50	1	255
2023-07-26	DMSO	2	9	123.59	151.43	23.42	1.65	1.06	150.72	354	245	21	35	5	50	1	255
2023-07-26	DMSO	3	25	234.04	164.32	25.04	1.56	1.05	150.13	354	245	21	35	5	50	1	255
2023-07-26	DMSO	4	34	310.16	151.7	23.07	1.7	1.07	134.26	354	245	21	35	5	50	1	255
2023-07-26	DMSO	5	68	212.13	143.95	29.44	1.53	1.04	148.58	354	245	21	35	5	50	1	255
2023-07-26	DMSO	6	141	187.99	165.47	24.41	1.55	1.05	145.88	354	245	21	35	5	50	1	255
2023-07-26	DMSO	7	260	168.05	143.83	25.49	1.75	1.08	152.13	354	245	21	35	5	50	1	255
2023-07-26	DMSO	8	299	238.31	147.58	29.19	1.54	1.05	148.31	354	245	21	35	5	50	1	255
2023-07-26	DMSO	9	315	256.52	147.88	26.13	1.66	1.06	147.77	354	245	21	35	5	50	1	255
2023-07-26	DMSO	10	416	260.02	162.8	26.48	1.64	1.06	156.37	354	245	21	35	5	50	1	255
2023-07-26	DMSO	11	452	195.85	148.93	26.55	1.66	1.06	156.26	354	245	21	35	5	50	1	255
2023-07-26	DMSO	12	476	273.73	148.32	27.56	1.5	1.04	146.33	354	245	21	35	5	50	1	255
2023-07-26	DMSO	13	517	200.56	164.45	30.78	1.74	1.08	161.66	354	245	21	35	5	50	1	255
2023-07-26	DMSO	14	552	231.41	137.83	31.39	1.51	1.04	148.98	354	245	21	35	5	50	1	255
2023-07-26	DMSO	15	573	278.68	152.99	22.39	1.46	1.04	130.28	354	245	21	35	5	50	1	255
2023-07-26	DMSO	16	582	288.24	149.45	29.29	1.64	1.06	159.3	354	245	21	35	5	50	1	255
2023-07-26	DMSO	17	616	232.81	149.16	30.91	1.63	1.06	158.42	354	245	21	35	5	50	1	255
2023-07-26	DMSO	18	628	170.21	165.23	25.97	1.77	1.08	154.48	354	245	21	35	5	50	1	255
2023-07-26	DMSO	19	682	180.8	159.93	29.64	1.55	1.05	153.18	354	245	21	35	5	50	1	255
2023-07-26	DMSO	20	723	200.11	154.86	29.21	1.75	1.08	146.93	354	245	21	35	5	50	1	255
2023-07-26	DMSO	21	776	183.64	159.8	22.27	1.34	1.02	147.55	354	245	21	35	5	50	1	255
2023-07-26	DMSO	22	792	327.57	163.79	29.71	1.64	1.06	149.76	354	245	21	35	5	50	1	255
2023-07-26	DMSO	23	826	238.85	147.6	32.45	1.58	1.05	166.77	354	245	21	35	5	50	1	255
2023-07-26	DMSO	24	913	104.28	141.97	21.84	1.36	1.02	132.75	354	245	21	35	5	50	1	255
2023-07-26	DMSO	25	951	198.51	171.21	22.77	1.77	1.08	152.19	354	245	21	35	5	50	1	255
2023-07-26	DMSO	26	991	184.31	165	25.42	1.66	1.06	150.81	354	245	21	35	5	50	1	255
2023-07-26	DMSO	27	994	315	171.87	21.18	1.78	1.08	158.47	354	245	21	35	5	50	1	255
2023-07-26	DMSO	28	1024	275.05	168.28	24.66	1.79	1.08	158.42	354	245	21	35	5	50	1	255
2023-07-26	DMSO	29	1061	343.75	157.62	25.53	1.73	1.07	149.03	354	245	21	35	5	50	1	255
2023-07-26	DMSO	30	1064	218.57	146.35	25.32	1.77	1.08	165.87	354	245	21	35	5	50	1	255
2023-07-26	DMSO	31	1076	275.98	167.14	29.4	1.54	1.05	147.66	354	245	21	35	5	50	1	255
2023-07-26	DMSO	32	1099	203.39	152.23	29.83	1.78	1.08	157.43	354	245	21	35	5	50	1	255
2023-07-26	1ug	33	137	132.1	168.79	26.21	1.76	1.08	137.73	354	245	21	35	5	50	1	255
2023-07-26	1ug	34	229	198.54	172.4	23.46	1.7	1.07	155.13	354	245	21	35	5	50	1	255
2023-07-26	1ug	35	245	204.99	149.79	25.78	1.58	1.05	142.37	354	245	21	35	5	50	1	255
2023-07-26	1ug	36	259	239.41	170.68	29.65	1.73	1.07	156.49	354	245	21	35	5	50	1	255
2023-07-26	1ug	37	290	99.04	162.29	24.41	1.79	1.08	157.85	354	245	21	35	5	50	1	255
2023-07-26	1ug	38	304	140.12	162.24	28.9	1.64	1.06	155.94	354	245	21	35	5	50	1	255
2023-07-26	1ug	39	339	270.84	162.09	30.93	1.64	1.06	157.77	354	245	21	35	5	50	1	255
2023-07-26	1ug	40	354	90.61	153.01	25.23	1.46	1.04	137.51	354	245	21	35	5	50	1	255
2023-07-26	1ug	41	383	194.44	152.55	26.54	1.71	1.07	152.79	354	245	21	35	5	50	1	255
2023-07-26	1ug	42	454	125.03	142.83	26.1	1.68	1.07	150.76	354	245	21	35	5	50	1	255
2023-07-26	1ug	43	496	171.48	142.41	30.77	1.58	1.05	153.94	354	245	21	35	5	50	1	255
2023-07-26	1ug	44	530	246.63	154.15	32.4	1.52	1.04	158.01	354	245	21	35	5	50	1	255
2023-07-26	1ug	45	585	123.99	163.08	29.25	1.73	1.07	154.48	354	245	21	35	5	50	1	255
2023-07-26	1ug	46	707	204.12	169.9	27.66	1.64	1.06	145.79	354	245	21	35	5	50	1	255
2023-07-26	1ug	47	725	114	163.68	24.51	1.63	1.06	156.26	354	245	21	35	5	50	1	255
2023-07-26	1ug	48	752	160.04	162.88	27.44	1.64	1.06	159.05	354	245	21	35	5	50	1	255
2023-07-26	1ug	49	766	116.48	164.92	26.86	1.6	1.05	155.19	354	245	21	35	5	50	1	255
2023-07-26	1ug	50	865	96.47	166.11	24.61	1.76	1.08	150.06	354	245	21	35	5	50	1	255
2023-07-26	1ug	51	894	166.8	143.53	30.38	1.63	1.06	158.2	354	245	21	35	5	50	1	255
2023-07-26	1ug	52	920	150.78	152.67	28.22	1.71	1.07	154.83	354	245	21	35	5	50	1	255
2023-07-26	1ug	53	928	263.52	169.5	23.15	1.76	1.08	155.03	354	245	21	35	5	50	1	255
2023-07-26	1ug	54	944	253.53	147.87	29.83	1.71	1.07	157.68	354	245	21	35	5	50	1	255
2023-07-26	1ug	55	962	251.57	173.55	23.29	1.54	1.05	151.04	354	245	21	35	5	50	1	255
2023-07-26	1ug	56	978	164.44	155.01	27.44	1.52	1.04	162.9	354	245	21	35	5	50	1	255
2023-07-26	1ug	57	1037	85.82	146.71	23.44	1.74	1.08	147.79	354	245	21	35	5	50	1	255
2023-07-26	1ug	58	1045	160.53	141.54	23.92	1.58	1.05	139.02	354	245	21	35	5	50	1	255
2023-07-26	1ug	59	1058	98.22	152.64	22.17	1.73	1.07	150.32	354	245	21	35	5	50	1	255
2023-07-26	1ug	60	1088	203.58	171.53	23.04	1.41	1.03	136.01	354	245	21	35	5	50	1	255
2023-07-26	1ug	61	1115	200.16	158.72	24.12	1.67	1.06	149.12	354	245	21	35	5	50	1	255
2023-07-26	1ug	62	1188	254.14	162.1	22.12	1.37	1.02	136.37	354	245	21	35	5	50	1	255
2023-07-26	1ug	63	1203	160.75	144.87	24.74	1.65	1.06	152.03	354	245	21	35	5	50	1	255
2023-07-26	1ug	64	1216	190.23	144.07	22.54	1.7	1.07	162.15	354	245	21	35	5	50	1	255
2023-07-26	5ug	65	750	206.68	164.54	32.59	1.7	1.07	161.4	354	245	21	35	5	50	1	255
2023-07-26	5ug	66	0	270.11	169.31	29.89	1.68	1.07	151.86	354	245	21	35	5	50	1	255
2023-07-26	5ug	67	61	303.76	143.82	28.92	1.7	1.07	156.79	354	245	21	35	5	50	1	255
2023-07-26	5ug	68	154	295.62	163.12	29.38	1.74	1.08	160.25	354	245	21	35	5	50	1	255
2023-07-26	5ug	69	258	297.58	146.48	28.86	1.76	1.08	160.59	354	245	21	35	5	50	1	255
2023-07-26	5ug	70	469	343.99	160.72	29.93	1.74	1.08	166.05	354	245	21	35	5	50	1	255
2023-07-26	5ug	71	1601	251.29	146.59	27.82	1.69	1.07	152.23	354	245	21	35	5	50	1	255
2023-07-26	5ug	72	60	320.62	132.36	32.21	1.55	1.05	152.73	354	245	21	35	5	50	1	255
2023-07-26	5ug	73	252	297.01	154.44	24.85	1.8	1.08	155.1	354	245	21	35	5	50	1	255
2023-07-26	5ug	74	317	273.43	142.57	26.25	1.71	1.07	154.92	354	245	21	35	5	50	1	255
2023-07-26	5ug	75	594	315.27	125.17	26.02	1.72	1.07	147.78	354	245	21	35	5	50	1	255
2023-07-26	5ug	76	734	226.9	135.85	26.23	1.74	1.08	155.77	354	245	21	35	5	50	1	255
2023-07-26	5ug	77	765	253.39	137.86	28.94	1.58	1.05	148.85	354	245	21	35	5	50	1	255
2023-07-26	5ug	78	973	302.44	169.36	24.29	1.64	1.06	147.05	354	245	21	35	5	50	1	255
2023-07-26	5ug	79	1078	201.11	146.36	26.6	1.64	1.06	147.9	354	245	21	35	5	50	1	255
2023-07-26	5ug	80	1337	285.03	167.43	25.32	1.62	1.06	149.79	354	245	21	35	5	50	1	255
2023-07-26	5ug	81	1479	304.47	143.6	25.44	1.65	1.06	156.11	354	245	21	35	5	50	1	255
2023-07-26	5ug	82	1709	213.46	114.94	22.67	1.77	1.08	158.86	354	245	21	35	5	50	1	255
2023-07-26	5ug	83	1846	295.57	159.39	25.72	1.74	1.08	162.3	354	245	21	35	5	50	1	255
2023-07-26	5ug	84	2191	312.08	144.27	27.48	1.54	1.05	148.86	354	245	21	35	5	50	1	255
2023-07-26	5ug	85	2401	237.34	138.56	22.91	1.77	1.08	148.45	354	245	21	35	5	50	1	255
2023-07-26	5ug	86	2660	283.44	150.88	28.73	1.61	1.06	153.28	354	245	21	35	5	50	1	255
2023-07-26	5ug	87	2736	272.37	172.2	22.47	1.76	1.08	147.62	354	245	21	35	5	50	1	255
2023-07-26	5ug	88	3019	276.76	156.81	27.47	1.61	1.06	159.13	354	245	21	35	5	50	1	255
2023-07-26	5ug	89	3031	310.42	158.62	25.81	1.57	1.05	162.16	354	245	21	35	5	50	1	255
2023-07-26	5ug	90	3186	335.62	161.42	28.74	1.56	1.05	152.92	354	245	21	35	5	50	1	255
2023-07-26	5ug	91	3269	332.29	147.08	22.13	1.44	1.03	137.52	354	245	21	35	5	50	1	255
2023-07-26	5ug	92	4267	166.29	156.29	24.53	1.7	1.07	152.87	354	245	21	35	5	50	1	255
2023-07-26	5ug	93	4347	238.38	158.58	28.79	1.53	1.04	148.27	354	245	21	35	5	50	1	255
2023-07-26	5ug	94	4754	295.92	149.59	26.37	1.75	1.08	150.28	354	245	21	35	5	50	1	255
2023-07-26	5ug	95	5088	200.83	154.93	28.74	1.71	1.07	151.56	354	245	21	35	5	50	1	255
2023-07-26	5ug	96	5169	325.93	136.23	26.84	1.65	1.06	155.64	354	245	21	35	5	50	1	255
2023-08-02	DMSO	1	58	107.61	154.06	29.27	1.77	1.08	153.56	316	230	22	35	5	50	1	255
2023-08-02	DMSO	2	141	281.84	152	24.87	1.77	1.08	156.57	316	230	22	35	5	50	1	255
2023-08-02	DMSO	3	482	295.09	176.01	24.71	1.78	1.08	136.02	316	230	22	35	5	50	1	255
2023-08-02	DMSO	4	483	71.28	162.09	24.29	1.61	1.06	139.13	316	230	22	35	5	50	1	255
2023-08-02	DMSO	5	585	291.68	148.94	26.49	1.67	1.06	157.02	316	230	22	35	5	50	1	255
2023-08-02	DMSO	6	634	107.54	145.98	26.85	1.66	1.06	157.16	316	230	22	35	5	50	1	255
2023-08-02	DMSO	7	730	185.13	146.83	24.3	1.52	1.04	146.5	316	230	22	35	5	50	1	255
2023-08-02	DMSO	8	764	264.48	162.39	27.17	1.74	1.08	151.79	316	230	22	35	5	50	1	255
2023-08-02	DMSO	9	1092	90.45	156.51	22.79	1.76	1.08	155.03	316	230	22	35	5	50	1	255
2023-08-02	DMSO	10	1100	141.43	131.51	29.59	1.77	1.08	147.29	316	230	22	35	5	50	1	255
2023-08-02	DMSO	11	1228	259.24	128.1	22.69	1.75	1.08	151.45	316	230	22	35	5	50	1	255
2023-08-02	DMSO	12	1356	304.55	144.79	26.87	1.62	1.06	148.13	316	230	22	35	5	50	1	255
2023-08-02	DMSO	13	1357	99.11	145.83	28.21	1.59	1.05	152.88	316	230	22	35	5	50	1	255
2023-08-02	DMSO	14	1388	205.47	150.33	33.71	1.7	1.07	157.3	316	230	22	35	5	50	1	255
2023-08-02	DMSO	15	1398	100.27	157.11	25.02	1.76	1.08	153.23	316	230	22	35	5	50	1	255
2023-08-02	DMSO	16	1441	192.15	131.72	30.9	1.63	1.06	148.73	316	230	22	35	5	50	1	255
2023-08-02	DMSO	17	1582	202.06	157.04	24.39	1.69	1.07	143.57	316	230	22	35	5	50	1	255
2023-08-02	DMSO	18	1654	110.58	143.82	25.78	1.58	1.05	149.59	316	230	22	35	5	50	1	255
2023-08-02	DMSO	19	1668	233.35	128.27	28.67	1.74	1.08	147.65	316	230	22	35	5	50	1	255
2023-08-02	DMSO	20	1733	171.93	162.63	23.47	1.77	1.08	156.6	316	230	22	35	5	50	1	255
2023-08-02	DMSO	21	1780	235.62	139.39	27.41	1.6	1.06	147.44	316	230	22	35	5	50	1	255
2023-08-02	DMSO	22	1807	238.57	128.13	23.21	1.66	1.06	142.28	316	230	22	35	5	50	1	255
2023-08-02	DMSO	23	1924	109.99	159.73	25.32	1.45	1.03	140.67	316	230	22	35	5	50	1	255
2023-08-02	DMSO	24	1987	268.3	166.36	27.15	1.63	1.06	151.02	316	230	22	35	5	50	1	255
2023-08-02	DMSO	25	2035	272.53	134.39	25.17	1.67	1.07	146.16	316	230	22	35	5	50	1	255
2023-08-02	DMSO	26	2104	191.31	138.12	25.18	1.66	1.06	140.17	316	230	22	35	5	50	1	255
2023-08-02	DMSO	27	2134	138.71	150.25	30.33	1.77	1.08	160.3	316	230	22	35	5	50	1	255
2023-08-02	DMSO	28	2139	215.62	142.68	24.34	1.77	1.08	155.67	316	230	22	35	5	50	1	255
2023-08-02	DMSO	29	2265	142.53	148.22	26.13	1.79	1.08	160.44	316	230	22	35	5	50	1	255
2023-08-02	DMSO	30	2311	263.1	161.12	26.51	1.5	1.04	149.95	316	230	22	35	5	50	1	255
2023-08-02	DMSO	31	2347	232.32	140.46	24.22	1.78	1.08	143.7	316	230	22	35	5	50	1	255
2023-08-02	DMSO	32	2386	269.64	156.4	34.28	1.65	1.06	152.53	316	230	22	35	5	50	1	255
2023-08-02	1ug	33	38	203.27	163.2	29.79	1.79	1.08	151.1	316	230	22	35	5	50	1	255
2023-08-02	1ug	34	89	127.53	154.45	27.8	1.77	1.08	154.67	316	230	22	35	5	50	1	255
2023-08-02	1ug	35	208	190.51	144.71	29.14	1.67	1.07	152.57	316	230	22	35	5	50	1	255
2023-08-02	1ug	36	233	191.15	133.33	29.14	1.69	1.07	149.79	316	230	22	35	5	50	1	255
2023-08-02	1ug	37	265	151.59	128.62	24.15	1.7	1.07	141.91	316	230	22	35	5	50	1	255
2023-08-02	1ug	38	287	315.69	133.33	33.04	1.43	1.03	142.55	316	230	22	35	5	50	1	255
2023-08-02	1ug	39	324	147.78	141.91	32.11	1.67	1.07	159.22	316	230	22	35	5	50	1	255
2023-08-02	1ug	40	333	216.46	158.37	29.5	1.73	1.07	151.48	316	230	22	35	5	50	1	255
2023-08-02	1ug	41	345	273.77	168.54	25.93	1.72	1.07	149.3	316	230	22	35	5	50	1	255
2023-08-02	1ug	42	474	165.06	136.65	29.48	1.58	1.05	155.44	316	230	22	35	5	50	1	255
2023-08-02	1ug	43	500	191.62	167.54	24.06	1.67	1.07	151.63	316	230	22	35	5	50	1	255
2023-08-02	1ug	44	625	292.72	141.61	24.51	1.77	1.08	148.68	316	230	22	35	5	50	1	255
2023-08-02	1ug	45	628	144.33	129.6	24.29	1.5	1.04	135.6	316	230	22	35	5	50	1	255
2023-08-02	1ug	46	647	262.57	157.98	24.04	1.61	1.06	146.56	316	230	22	35	5	50	1	255
2023-08-02	1ug	47	678	156.44	156.23	27.77	1.45	1.03	146.69	316	230	22	35	5	50	1	255
2023-08-02	1ug	48	763	304.65	155.79	25.59	1.68	1.07	150.01	316	230	22	35	5	50	1	255
2023-08-02	1ug	49	832	275.41	143.53	27.6	1.64	1.06	156.54	316	230	22	35	5	50	1	255
2023-08-02	1ug	50	845	265.05	124.87	26.76	1.73	1.07	146.87	316	230	22	35	5	50	1	255
2023-08-02	1ug	51	888	183.19	163.78	24.78	1.73	1.07	151.53	316	230	22	35	5	50	1	255
2023-08-02	1ug	52	891	301.65	164.31	23.07	1.67	1.07	145.17	316	230	22	35	5	50	1	255
2023-08-02	1ug	53	983	221.72	143.46	28.5	1.64	1.06	146.51	316	230	22	35	5	50	1	255
2023-08-02	1ug	54	1100	276.8	157.38	22.7	1.62	1.06	146.87	316	230	22	35	5	50	1	255
2023-08-02	1ug	55	1127	279.4	138.66	29.11	1.75	1.08	158.22	316	230	22	35	5	50	1	255
2023-08-02	1ug	56	1131	164.62	138.59	32.54	1.64	1.06	154.62	316	230	22	35	5	50	1	255
2023-08-02	1ug	57	1210	160.4	155.76	24.24	1.62	1.06	149.69	316	230	22	35	5	50	1	255
2023-08-02	1ug	58	1241	171.34	160.36	25.05	1.76	1.08	153.17	316	230	22	35	5	50	1	255
2023-08-02	1ug	59	1296	156.01	128.65	24.51	1.78	1.08	142.8	316	230	22	35	5	50	1	255
2023-08-02	1ug	60	1340	264.76	130.86	24.31	1.66	1.06	134.69	316	230	22	35	5	50	1	255
2023-08-02	1ug	61	1402	213.51	158.67	32.34	1.53	1.04	151.14	316	230	22	35	5	50	1	255
2023-08-02	1ug	62	1432	264.55	134.5	28.18	1.64	1.06	148.16	316	230	22	35	5	50	1	255
2023-08-02	1ug	63	1458	281.92	133.45	25.49	1.77	1.08	154.97	316	230	22	35	5	50	1	255
2023-08-02	1ug	64	1517	278.04	150.36	24.16	1.65	1.06	149.7	316	230	22	35	5	50	1	255
2023-08-02	5ug	65	102	239.3	151.49	23.42	1.78	1.08	146.46	316	230	22	35	5	50	1	255
2023-08-02	5ug	66	203	141.12	156.84	25.02	1.7	1.07	161.56	316	230	22	35	5	50	1	255
2023-08-02	5ug	67	217	250.79	160.25	31.14	1.55	1.05	161.41	316	230	22	35	5	50	1	255
2023-08-02	5ug	68	639	292.78	133.49	30.39	1.59	1.05	161.27	316	230	22	35	5	50	1	255
2023-08-02	5ug	69	674	194.01	140.76	22.12	1.72	1.07	143.24	316	230	22	35	5	50	1	255
2023-08-02	5ug	70	679	168.7	136.76	30.79	1.76	1.08	153.35	316	230	22	35	5	50	1	255
2023-08-02	5ug	71	701	216.4	156.73	31.86	1.53	1.05	160.04	316	230	22	35	5	50	1	255
2023-08-02	5ug	72	714	271.27	139.02	30.38	1.6	1.06	157.18	316	230	22	35	5	50	1	255
2023-08-02	5ug	73	748	232.09	137.13	34.88	1.63	1.06	155.28	316	230	22	35	5	50	1	255
2023-08-02	5ug	74	781	204.06	160.84	24.55	1.76	1.08	155.54	316	230	22	35	5	50	1	255
2023-08-02	5ug	75	900	226.32	141.44	33.19	1.62	1.06	157.62	316	230	22	35	5	50	1	255
2023-08-02	5ug	76	962	297.53	160.79	29.39	1.63	1.06	159.15	316	230	22	35	5	50	1	255
2023-08-02	5ug	77	1057	151.8	154.01	27.27	1.64	1.06	163.63	316	230	22	35	5	50	1	255
2023-08-02	5ug	78	1065	255.15	157.84	26.32	1.72	1.07	161.12	316	230	22	35	5	50	1	255
2023-08-02	5ug	79	1073	270.98	150.1	28.64	1.63	1.06	155.91	316	230	22	35	5	50	1	255
2023-08-02	5ug	80	1113	136.99	134.61	28.27	1.64	1.06	154.96	316	230	22	35	5	50	1	255
2023-08-02	5ug	81	1116	291.25	164.4	28.08	1.78	1.08	158.16	316	230	22	35	5	50	1	255
2023-08-02	5ug	82	1170	286.89	131.42	34.03	1.62	1.06	153.8	316	230	22	35	5	50	1	255
2023-08-02	5ug	83	1189	144.94	136.83	26.78	1.79	1.08	155.46	316	230	22	35	5	50	1	255
2023-08-02	5ug	84	1212	229.65	140.92	22.77	1.76	1.08	158.32	316	230	22	35	5	50	1	255
2023-08-02	5ug	85	1309	136.81	157.71	27.93	1.78	1.08	155.46	316	230	22	35	5	50	1	255
2023-08-02	5ug	86	1412	191.51	134.95	29.76	1.64	1.06	151.67	316	230	22	35	5	50	1	255
2023-08-02	5ug	87	1418	315.06	161.29	26.26	1.78	1.08	159.21	316	230	22	35	5	50	1	255
2023-08-02	5ug	88	1419	140.65	150.75	27.17	1.79	1.08	160.19	316	230	22	35	5	50	1	255
2023-08-02	5ug	89	1540	191.27	154.38	28.07	1.68	1.07	155.74	316	230	22	35	5	50	1	255
2023-08-02	5ug	90	1544	263.75	142.77	27.54	1.62	1.06	161.55	316	230	22	35	5	50	1	255
2023-08-02	5ug	91	1554	137.89	158.36	27.94	1.75	1.08	158.25	316	230	22	35	5	50	1	255
2023-08-02	5ug	92	1691	282.2	156.24	30.97	1.51	1.04	160.03	316	230	22	35	5	50	1	255
2023-08-02	5ug	93	1704	220.61	138.01	30.94	1.66	1.06	158.66	316	230	22	35	5	50	1	255
2023-08-02	5ug	94	1713	271.79	127.17	27.56	1.77	1.08	150.54	316	230	22	35	5	50	1	255
2023-08-02	5ug	95	1764	143.81	156.61	29.21	1.66	1.06	160.18	316	230	22	35	5	50	1	255
2023-08-02	5ug	96	1807	186.07	141.13	27.68	1.7	1.07	150.17	316	230	22	35	5	50	1	255
2023-08-09	5ug	1	259	186	131.86	23.06	1.73	1.07	147.51	352	230	22	35	5	50	1	255
2023-08-09	5ug	2	553	253.33	164.48	28.2	1.65	1.06	151.17	352	230	22	35	5	50	1	255
2023-08-09	5ug	3	668	328.87	171.08	30.88	1.76	1.08	150.78	352	230	22	35	5	50	1	255
2023-08-09	5ug	4	705	289.7	149.44	25.93	1.69	1.07	152.39	352	230	22	35	5	50	1	255
2023-08-09	5ug	5	1236	204.78	141.25	30.01	1.6	1.06	154.23	352	230	22	35	5	50	1	255
2023-08-09	5ug	6	1583	335.68	124.56	32.55	1.62	1.06	145.61	352	230	22	35	5	50	1	255
2023-08-09	5ug	7	1668	351.95	162.3	31.48	1.79	1.08	158.62	352	230	22	35	5	50	1	255
2023-08-09	5ug	8	1669	189.53	152.3	32.51	1.72	1.07	158.96	352	230	22	35	5	50	1	255
2023-08-09	5ug	9	1720	211.04	159.61	25.46	1.5	1.04	142.37	352	230	22	35	5	50	1	255
2023-08-09	5ug	10	1721	252.48	131.55	28.86	1.69	1.07	151.4	352	230	22	35	5	50	1	255
2023-08-09	5ug	11	1917	257.51	142.28	31.63	1.72	1.07	154	352	230	22	35	5	50	1	255
2023-08-09	5ug	12	1927	236.33	150.58	31.71	1.74	1.08	161.54	352	230	22	35	5	50	1	255
2023-08-09	5ug	13	2111	220.08	123.78	27.87	1.78	1.08	138	352	230	22	35	5	50	1	255
2023-08-09	5ug	14	2250	230.6	162.72	25.59	1.77	1.08	156.25	352	230	22	35	5	50	1	255
2023-08-09	5ug	15	2281	251.91	152.61	22.91	1.76	1.08	151.37	352	230	22	35	5	50	1	255
2023-08-09	5ug	16	2398	137.55	149.53	27.76	1.54	1.05	146.04	352	230	22	35	5	50	1	255
2023-08-09	5ug	17	2513	247.48	121.92	23.44	1.7	1.07	133.31	352	230	22	35	5	50	1	255
2023-08-09	5ug	18	2737	168.95	124.27	23.92	1.71	1.07	137.47	352	230	22	35	5	50	1	255
2023-08-09	5ug	19	2744	328.66	138.74	24.78	1.79	1.08	152.1	352	230	22	35	5	50	1	255
2023-08-09	5ug	20	3014	293.86	150.32	23.51	1.57	1.05	138.58	352	230	22	35	5	50	1	255
2023-08-09	5ug	21	3358	265.67	165.56	30.14	1.79	1.08	148.17	352	230	22	35	5	50	1	255
2023-08-09	5ug	22	3419	349.89	160.9	25.06	1.63	1.06	148.33	352	230	22	35	5	50	1	255
2023-08-09	5ug	23	3420	179.97	152.99	26.18	1.68	1.07	150.25	352	230	22	35	5	50	1	255
2023-08-09	5ug	24	3432	261.19	156.91	29.93	1.64	1.06	157.71	352	230	22	35	5	50	1	255
2023-08-09	5ug	25	3802	165.04	144.42	26.37	1.53	1.04	146.48	352	230	22	35	5	50	1	255
2023-08-09	5ug	26	3864	277.09	163.15	31.09	1.51	1.04	152.96	352	230	22	35	5	50	1	255
2023-08-09	5ug	27	4024	299.59	149.8	22.01	1.74	1.08	153.47	352	230	22	35	5	50	1	255
2023-08-09	5ug	28	4082	184.54	157.28	30.67	1.71	1.07	156.08	352	230	22	35	5	50	1	255
2023-08-09	5ug	29	4446	130.96	127.82	22.24	1.72	1.07	138.38	352	230	22	35	5	50	1	255
2023-08-09	5ug	30	4509	255.24	133.43	25.12	1.75	1.08	146.73	352	230	22	35	5	50	1	255
2023-08-09	5ug	31	4592	320.55	124.57	29.39	1.76	1.08	153.39	352	230	22	35	5	50	1	255
2023-08-09	5ug	32	4731	187.87	144.13	29.05	1.66	1.06	155.83	352	230	22	35	5	50	1	255
2023-08-09	1ug	33	2	156.01	130.99	25.14	1.76	1.08	143.79	352	230	22	35	5	50	1	255
2023-08-09	1ug	34	155	331.23	147.29	23.56	1.77	1.08	145.59	352	230	22	35	5	50	1	255
2023-08-09	1ug	35	158	210.09	140.34	34.88	1.61	1.06	155.09	352	230	22	35	5	50	1	255
2023-08-09	1ug	36	180	188.38	144.73	29.12	1.64	1.06	152.35	352	230	22	35	5	50	1	255
2023-08-09	1ug	37	251	188.14	136.57	25.22	1.64	1.06	139.27	352	230	22	35	5	50	1	255
2023-08-09	1ug	38	331	124.29	132.46	25.25	1.64	1.06	145.49	352	230	22	35	5	50	1	255
2023-08-09	1ug	39	396	338.74	152.85	32.34	1.69	1.07	156.32	352	230	22	35	5	50	1	255
2023-08-09	1ug	40	512	196.09	157.75	29.3	1.71	1.07	153.44	352	230	22	35	5	50	1	255
2023-08-09	1ug	41	631	194.12	133.83	33.04	1.63	1.06	152.85	352	230	22	35	5	50	1	255
2023-08-09	1ug	42	807	186.27	160.66	28.61	1.74	1.08	149.63	352	230	22	35	5	50	1	255
2023-08-09	1ug	43	841	162.9	147.02	24.11	1.67	1.07	150.82	352	230	22	35	5	50	1	255
2023-08-09	1ug	44	862	203.57	160.21	25.89	1.79	1.08	147.17	352	230	22	35	5	50	1	255
2023-08-09	1ug	45	1211	308.85	173.21	25.93	1.77	1.08	142.64	352	230	22	35	5	50	1	255
2023-08-09	1ug	46	1566	217.22	160.65	30.62	1.76	1.08	158.03	352	230	22	35	5	50	1	255
2023-08-09	1ug	47	1626	255.59	160.44	27.07	1.63	1.06	163.81	352	230	22	35	5	50	1	255
2023-08-09	1ug	48	1711	324.08	136.85	23.44	1.76	1.08	151.74	352	230	22	35	5	50	1	255
2023-08-09	1ug	49	1843	324.85	116.77	26.4	1.76	1.08	140.82	352	230	22	35	5	50	1	255
2023-08-09	1ug	50	1844	133.46	135.11	25.75	1.68	1.07	146.43	352	230	22	35	5	50	1	255
2023-08-09	1ug	51	2209	284.12	131	32.33	1.72	1.07	154.3	352	230	22	35	5	50	1	255
2023-08-09	1ug	52	2504	173.57	133.3	23.59	1.56	1.05	129.14	352	230	22	35	5	50	1	255
2023-08-09	1ug	53	2640	340.61	123.35	29.38	1.77	1.08	152.97	352	230	22	35	5	50	1	255
2023-08-09	1ug	54	2743	183.94	131.82	25.11	1.77	1.08	151.9	352	230	22	35	5	50	1	255
2023-08-09	1ug	55	2839	314.88	155.5	23.38	1.75	1.08	149.68	352	230	22	35	5	50	1	255
2023-08-09	1ug	56	3101	235.29	144.32	26.08	1.53	1.04	156.65	352	230	22	35	5	50	1	255
2023-08-09	1ug	57	3397	201.78	138.64	27.19	1.59	1.05	150.37	352	230	22	35	5	50	1	255
2023-08-09	1ug	58	1	128.48	123.17	25.65	1.68	1.07	150.64	352	230	22	35	5	50	1	255
2023-08-09	1ug	59	3749	167.68	157.48	29.21	1.75	1.08	153.73	352	230	22	35	5	50	1	255
2023-08-09	1ug	60	4282	297.06	160.8	22.79	1.6	1.06	137.95	352	230	22	35	5	50	1	255
2023-08-09	1ug	61	4520	193.6	167.14	24.65	1.76	1.08	145.08	352	230	22	35	5	50	1	255
2023-08-09	1ug	62	83	209	131.15	24.35	1.73	1.07	148.76	352	230	22	35	5	50	1	255
2023-08-09	1ug	63	4594	141.83	149.66	26.11	1.67	1.06	145.11	352	230	22	35	5	50	1	255
2023-08-09	1ug	64	4601	253.2	122.52	23.45	1.72	1.07	127.71	352	230	22	35	5	50	1	255
2023-08-09	DMSO	65	50	153.99	140.49	25.7	1.71	1.07	150.14	352	230	22	35	5	50	1	255
2023-08-09	DMSO	66	92	257.67	146.06	30.44	1.72	1.07	154.48	352	230	22	35	5	50	1	255
2023-08-09	DMSO	67	281	188.74	136.94	26.72	1.72	1.07	153.78	352	230	22	35	5	50	1	255
2023-08-09	DMSO	68	479	164.8	135.98	23.95	1.67	1.06	146.52	352	230	22	35	5	50	1	255
2023-08-09	DMSO	69	1016	344	140.96	27.05	1.62	1.06	162.43	352	230	22	35	5	50	1	255
2023-08-09	DMSO	70	1159	216.16	142.17	23.37	1.74	1.08	158.87	352	230	22	35	5	50	1	255
2023-08-09	DMSO	71	1738	287.18	131.61	27.12	1.76	1.08	150.91	352	230	22	35	5	50	1	255
2023-08-09	DMSO	72	1908	302.62	161.79	24.37	1.79	1.08	153.63	352	230	22	35	5	50	1	255
2023-08-09	DMSO	73	2497	291.13	165.3	26.7	1.64	1.06	149.48	352	230	22	35	5	50	1	255
2023-08-09	DMSO	74	2499	313.59	125.41	31.43	1.76	1.08	150.4	352	230	22	35	5	50	1	255
2023-08-09	DMSO	75	2658	164.9	149.2	29.74	1.61	1.06	156.91	352	230	22	35	5	50	1	255
2023-08-09	DMSO	76	2708	322.41	120.07	22.55	1.72	1.07	135.96	352	230	22	35	5	50	1	255
2023-08-09	DMSO	77	2947	343.04	150.24	27.15	1.72	1.07	164.8	352	230	22	35	5	50	1	255
2023-08-09	DMSO	78	2961	317.8	113.97	23.58	1.79	1.08	127.9	352	230	22	35	5	50	1	255
2023-08-09	DMSO	79	2962	110.93	144.54	23.19	1.67	1.07	138.65	352	230	22	35	5	50	1	255
2023-08-09	DMSO	80	3118	344.93	120.63	29.96	1.7	1.07	144.3	352	230	22	35	5	50	1	255
2023-08-09	DMSO	81	3119	179.2	132.72	29.78	1.69	1.07	149.35	352	230	22	35	5	50	1	255
2023-08-09	DMSO	82	3163	204.78	132.24	32.08	1.65	1.06	152.09	352	230	22	35	5	50	1	255
2023-08-09	DMSO	83	3270	339.7	127.59	28.87	1.61	1.06	153.73	352	230	22	35	5	50	1	255
2023-08-09	DMSO	84	3303	140.98	138.34	22.54	1.54	1.05	132.64	352	230	22	35	5	50	1	255
2023-08-09	DMSO	85	3456	282.95	156.16	29.49	1.65	1.06	152.64	352	230	22	35	5	50	1	255
2023-08-09	DMSO	86	3731	235.17	148.74	25.43	1.59	1.05	154.54	352	230	22	35	5	50	1	255
2023-08-09	DMSO	87	3773	264.8	148.75	28.77	1.76	1.08	159.06	352	230	22	35	5	50	1	255
2023-08-09	DMSO	88	4001	304.39	127.96	29.46	1.75	1.08	152.97	352	230	22	35	5	50	1	255
2023-08-09	DMSO	89	4040	194.19	132.15	29.33	1.78	1.08	152.31	352	230	22	35	5	50	1	255
2023-08-09	DMSO	90	4455	218.77	120.3	24.47	1.67	1.06	129.15	352	230	22	35	5	50	1	255
2023-08-09	DMSO	91	4457	259.43	130.78	27.11	1.64	1.06	151.9	352	230	22	35	5	50	1	255
2023-08-09	DMSO	92	4476	255.02	149.18	25.74	1.63	1.06	147.53	352	230	22	35	5	50	1	255
2023-08-09	DMSO	93	4551	308.12	147.33	26.59	1.69	1.07	162.42	352	230	22	35	5	50	1	255
2023-08-09	DMSO	94	4776	244.28	165.25	25.41	1.79	1.08	152.81	352	230	22	35	5	50	1	255
2023-08-09	DMSO	95	4916	193.39	129.75	26.41	1.73	1.07	152.51	352	230	22	35	5	50	1	255
2023-08-09	DMSO	96	4932	345.22	156.12	25.86	1.64	1.06	152.51	352	230	22	35	5	50	1	255
2023-09-13	DMSO	1	164	310.01	125.2	27.55	1.67	1.06	150.7	387	230	22	35	5	50	1	255
2023-09-13	DMSO	2	185	267.05	157.86	27	1.65	1.06	155	387	230	22	35	5	50	1	255
2023-09-13	DMSO	3	210	238.52	129.05	27.24	1.77	1.08	154	387	230	22	35	5	50	1	255
2023-09-13	DMSO	4	252	163.7	135.77	28.21	1.66	1.06	151.99	387	230	22	35	5	50	1	255
2023-09-13	DMSO	5	294	221.29	166.74	24.67	1.61	1.06	146.19	387	230	22	35	5	50	1	255
2023-09-13	DMSO	6	343	242.4	166.55	25.79	1.76	1.08	147.13	387	230	22	35	5	50	1	255
2023-09-13	DMSO	7	356	220.9	141.09	24.82	1.67	1.07	146.62	387	230	22	35	5	50	1	255
2023-09-13	DMSO	8	457	219.19	130.59	22.3	1.69	1.07	144.64	387	230	22	35	5	50	1	255
2023-09-13	DMSO	9	568	205.61	145.1	24.26	1.67	1.06	145.83	387	230	22	35	5	50	1	255
2023-09-13	DMSO	10	571	198.27	169.46	23.38	1.8	1.08	144.56	387	230	22	35	5	50	1	255
2023-09-13	DMSO	11	613	344.65	158.25	24.26	1.69	1.07	154.87	387	230	22	35	5	50	1	255
2023-09-13	DMSO	12	654	329.93	151.69	23.15	1.75	1.08	151.66	387	230	22	35	5	50	1	255
2023-09-13	DMSO	13	724	159.17	147.56	24.11	1.6	1.05	133.33	387	230	22	35	5	50	1	255
2023-09-13	DMSO	14	753	320.26	125.51	27.68	1.79	1.08	150.16	387	230	22	35	5	50	1	255
2023-09-13	DMSO	15	765	380.86	149.76	28.73	1.69	1.07	161.83	387	230	22	35	5	50	1	255
2023-09-13	DMSO	16	770	217.36	159.47	24.57	1.71	1.07	146.63	387	230	22	35	5	50	1	255
2023-09-13	DMSO	17	277	296.27	164.07	31.54	1.78	1.08	151.04	387	230	22	35	5	50	1	255
2023-09-13	DMSO	18	815	159.77	141.75	30.77	1.72	1.07	148.13	387	230	22	35	5	50	1	255
2023-09-13	DMSO	19	844	361.15	121.24	27.7	1.78	1.08	146.5	387	230	22	35	5	50	1	255
2023-09-13	DMSO	20	859	303.24	131.3	25.28	1.68	1.07	151.32	387	230	22	35	5	50	1	255
2023-09-13	DMSO	21	922	239.78	135.98	28.98	1.79	1.08	156.83	387	230	22	35	5	50	1	255
2023-09-13	DMSO	22	334	316.71	174.46	28.64	1.59	1.05	149.56	387	230	22	35	5	50	1	255
2023-09-13	DMSO	23	1095	117.39	141.89	22.73	1.75	1.08	143.51	387	230	22	35	5	50	1	255
2023-09-13	DMSO	24	1189	288.09	169.94	25.83	1.72	1.07	148.66	387	230	22	35	5	50	1	255
2023-09-13	DMSO	25	1247	382.17	145.4	23.86	1.72	1.07	157.76	387	230	22	35	5	50	1	255
2023-09-13	DMSO	26	1260	308.54	130.14	28.71	1.65	1.06	149.33	387	230	22	35	5	50	1	255
2023-09-13	DMSO	27	365	179.4	158.44	25.12	1.77	1.08	150.81	387	230	22	35	5	50	1	255
2023-09-13	DMSO	28	1268	155.39	131.29	27.49	1.71	1.07	149.16	387	230	22	35	5	50	1	255
2023-09-13	DMSO	29	1411	347.32	149.34	25.8	1.6	1.06	150.08	387	230	22	35	5	50	1	255
2023-09-13	DMSO	30	1412	190.87	143.55	29.09	1.69	1.07	151.97	387	230	22	35	5	50	1	255
2023-09-13	DMSO	31	1513	219.45	139.5	30.03	1.76	1.08	160.82	387	230	22	35	5	50	1	255
2023-09-13	DMSO	32	1566	330.47	128.93	24.72	1.63	1.06	139.38	387	230	22	35	5	50	1	255
2023-09-13	1ug	33	184	223.26	164.98	26.73	1.71	1.07	149.78	387	230	22	35	5	50	1	255
2023-09-13	1ug	34	298	269.56	122.74	25.86	1.74	1.08	148.97	387	230	22	35	5	50	1	255
2023-09-13	1ug	35	440	231.94	135.93	28.21	1.62	1.06	155.6	387	230	22	35	5	50	1	255
2023-09-13	1ug	36	480	149.37	162.79	27.65	1.74	1.08	146.78	387	230	22	35	5	50	1	255
2023-09-13	1ug	37	580	189.61	152.22	28.35	1.77	1.08	159.26	387	230	22	35	5	50	1	255
2023-09-13	1ug	38	589	248.49	142.53	27.31	1.56	1.05	152.91	387	230	22	35	5	50	1	255
2023-09-13	1ug	39	603	195.48	128.79	26.84	1.57	1.05	140.25	387	230	22	35	5	50	1	255
2023-09-13	1ug	40	651	376.29	178.02	26.46	1.65	1.06	151.43	387	230	22	35	5	50	1	255
2023-09-13	1ug	41	45	177.65	163.01	25.89	1.57	1.05	142.66	387	230	22	35	5	50	1	255
2023-09-13	1ug	42	702	274.92	131.31	23.86	1.69	1.07	154.28	387	230	22	35	5	50	1	255
2023-09-13	1ug	43	715	288.51	137.03	32.29	1.73	1.07	163.01	387	230	22	35	5	50	1	255
2023-09-13	1ug	44	777	294.97	160.27	34.14	1.68	1.07	152.09	387	230	22	35	5	50	1	255
2023-09-13	1ug	45	817	229.17	136.3	26.43	1.72	1.07	153.52	387	230	22	35	5	50	1	255
2023-09-13	1ug	46	825	363.3	171.09	26.4	1.69	1.07	151.21	387	230	22	35	5	50	1	255
2023-09-13	1ug	47	843	337.05	152.37	22.1	1.66	1.06	145.83	387	230	22	35	5	50	1	255
2023-09-13	1ug	48	872	334.27	164.2	23.56	1.73	1.07	148.1	387	230	22	35	5	50	1	255
2023-09-13	1ug	49	904	180.58	135.95	24.71	1.67	1.06	147.29	387	230	22	35	5	50	1	255
2023-09-13	1ug	50	920	195.02	157.2	28.59	1.57	1.05	148.82	387	230	22	35	5	50	1	255
2023-09-13	1ug	51	976	251.2	135.5	22.36	1.71	1.07	142.31	387	230	22	35	5	50	1	255
2023-09-13	1ug	52	1219	331.51	158.04	27.5	1.59	1.05	146.96	387	230	22	35	5	50	1	255
2023-09-13	1ug	53	1259	375.33	127.96	25.17	1.78	1.08	152.27	387	230	22	35	5	50	1	255
2023-09-13	1ug	54	145	372.37	167.99	24.98	1.59	1.05	150.82	387	230	22	35	5	50	1	255
2023-09-13	1ug	55	1324	125.25	128.42	24.07	1.77	1.08	143.8	387	230	22	35	5	50	1	255
2023-09-13	1ug	56	1348	231.48	157.36	25.72	1.48	1.04	153.66	387	230	22	35	5	50	1	255
2023-09-13	1ug	57	1418	226.85	142.66	24.65	1.7	1.07	150.48	387	230	22	35	5	50	1	255
2023-09-13	1ug	58	1421	163.96	153.41	29.47	1.73	1.07	155.19	387	230	22	35	5	50	1	255
2023-09-13	1ug	59	1439	308.67	146.55	31.85	1.68	1.07	157.12	387	230	22	35	5	50	1	255
2023-09-13	1ug	60	1462	294.96	164.66	30.53	1.55	1.05	151	387	230	22	35	5	50	1	255
2023-09-13	1ug	61	1797	324.04	119.3	27.03	1.75	1.08	147.31	387	230	22	35	5	50	1	255
2023-09-13	1ug	62	1873	331.13	138.97	23.83	1.74	1.08	151.23	387	230	22	35	5	50	1	255
2023-09-13	1ug	63	1987	355.22	177.17	23.91	1.64	1.06	140.01	387	230	22	35	5	50	1	255
2023-09-13	1ug	64	2062	276.08	174.27	23.15	1.67	1.07	142.53	387	230	22	35	5	50	1	255
2023-09-13	5ug	65	15	194.18	152.11	24.35	1.65	1.06	153.76	387	230	22	35	5	50	1	255
2023-09-13	5ug	66	255	230.74	138.7	27.96	1.7	1.07	154.39	387	230	22	35	5	50	1	255
2023-09-13	5ug	67	413	192.22	158.23	27.44	1.74	1.08	153.34	387	230	22	35	5	50	1	255
2023-09-13	5ug	68	419	204.27	150.52	27.56	1.65	1.06	152.39	387	230	22	35	5	50	1	255
2023-09-13	5ug	69	569	280.62	143.09	28.23	1.56	1.05	152.45	387	230	22	35	5	50	1	255
2023-09-13	5ug	70	585	334.07	162.99	31.56	1.64	1.06	146.32	387	230	22	35	5	50	1	255
2023-09-13	5ug	71	591	241.12	152.14	24.96	1.6	1.05	143.82	387	230	22	35	5	50	1	255
2023-09-13	5ug	72	874	250.96	145	23.41	1.66	1.06	153.13	387	230	22	35	5	50	1	255
2023-09-13	5ug	73	1113	339.51	139.21	27.64	1.37	1.02	146.27	387	230	22	35	5	50	1	255
2023-09-13	5ug	74	1183	232.83	161.35	26.3	1.77	1.08	154.88	387	230	22	35	5	50	1	255
2023-09-13	5ug	75	1247	251.5	126.38	25.57	1.75	1.08	145.29	387	230	22	35	5	50	1	255
2023-09-13	5ug	76	1275	363.7	167.35	32.28	1.68	1.07	159.7	387	230	22	35	5	50	1	255
2023-09-13	5ug	77	1276	212.95	152.98	31.77	1.77	1.08	158.56	387	230	22	35	5	50	1	255
2023-09-13	5ug	78	1324	241.08	159.22	23.14	1.57	1.05	133.88	387	230	22	35	5	50	1	255
2023-09-13	5ug	79	1405	137.26	166.68	23.64	1.65	1.06	140.85	387	230	22	35	5	50	1	255
2023-09-13	5ug	80	1503	229.6	153.59	33.71	1.73	1.07	163.91	387	230	22	35	5	50	1	255
2023-09-13	5ug	81	1512	178.41	152.84	29.66	1.68	1.07	147.57	387	230	22	35	5	50	1	255
2023-09-13	5ug	82	1513	242.05	123.71	27.56	1.74	1.08	145.07	387	230	22	35	5	50	1	255
2023-09-13	5ug	83	1563	271.81	165.89	25.18	1.74	1.08	154.27	387	230	22	35	5	50	1	255
2023-09-13	5ug	84	1752	244.09	138.03	27.18	1.76	1.08	158.16	387	230	22	35	5	50	1	255
2023-09-13	5ug	85	1904	161.71	131.17	25.2	1.77	1.08	151.4	387	230	22	35	5	50	1	255
2023-09-13	5ug	86	1931	192.62	167.71	24.41	1.64	1.06	139.62	387	230	22	35	5	50	1	255
2023-09-13	5ug	87	2041	218.28	160.88	23.62	1.74	1.08	150.42	387	230	22	35	5	50	1	255
2023-09-13	5ug	88	2191	158.54	152.54	22.74	1.63	1.06	140.21	387	230	22	35	5	50	1	255
2023-09-13	5ug	89	2374	239.87	156.77	27.13	1.63	1.06	149.65	387	230	22	35	5	50	1	255
2023-09-13	5ug	90	2407	255.03	132.49	27.82	1.7	1.07	152.05	387	230	22	35	5	50	1	255
2023-09-13	5ug	91	2593	184.79	129.54	23.49	1.75	1.08	145.6	387	230	22	35	5	50	1	255
2023-09-13	5ug	92	2597	213.13	133.25	32.45	1.49	1.04	143.29	387	230	22	35	5	50	1	255
2023-09-13	5ug	93	2668	218.58	126.55	23.55	1.68	1.07	141.26	387	230	22	35	5	50	1	255
2023-09-13	5ug	94	2681	207.71	160.13	26.22	1.7	1.07	148.52	387	230	22	35	5	50	1	255
2023-09-13	5ug	95	2926	289.02	147.08	25.72	1.76	1.08	153.05	387	230	22	35	5	50	1	255
2023-09-13	5ug	96	3039	341.69	167.29	25.73	1.74	1.08	158.54	387	230	22	35	5	50	1	255
2023-09-15	DMSO	1	19	319.21	140.11	26.86	1.65	1.06	145.11	365	230	23	35	5	50	1	255
2023-09-15	DMSO	2	89	256.98	157.26	26.08	1.68	1.07	150.41	365	230	23	35	5	50	1	255
2023-09-15	DMSO	3	126	339.69	142.62	23.34	1.66	1.06	154.95	365	230	23	35	5	50	1	255
2023-09-15	DMSO	4	214	267.5	155.23	29.14	1.69	1.07	155.45	365	230	23	35	5	50	1	255
2023-09-15	DMSO	5	281	266.29	163.79	28.85	1.55	1.05	163.41	365	230	23	35	5	50	1	255
2023-09-15	DMSO	6	393	288.71	158.16	34.35	1.65	1.06	153.55	365	230	23	35	5	50	1	255
2023-09-15	DMSO	7	746	245.63	155.46	28.79	1.74	1.08	152.35	365	230	23	35	5	50	1	255
2023-09-15	DMSO	8	907	74.37	171.75	32.14	1.51	1.04	152.55	365	230	23	35	5	50	1	255
2023-09-15	DMSO	9	929	257.71	141.4	27.45	1.71	1.07	155.28	365	230	23	35	5	50	1	255
2023-09-15	DMSO	10	1017	209.09	139.07	29.34	1.75	1.08	148.64	365	230	23	35	5	50	1	255
2023-09-15	DMSO	11	1313	275.81	156.19	26.63	1.74	1.08	156.38	365	230	23	35	5	50	1	255
2023-09-15	DMSO	12	1320	60.61	173.71	30.7	1.66	1.06	149.25	365	230	23	35	5	50	1	255
2023-09-15	DMSO	13	1333	336.94	134.85	32.09	1.57	1.05	155.93	365	230	23	35	5	50	1	255
2023-09-15	DMSO	14	1630	238.74	139.49	31.44	1.75	1.08	155.1	365	230	23	35	5	50	1	255
2023-09-15	DMSO	15	1709	318.26	137.94	24.07	1.76	1.08	153.57	365	230	23	35	5	50	1	255
2023-09-15	DMSO	16	1793	319.73	140.68	27.8	1.62	1.06	153.65	365	230	23	35	5	50	1	255
2023-09-15	DMSO	17	1850	332.04	142.5	23.04	1.75	1.08	162.43	365	230	23	35	5	50	1	255
2023-09-15	DMSO	18	1917	301.89	138.96	33.43	1.68	1.07	159.11	365	230	23	35	5	50	1	255
2023-09-15	DMSO	19	2112	15.42	137.07	29.01	1.65	1.06	152.37	365	230	23	35	5	50	1	255
2023-09-15	DMSO	20	2119	283.25	144.78	25.63	1.77	1.08	157.16	365	230	23	35	5	50	1	255
2023-09-15	DMSO	21	2125	363.77	153.17	34.29	1.7	1.07	166.19	365	230	23	35	5	50	1	255
2023-09-15	DMSO	22	2190	275.99	127.65	26.33	1.79	1.08	152.46	365	230	23	35	5	50	1	255
2023-09-15	DMSO	23	2202	327.02	149.37	24.4	1.55	1.05	148.3	365	230	23	35	5	50	1	255
2023-09-15	DMSO	24	2215	351.38	127.54	32.04	1.67	1.06	155.67	365	230	23	35	5	50	1	255
2023-09-15	DMSO	25	2284	255.3	153.75	26.79	1.69	1.07	157.7	365	230	23	35	5	50	1	255
2023-09-15	DMSO	26	2296	261.72	133.17	27.44	1.75	1.08	157.71	365	230	23	35	5	50	1	255
2023-09-15	DMSO	27	2367	340.26	165.09	30.01	1.73	1.07	159.05	365	230	23	35	5	50	1	255
2023-09-15	DMSO	28	2563	337.4	145.16	25.55	1.74	1.08	154.12	365	230	23	35	5	50	1	255
2023-09-15	DMSO	29	2874	331.65	179.19	24.2	1.77	1.08	141	365	230	23	35	5	50	1	255
2023-09-15	DMSO	30	3232	276.04	155.95	23.41	1.8	1.08	144.69	365	230	23	35	5	50	1	255
2023-09-15	DMSO	31	3243	225.37	154.73	24.82	1.64	1.06	153.95	365	230	23	35	5	50	1	255
2023-09-15	DMSO	32	3321	198.62	158.07	25.01	1.75	1.08	154.13	365	230	23	35	5	50	1	255
2023-09-15	1ug	33	57	171.97	131.46	26.88	1.69	1.07	149.19	365	230	23	35	5	50	1	255
2023-09-15	1ug	34	257	352.2	152.24	30.06	1.55	1.05	154.58	365	230	23	35	5	50	1	255
2023-09-15	1ug	35	258	89.74	142.53	31.91	1.66	1.06	157.33	365	230	23	35	5	50	1	255
2023-09-15	1ug	36	370	259.53	129.75	23.34	1.72	1.07	155.38	365	230	23	35	5	50	1	255
2023-09-15	1ug	37	528	357.9	161.09	27.25	1.76	1.08	159.91	365	230	23	35	5	50	1	255
2023-09-15	1ug	38	529	264.33	144.9	25.57	1.78	1.08	150.45	365	230	23	35	5	50	1	255
2023-09-15	1ug	39	648	234.05	157.53	25.73	1.66	1.06	153.44	365	230	23	35	5	50	1	255
2023-09-15	1ug	40	1088	358.2	122.01	30.89	1.78	1.08	148.76	365	230	23	35	5	50	1	255
2023-09-15	1ug	41	1089	154.12	144.4	29.83	1.62	1.06	150.5	365	230	23	35	5	50	1	255
2023-09-15	1ug	42	1164	272.52	165.29	25.23	1.77	1.08	150.78	365	230	23	35	5	50	1	255
2023-09-15	1ug	43	1197	194.79	162.42	28.71	1.78	1.08	154.13	365	230	23	35	5	50	1	255
2023-09-15	1ug	44	1300	248.8	151.55	29.24	1.58	1.05	145.45	365	230	23	35	5	50	1	255
2023-09-15	1ug	45	1303	309.76	168.77	31.16	1.52	1.04	148.31	365	230	23	35	5	50	1	255
2023-09-15	1ug	46	1447	192.57	128.4	26.88	1.74	1.08	149.88	365	230	23	35	5	50	1	255
2023-09-15	1ug	47	1489	155.22	154.12	25.01	1.67	1.06	146.8	365	230	23	35	5	50	1	255
2023-09-15	1ug	48	1675	212.76	136.04	24.22	1.77	1.08	148.84	365	230	23	35	5	50	1	255
2023-09-15	1ug	49	1757	245.95	141.22	24.34	1.67	1.07	143.76	365	230	23	35	5	50	1	255
2023-09-15	1ug	50	1804	269.15	158.73	24.2	1.71	1.07	151.28	365	230	23	35	5	50	1	255
2023-09-15	1ug	51	1891	199.87	161.89	27.86	1.77	1.08	150.7	365	230	23	35	5	50	1	255
2023-09-15	1ug	52	1916	159.24	131.55	27.05	1.74	1.08	152.45	365	230	23	35	5	50	1	255
2023-09-15	1ug	53	0	86.96	134.16	25.55	1.77	1.08	146.14	365	230	23	35	5	50	1	255
2023-09-15	1ug	54	2000	182.55	133.38	30.85	1.61	1.06	154.44	365	230	23	35	5	50	1	255
2023-09-15	1ug	55	2007	353.75	135.93	24.36	1.68	1.07	161.67	365	230	23	35	5	50	1	255
2023-09-15	1ug	56	2130	236.68	159.26	23.77	1.8	1.08	147.81	365	230	23	35	5	50	1	255
2023-09-15	1ug	57	2179	266.57	130.07	26.45	1.76	1.08	155.14	365	230	23	35	5	50	1	255
2023-09-15	1ug	58	2896	174.97	155.58	25.55	1.72	1.07	152.36	365	230	23	35	5	50	1	255
2023-09-15	1ug	59	3014	258.93	162.08	27.9	1.78	1.08	148.49	365	230	23	35	5	50	1	255
2023-09-15	1ug	60	3140	170.27	131.75	24.01	1.76	1.08	149.88	365	230	23	35	5	50	1	255
2023-09-15	1ug	61	3311	206.49	160.64	28.38	1.76	1.08	153.64	365	230	23	35	5	50	1	255
2023-09-15	1ug	62	3627	141.03	139.19	23.4	1.76	1.08	155.29	365	230	23	35	5	50	1	255
2023-09-15	1ug	63	3891	16.39	126.1	30.83	1.65	1.06	135.95	365	230	23	35	5	50	1	255
2023-09-15	1ug	64	4143	162.92	142	27.21	1.78	1.08	156.23	365	230	23	35	5	50	1	255
2023-09-15	5ug	65	240	250.31	158.89	26.6	1.75	1.08	146.6	365	230	23	35	5	50	1	255
2023-09-15	5ug	66	248	182.44	158.92	29.69	1.52	1.04	150.12	365	230	23	35	5	50	1	255
2023-09-15	5ug	67	314	330.36	115.68	25.61	1.78	1.08	138.69	365	230	23	35	5	50	1	255
2023-09-15	5ug	68	315	205.05	134.39	24.88	1.66	1.06	148.07	365	230	23	35	5	50	1	255
2023-09-15	5ug	69	583	301.92	133.06	27.64	1.66	1.06	155.04	365	230	23	35	5	50	1	255
2023-09-15	5ug	70	630	272.29	157.29	32.33	1.67	1.06	158.77	365	230	23	35	5	50	1	255
2023-09-15	5ug	71	264	168.51	148.36	24.61	1.76	1.08	152.33	365	230	23	35	5	50	1	255
2023-09-15	5ug	72	1055	152.19	156.8	29.64	1.71	1.07	153.73	365	230	23	35	5	50	1	255
2023-09-15	5ug	73	1058	211.72	138.61	27.03	1.56	1.05	140.87	365	230	23	35	5	50	1	255
2023-09-15	5ug	74	1178	280.71	161.62	25.99	1.65	1.06	149.41	365	230	23	35	5	50	1	255
2023-09-15	5ug	75	1452	211.96	133.38	33.39	1.7	1.07	150.32	365	230	23	35	5	50	1	255
2023-09-15	5ug	76	1850	257.6	159.62	26.59	1.78	1.08	160.13	365	230	23	35	5	50	1	255
2023-09-15	5ug	77	2212	199.82	149.5	26.59	1.6	1.05	150.56	365	230	23	35	5	50	1	255
2023-09-15	5ug	78	2675	189.61	135.72	29.11	1.71	1.07	155.42	365	230	23	35	5	50	1	255
2023-09-15	5ug	79	2697	196.21	144.07	26.76	1.74	1.08	148.52	365	230	23	35	5	50	1	255
2023-09-15	5ug	80	3173	193.58	133.04	29.01	1.74	1.08	153.97	365	230	23	35	5	50	1	255
2023-09-15	5ug	81	3333	295.09	150.15	30.97	1.71	1.07	157.98	365	230	23	35	5	50	1	255
2023-09-15	5ug	82	3372	325.02	157.55	26.33	1.76	1.08	154.43	365	230	23	35	5	50	1	255
2023-09-15	5ug	83	3398	310.02	168.79	24.5	1.76	1.08	150.61	365	230	23	35	5	50	1	255
2023-09-15	5ug	84	3470	221.19	154.21	26.47	1.74	1.08	149.66	365	230	23	35	5	50	1	255
2023-09-15	5ug	85	3692	307.22	160.74	28.07	1.75	1.08	157.12	365	230	23	35	5	50	1	255
2023-09-15	5ug	86	3740	310.2	163.49	25.57	1.56	1.05	131.92	365	230	23	35	5	50	1	255
2023-09-15	5ug	87	3787	263	169.93	24.98	1.66	1.06	145.57	365	230	23	35	5	50	1	255
2023-09-15	5ug	88	3791	264.17	170.22	26.35	1.73	1.07	143.88	365	230	23	35	5	50	1	255
2023-09-15	5ug	89	4018	200.63	139.59	28.15	1.78	1.08	155.93	365	230	23	35	5	50	1	255
2023-09-15	5ug	90	4202	293.23	130.37	25.65	1.64	1.06	149.01	365	230	23	35	5	50	1	255
2023-09-15	5ug	91	4360	178.81	154.11	24.73	1.7	1.07	147.12	365	230	23	35	5	50	1	255
2023-09-15	5ug	92	4972	273.29	130.91	29.47	1.77	1.08	153.95	365	230	23	35	5	50	1	255
2023-09-15	5ug	93	4995	272.34	147.03	28.5	1.51	1.04	147.56	365	230	23	35	5	50	1	255
2023-09-15	5ug	94	5092	285.23	166.03	26	1.68	1.07	143.3	365	230	23	35	5	50	1	255
2023-09-15	5ug	95	5114	191.09	152.75	29	1.59	1.05	152.96	365	230	23	35	5	50	1	255
2023-09-15	5ug	96	5142	297.72	173.99	26.54	1.77	1.08	145.8	365	230	23	35	5	50	1	255
2023-09-19	5ug	1	3	199.61	143.47	24.95	1.63	1.06	139.96	365	230	23	40	5	50	1	255
2023-09-19	5ug	2	41	343.58	143.52	26.02	1.76	1.08	156.57	365	230	23	40	5	50	1	255
2023-09-19	5ug	3	44	326.43	143.35	24.79	1.69	1.07	146.43	365	230	23	40	5	50	1	255
2023-09-19	5ug	4	200	302.42	169.99	23.78	1.68	1.07	141.82	365	230	23	40	5	50	1	255
2023-09-19	5ug	5	483	296.28	154.52	26.47	1.72	1.07	151.78	365	230	23	40	5	50	1	255
2023-09-19	5ug	6	606	200.35	132.47	30.57	1.78	1.08	152.17	365	230	23	40	5	50	1	255
2023-09-19	5ug	7	626	241.59	148.83	24.42	1.7	1.07	146.09	365	230	23	40	5	50	1	255
2023-09-19	5ug	8	675	337.99	135.19	26.78	1.7	1.07	145.56	365	230	23	40	5	50	1	255
2023-09-19	5ug	9	676	316.18	169.6	28.28	1.76	1.08	161.96	365	230	23	40	5	50	1	255
2023-09-19	5ug	10	846	358.08	172.66	26.16	1.73	1.07	145.74	365	230	23	40	5	50	1	255
2023-09-19	5ug	11	1024	287.18	164.12	30.07	1.69	1.07	155.18	365	230	23	40	5	50	1	255
2023-09-19	5ug	12	1062	297.43	146.82	25.61	1.6	1.06	152.81	365	230	23	40	5	50	1	255
2023-09-19	5ug	13	1112	204.86	139.28	27.18	1.73	1.07	146.11	365	230	23	40	5	50	1	255
2023-09-19	5ug	14	1405	306.02	164.57	26.44	1.76	1.08	152.25	365	230	23	40	5	50	1	255
2023-09-19	5ug	15	1412	235.24	130.1	23.95	1.78	1.08	144.36	365	230	23	40	5	50	1	255
2023-09-19	5ug	16	1678	256.36	157.21	27.87	1.61	1.06	146.99	365	230	23	40	5	50	1	255
2023-09-19	5ug	17	1697	204.04	133.35	35.94	1.67	1.07	150.83	365	230	23	40	5	50	1	255
2023-09-19	5ug	18	2044	332.44	134.45	26.8	1.77	1.08	158.36	365	230	23	40	5	50	1	255
2023-09-19	5ug	19	2180	363.92	168.36	34.64	1.6	1.05	150.09	365	230	23	40	5	50	1	255
2023-09-19	5ug	20	2217	306.44	174.73	23.02	1.73	1.07	138.17	365	230	23	40	5	50	1	255
2023-09-19	5ug	21	2438	270.89	125.37	24.17	1.61	1.06	140.65	365	230	23	40	5	50	1	255
2023-09-19	5ug	22	2474	146.81	162.82	24.93	1.77	1.08	149.99	365	230	23	40	5	50	1	255
2023-09-19	5ug	23	2550	236.41	143.82	24.72	1.68	1.07	146.41	365	230	23	40	5	50	1	255
2023-09-19	5ug	24	3283	249.63	160.62	33.09	1.59	1.05	153.18	365	230	23	40	5	50	1	255
2023-09-19	5ug	25	3503	323.01	141.26	28.61	1.67	1.07	156.92	365	230	23	40	5	50	1	255
2023-09-19	5ug	26	3629	217.51	143.87	24.17	1.8	1.09	148.79	365	230	23	40	5	50	1	255
2023-09-19	5ug	27	4015	172.44	123.11	24.72	1.67	1.07	140.82	365	230	23	40	5	50	1	255
2023-09-19	5ug	28	4060	298.42	168.83	25.66	1.63	1.06	157.3	365	230	23	40	5	50	1	255
2023-09-19	5ug	29	4353	261.42	138.56	35.06	1.68	1.07	154.75	365	230	23	40	5	50	1	255
2023-09-19	5ug	30	5103	202.23	154.5	24.69	1.8	1.08	152.71	365	230	23	40	5	50	1	255
2023-09-19	5ug	31	5365	303.6	136.99	30.74	1.7	1.07	152.73	365	230	23	40	5	50	1	255
2023-09-19	5ug	32	5434	239.65	166.62	26.16	1.76	1.08	150.87	365	230	23	40	5	50	1	255
2023-09-19	1ug	33	170	251.86	138.98	26.69	1.78	1.08	150.62	365	230	23	40	5	50	1	255
2023-09-19	1ug	34	441	193.57	162.9	27.37	1.53	1.04	144.93	365	230	23	40	5	50	1	255
2023-09-19	1ug	35	517	317.36	149.74	30.03	1.62	1.06	154.54	365	230	23	40	5	50	1	255
2023-09-19	1ug	36	520	268.95	133.01	30.72	1.76	1.08	156.13	365	230	23	40	5	50	1	255
2023-09-19	1ug	37	725	249.63	157.97	27.9	1.71	1.07	156.28	365	230	23	40	5	50	1	255
2023-09-19	1ug	38	784	187.68	153.8	23.38	1.74	1.08	147.72	365	230	23	40	5	50	1	255
2023-09-19	1ug	39	878	55.42	138.26	26.11	1.8	1.08	155.59	365	230	23	40	5	50	1	255
2023-09-19	1ug	40	1196	293.01	142.01	25	1.74	1.08	161.69	365	230	23	40	5	50	1	255
2023-09-19	1ug	41	1407	316.57	153.89	25.08	1.71	1.07	154.38	365	230	23	40	5	50	1	255
2023-09-19	1ug	42	1426	226.96	164.68	27.09	1.71	1.07	148.3	365	230	23	40	5	50	1	255
2023-09-19	1ug	43	228	160.95	133.92	24.89	1.66	1.06	145.63	365	230	23	40	5	50	1	255
2023-09-19	1ug	44	1628	319.46	170.51	24.21	1.69	1.07	159.52	365	230	23	40	5	50	1	255
2023-09-19	1ug	45	1871	215.44	141.89	27.9	1.61	1.06	148.79	365	230	23	40	5	50	1	255
2023-09-19	1ug	46	2162	169.14	146.66	28.31	1.71	1.07	152.74	365	230	23	40	5	50	1	255
2023-09-19	1ug	47	2263	184.85	155.17	25.67	1.79	1.08	152.02	365	230	23	40	5	50	1	255
2023-09-19	1ug	48	2269	231.79	129.22	28.44	1.78	1.08	143.2	365	230	23	40	5	50	1	255
2023-09-19	1ug	49	2379	317.82	123.39	25.53	1.74	1.08	148.28	365	230	23	40	5	50	1	255
2023-09-19	1ug	50	2395	174.44	161.42	25.89	1.67	1.07	149.38	365	230	23	40	5	50	1	255
2023-09-19	1ug	51	2421	119.6	158.57	28.42	1.7	1.07	151.22	365	230	23	40	5	50	1	255
2023-09-19	1ug	52	2452	224.95	153.84	29.49	1.73	1.07	160.39	365	230	23	40	5	50	1	255
2023-09-19	1ug	53	2750	243.34	151.85	27.91	1.58	1.05	158.92	365	230	23	40	5	50	1	255
2023-09-19	1ug	54	2758	277.46	130.53	27.12	1.62	1.06	143.58	365	230	23	40	5	50	1	255
2023-09-19	1ug	55	3012	144.41	131.57	27.06	1.79	1.08	147.23	365	230	23	40	5	50	1	255
2023-09-19	1ug	56	3109	211.98	151.5	26.55	1.64	1.06	152.84	365	230	23	40	5	50	1	255
2023-09-19	1ug	57	3460	241.78	132.26	32.85	1.62	1.06	152.58	365	230	23	40	5	50	1	255
2023-09-19	1ug	58	3675	303.05	158.24	32.54	1.72	1.07	148.73	365	230	23	40	5	50	1	255
2023-09-19	1ug	59	3786	224.03	159.07	25.48	1.74	1.08	153.5	365	230	23	40	5	50	1	255
2023-09-19	1ug	60	3951	213.53	158.93	31.17	1.66	1.06	158.41	365	230	23	40	5	50	1	255
2023-09-19	1ug	61	4111	325.98	125.51	24.4	1.75	1.08	148.99	365	230	23	40	5	50	1	255
2023-09-19	1ug	62	4140	296.18	168.95	24.42	1.74	1.08	148.91	365	230	23	40	5	50	1	255
2023-09-19	1ug	63	4212	277.74	155.18	35.45	1.65	1.06	154.19	365	230	23	40	5	50	1	255
2023-09-19	1ug	64	4322	348.28	123.93	31.17	1.77	1.08	159.67	365	230	23	40	5	50	1	255
2023-09-19	DMSO	65	119	258.15	147.79	27.37	1.56	1.05	160.69	365	230	23	40	5	50	1	255
2023-09-19	DMSO	66	129	241.68	126.96	25.73	1.8	1.09	147.1	365	230	23	40	5	50	1	255
2023-09-19	DMSO	67	249	280.42	168.03	28.04	1.77	1.08	153.06	365	230	23	40	5	50	1	255
2023-09-19	DMSO	68	260	174.32	129.67	23.47	1.74	1.08	141.62	365	230	23	40	5	50	1	255
2023-09-19	DMSO	69	280	291.55	171.8	25.46	1.65	1.06	139.7	365	230	23	40	5	50	1	255
2023-09-19	DMSO	70	336	110.38	164.5	24.56	1.66	1.06	145.71	365	230	23	40	5	50	1	255
2023-09-19	DMSO	71	383	316.09	163.9	23.97	1.77	1.08	143.45	365	230	23	40	5	50	1	255
2023-09-19	DMSO	72	469	261.9	140.74	23.6	1.65	1.06	158.63	365	230	23	40	5	50	1	255
2023-09-19	DMSO	73	484	234.5	130.97	30.74	1.71	1.07	154.58	365	230	23	40	5	50	1	255
2023-09-19	DMSO	74	580	315.94	163.48	27.27	1.8	1.08	154.74	365	230	23	40	5	50	1	255
2023-09-19	DMSO	75	809	293.94	167.75	23.55	1.8	1.08	153.37	365	230	23	40	5	50	1	255
2023-09-19	DMSO	76	815	297.92	122.43	27.25	1.79	1.08	146.7	365	230	23	40	5	50	1	255
2023-09-19	DMSO	77	862	187.38	160.88	27.24	1.73	1.07	150.05	365	230	23	40	5	50	1	255
2023-09-19	DMSO	78	870	172.82	124.23	23	1.68	1.07	139.81	365	230	23	40	5	50	1	255
2023-09-19	DMSO	79	984	248.09	163.58	26.61	1.5	1.04	143.18	365	230	23	40	5	50	1	255
2023-09-19	DMSO	80	1015	130.38	151.63	24.5	1.63	1.06	145.87	365	230	23	40	5	50	1	255
2023-09-19	DMSO	81	1062	324.79	137.92	26.81	1.5	1.04	148.06	365	230	23	40	5	50	1	255
2023-09-19	DMSO	82	1106	184.09	129.35	27.88	1.73	1.07	146.75	365	230	23	40	5	50	1	255
2023-09-19	DMSO	83	79	341.14	155.11	26.13	1.64	1.06	148.99	365	230	23	40	5	50	1	255
2023-09-19	DMSO	84	1140	174.12	154.31	29.87	1.71	1.07	150.06	365	230	23	40	5	50	1	255
2023-09-19	DMSO	85	1292	205.22	148.63	26.13	1.6	1.05	151.15	365	230	23	40	5	50	1	255
2023-09-19	DMSO	86	1317	229.08	145.95	26.89	1.64	1.06	148.78	365	230	23	40	5	50	1	255
2023-09-19	DMSO	87	1373	302.34	169.21	27.66	1.77	1.08	154.27	365	230	23	40	5	50	1	255
2023-09-19	DMSO	88	1456	307.82	161.56	25.11	1.5	1.04	141.79	365	230	23	40	5	50	1	255
2023-09-19	DMSO	89	1517	166.9	158.67	24.42	1.8	1.08	147.83	365	230	23	40	5	50	1	255
2023-09-19	DMSO	90	1573	204.36	136.38	29.14	1.69	1.07	155.25	365	230	23	40	5	50	1	255
2023-09-19	DMSO	91	1734	326.42	155.05	29.59	1.66	1.06	157.01	365	230	23	40	5	50	1	255
2023-09-19	DMSO	92	1858	269.35	154.36	37.87	1.58	1.05	158.17	365	230	23	40	5	50	1	255
2023-09-19	DMSO	93	80	181.14	149.79	27.28	1.73	1.07	153.36	365	230	23	40	5	50	1	255
2023-09-19	DMSO	94	1862	115.72	145.46	24.71	1.76	1.08	149.4	365	230	23	40	5	50	1	255
2023-09-19	DMSO	95	1889	360.74	169.67	24.06	1.76	1.08	150.73	365	230	23	40	5	50	1	255
2023-09-19	DMSO	96	1941	194.69	158.69	25.94	1.75	1.08	152.14	365	230	23	40	5	50	1	255
2023-09-20	5ug	1	81	325.86	179.39	26.11	1.76	1.08	146.88	365	230	23	40	5	50	1	255
2023-09-20	5ug	2	84	247.82	124.09	26.28	1.76	1.08	161.19	365	230	23	40	5	50	1	255
2023-09-20	5ug	3	1612	224.25	168.32	24.29	1.74	1.08	153.57	365	230	23	40	5	50	1	255
2023-09-20	5ug	4	2316	303.39	132.33	27.6	1.59	1.05	150.62	365	230	23	40	5	50	1	255
2023-09-20	5ug	5	3088	283.45	118.99	24.49	1.71	1.07	158.06	365	230	23	40	5	50	1	255
2023-09-20	5ug	6	4095	340.85	142.9	23.76	1.75	1.08	151.78	365	230	23	40	5	50	1	255
2023-09-20	5ug	7	5039	97.57	144	23.93	1.66	1.06	168.34	365	230	23	40	5	50	1	255
2023-09-20	5ug	8	5364	303.81	143.45	23.95	1.59	1.05	155.51	365	230	23	40	5	50	1	255
2023-09-20	5ug	9	5401	334.92	171.99	27.35	1.62	1.06	149.85	365	230	23	40	5	50	1	255
2023-09-20	5ug	10	5814	172.48	130.22	24.73	1.56	1.05	154.95	365	230	23	40	5	50	1	255
2023-09-20	5ug	11	42	281.22	154.03	37.16	1.4	1.03	165.58	365	230	23	40	5	50	1	255
2023-09-20	5ug	12	1361	342.45	158.27	28.21	1.41	1.03	164.73	365	230	23	40	5	50	1	255
2023-09-20	5ug	13	2391	331.97	153.43	29.76	1.64	1.06	164.92	365	230	23	40	5	50	1	255
2023-09-20	5ug	14	3532	325.11	133.26	28.13	1.65	1.06	158.67	365	230	23	40	5	50	1	255
2023-09-20	5ug	15	3837	339.82	162.08	30.91	1.76	1.08	162.1	365	230	23	40	5	50	1	255
2023-09-20	5ug	16	4436	342.45	164.59	27.33	1.58	1.05	163.58	365	230	23	40	5	50	1	255
2023-09-20	5ug	17	4583	252.51	169.98	27.35	1.63	1.06	163.44	365	230	23	40	5	50	1	255
2023-09-20	5ug	18	5139	333.15	165.85	26.23	1.76	1.08	158.23	365	230	23	40	5	50	1	255
2023-09-20	5ug	19	6425	297.41	128.21	25.92	1.79	1.08	155.32	365	230	23	40	5	50	1	255
2023-09-20	5ug	20	6477	359.07	123.69	24.84	1.79	1.08	159.26	365	230	23	40	5	50	1	255
2023-09-20	5ug	21	7012	295.67	166.11	24.98	1.77	1.08	160.69	365	230	23	40	5	50	1	255
2023-09-20	5ug	22	7260	272.57	158.52	29.13	1.7	1.07	157.3	365	230	23	40	5	50	1	255
2023-09-20	5ug	23	7864	144.83	149.67	24.39	1.65	1.06	165.32	365	230	23	40	5	50	1	255
2023-09-20	5ug	24	8047	277.68	156.59	30.32	1.65	1.06	164.73	365	230	23	40	5	50	1	255
2023-09-20	5ug	25	1683	294.07	169.72	24.22	1.78	1.08	153.96	365	230	23	40	5	50	1	255
2023-09-20	5ug	26	9175	348.97	155.06	26.69	1.76	1.08	168.17	365	230	23	40	5	50	1	255
2023-09-20	5ug	27	9934	327.06	161.04	23.58	1.73	1.07	165.94	365	230	23	40	5	50	1	255
2023-09-20	5ug	28	10700	177.71	163.86	25.6	1.76	1.08	158.03	365	230	23	40	5	50	1	255
2023-09-20	5ug	29	10957	228.81	164.87	29.42	1.68	1.07	157.3	365	230	23	40	5	50	1	255
2023-09-20	5ug	30	11441	301.29	162.42	26.95	1.78	1.08	160.84	365	230	23	40	5	50	1	255
2023-09-20	5ug	31	11670	287	160.17	23.83	1.74	1.08	150.46	365	230	23	40	5	50	1	255
2023-09-20	5ug	32	12250	363.59	170.23	23.2	1.74	1.08	160.63	365	230	23	40	5	50	1	255
2023-09-20	1ug	33	597	230.08	161.2	29.95	1.72	1.07	156.23	365	230	23	40	5	50	1	255
2023-09-20	1ug	34	835	335.72	126.73	32.34	1.71	1.07	156.87	365	230	23	40	5	50	1	255
2023-09-20	1ug	35	1259	204.77	157.06	29.98	1.74	1.08	158.57	365	230	23	40	5	50	1	255
2023-09-20	1ug	36	1462	352.58	154.35	24.49	1.66	1.06	157.09	365	230	23	40	5	50	1	255
2023-09-20	1ug	37	1799	278.55	160.64	34.15	1.69	1.07	150.63	365	230	23	40	5	50	1	255
2023-09-20	1ug	38	2679	259.21	122.84	28.07	1.8	1.09	159.36	365	230	23	40	5	50	1	255
2023-09-20	1ug	39	3384	350.82	149.3	28.36	1.71	1.07	155.07	365	230	23	40	5	50	1	255
2023-09-20	1ug	40	4187	317.03	160.08	26.8	1.6	1.05	150.77	365	230	23	40	5	50	1	255
2023-09-20	1ug	41	4593	292.32	164.02	27.9	1.76	1.08	155.94	365	230	23	40	5	50	1	255
2023-09-20	1ug	42	5441	311.96	154.27	30.97	1.69	1.07	160.54	365	230	23	40	5	50	1	255
2023-09-20	1ug	43	6026	277.21	236.82	33.31	1.68	1.07	174.06	365	230	23	40	5	50	1	255
2023-09-20	1ug	44	6307	337.17	133.22	26.73	1.73	1.07	152.97	365	230	23	40	5	50	1	255
2023-09-20	1ug	45	6404	290.1	150.68	26.24	1.75	1.08	165.98	365	230	23	40	5	50	1	255
2023-09-20	1ug	46	6547	353.87	151.29	24.02	1.72	1.07	152.35	365	230	23	40	5	50	1	255
2023-09-20	1ug	47	6683	348.05	131.66	23.79	1.77	1.08	148.54	365	230	23	40	5	50	1	255
2023-09-20	1ug	48	7508	349.08	156.17	27.47	1.56	1.05	147.85	365	230	23	40	5	50	1	255
2023-09-20	1ug	49	7737	348.58	159.31	27.05	1.77	1.08	164.65	365	230	23	40	5	50	1	255
2023-09-20	1ug	50	7913	236.04	124.02	32.21	1.74	1.08	165.23	365	230	23	40	5	50	1	255
2023-09-20	1ug	51	7987	350.1	125.08	27.56	1.69	1.07	157.89	365	230	23	40	5	50	1	255
2023-09-20	1ug	52	8272	162.7	146.48	24.19	1.64	1.06	164.48	365	230	23	40	5	50	1	255
2023-09-20	1ug	53	9468	341.74	162.64	32.21	1.65	1.06	160.06	365	230	23	40	5	50	1	255
2023-09-20	1ug	54	9564	332.3	169.41	26.11	1.79	1.08	157.64	365	230	23	40	5	50	1	255
2023-09-20	1ug	55	9818	229.1	159.7	25.97	1.78	1.08	158.95	365	230	23	40	5	50	1	255
2023-09-20	1ug	56	9994	250.07	153.07	27.57	1.72	1.07	159.82	365	230	23	40	5	50	1	255
2023-09-20	1ug	57	10637	364.57	122.35	26.78	1.76	1.08	159.84	365	230	23	40	5	50	1	255
2023-09-20	1ug	58	11728	311.96	132.25	25.82	1.76	1.08	156.38	365	230	23	40	5	50	1	255
2023-09-20	1ug	59	12276	318.96	162.38	31.03	1.8	1.08	162.95	365	230	23	40	5	50	1	255
2023-09-20	1ug	60	12533	299.25	127.9	30.56	1.73	1.07	165.44	365	230	23	40	5	50	1	255
2023-09-20	1ug	61	80	354.6	169.37	28.47	1.69	1.07	159.39	365	230	23	40	5	50	1	255
2023-09-20	1ug	62	1246	329.87	143.35	23.53	1.52	1.04	159.22	365	230	23	40	5	50	1	255
2023-09-20	1ug	63	1434	264.4	136.12	25.63	1.78	1.08	150.03	365	230	23	40	5	50	1	255
2023-09-20	1ug	64	1473	343.18	164.64	29.6	1.61	1.06	148.61	365	230	23	40	5	50	1	255
2023-09-20	DMSO	65	26	329.28	121.52	27	1.64	1.06	147.13	365	230	23	40	5	50	1	255
2023-09-20	DMSO	66	63	289.4	163.53	31.71	1.61	1.06	149.25	365	230	23	40	5	50	1	255
2023-09-20	DMSO	67	148	153.43	159.63	24.74	1.78	1.08	155.23	365	230	23	40	5	50	1	255
2023-09-20	DMSO	68	191	227.9	141.28	34.74	1.57	1.05	153.61	365	230	23	40	5	50	1	255
2023-09-20	DMSO	69	226	238.41	136.4	24.42	1.62	1.06	151.93	365	230	23	40	5	50	1	255
2023-09-20	DMSO	70	310	308.01	122.35	25.23	1.75	1.08	142.03	365	230	23	40	5	50	1	255
2023-09-20	DMSO	71	396	217.46	141.17	23.53	1.65	1.06	144.25	365	230	23	40	5	50	1	255
2023-09-20	DMSO	72	445	301.63	132.56	28.13	1.6	1.05	153.66	365	230	23	40	5	50	1	255
2023-09-20	DMSO	73	539	186.54	162.24	24.53	1.73	1.07	146.5	365	230	23	40	5	50	1	255
2023-09-20	DMSO	74	769	214.68	155.32	27.12	1.73	1.07	158.12	365	230	23	40	5	50	1	255
2023-09-20	DMSO	75	798	237.97	153.6	28.4	1.57	1.05	159.33	365	230	23	40	5	50	1	255
2023-09-20	DMSO	76	46	231.86	129.96	27.41	1.78	1.08	147.11	365	230	23	40	5	50	1	255
2023-09-20	DMSO	77	848	217	139.51	24.52	1.69	1.07	151.21	365	230	23	40	5	50	1	255
2023-09-20	DMSO	78	879	53.14	125.17	23.23	1.76	1.08	133.74	365	230	23	40	5	50	1	255
2023-09-20	DMSO	79	74	280.99	161.11	30.92	1.74	1.08	157.78	365	230	23	40	5	50	1	255
2023-09-20	DMSO	80	1103	192.29	156.16	27.34	1.71	1.07	156.76	365	230	23	40	5	50	1	255
2023-09-20	DMSO	81	1125	233.66	157.21	29.74	1.64	1.06	154.65	365	230	23	40	5	50	1	255
2023-09-20	DMSO	82	1195	234.84	123.95	26.8	1.74	1.08	140.43	365	230	23	40	5	50	1	255
2023-09-20	DMSO	83	1210	190.66	160.97	23.53	1.73	1.07	147.88	365	230	23	40	5	50	1	255
2023-09-20	DMSO	84	138	222.79	164.61	25.66	1.72	1.07	151.04	365	230	23	40	5	50	1	255
2023-09-20	DMSO	85	1317	203.36	150.88	28.68	1.66	1.06	152.68	365	230	23	40	5	50	1	255
2023-09-20	DMSO	86	1378	210.22	164.17	24.87	1.78	1.08	152.14	365	230	23	40	5	50	1	255
2023-09-20	DMSO	87	1469	194.72	158.36	30.4	1.54	1.05	157.44	365	230	23	40	5	50	1	255
2023-09-20	DMSO	88	1499	292.71	142.75	24.8	1.63	1.06	139.14	365	230	23	40	5	50	1	255
2023-09-20	DMSO	89	1624	205.22	150.92	26.82	1.67	1.07	153.69	365	230	23	40	5	50	1	255
2023-09-20	DMSO	90	1658	195.86	122.82	24.44	1.56	1.05	138.77	365	230	23	40	5	50	1	255
2023-09-20	DMSO	91	1699	297.36	166.38	25.46	1.73	1.07	154.88	365	230	23	40	5	50	1	255
2023-09-20	DMSO	92	230	231.18	146.57	27.87	1.58	1.05	144.18	365	230	23	40	5	50	1	255
2023-09-20	DMSO	93	1797	170.42	156.51	28.6	1.77	1.08	157.54	365	230	23	40	5	50	1	255
2023-09-20	DMSO	94	1889	296.37	172.35	24.29	1.74	1.08	147.68	365	230	23	40	5	50	1	255
2023-09-20	DMSO	95	1961	217.68	154.33	26.73	1.76	1.08	155.2	365	230	23	40	5	50	1	255
2023-09-20	DMSO	96	2124	236.94	168.56	24.95	1.71	1.07	146.16	365	230	23	40	5	50	1	255

## Sheet: THP
DropNo	X	Y	Diameter	Elongation	Circularity	Intensity	Teg	Plate	Well	Target	Field	XPos	YPos	Date	Time	ImageFile	Background	EjBound	SedBound	DetDiaMinTrans	DetDiaMaxTrans	IsoDiaMinTrans	IsoDiaMaxTrans	IsoIntMinTrans	IsoIntMaxTrans	IsoDiaMinFlu	IsoDiaMaxFlu	IsoIntMinFlu	IsoIntMaxFlu
214	296.59	185.59	6.23	1.53	1.05	115.73	Transmission	1	A1	1	1	1	1	12/2/2023	08:16:22	214_Printed_T1_F1_R1_C1_(A-1)_Trans_DMSO_THP1_Run.png	20231202_08153302_DMSO_THP1_Background.png	389	230	5	16	2	50	1	255	0	0	0	0
312	229.25	134.2	14.69	1.77	1.08	139.49	Transmission	1	A1	2	1	1	1	12/2/2023	08:16:31	312_Printed_T2_F1_R1_C1_(B-1)_Trans_DMSO_THP1_Run.png	20231202_08153302_DMSO_THP1_Background.png	389	230	5	16	2	50	1	255	0	0	0	0
335	243.23	96.48	8.2	1.52	1.04	121.55	Transmission	1	A1	3	1	1	1	12/2/2023	08:16:36	335_Printed_T3_F1_R1_C1_(C-1)_Trans_DMSO_THP1_Run.png	20231202_08153302_DMSO_THP1_Background.png	389	230	5	16	2	50	1	255	0	0	0	0
737	383.23	156.89	5.16	1.47	1.04	156.52	Transmission	1	A1	4	1	1	1	12/2/2023	08:18:47	737_Printed_T4_F1_R1_C1_(D-1)_Trans_DMSO_THP1_Run.png	20231202_08153302_DMSO_THP1_Background.png	389	230	5	16	2	50	1	255	0	0	0	0
875	209.14	176.02	5.11	1.5	1.04	142.81	Transmission	1	A1	5	1	1	1	12/2/2023	08:18:57	875_Printed_T5_F1_R1_C1_(E-1)_Trans_DMSO_THP1_Run.png	20231202_08153302_DMSO_THP1_Background.png	389	230	5	16	2	50	1	255	0	0	0	0
911	256.97	151.6	13.88	1.75	1.08	142.5	Transmission	1	A1	6	1	1	1	12/2/2023	08:19:01	911_Printed_T6_F1_R1_C1_(F-1)_Trans_DMSO_THP1_Run.png	20231202_08153302_DMSO_THP1_Background.png	389	230	5	16	2	50	1	255	0	0	0	0
1244	133.18	167.89	12.58	1.74	1.08	134.08	Transmission	1	A1	7	1	1	1	12/2/2023	08:19:23	1244_Printed_T7_F1_R1_C1_(G-1)_Trans_DMSO_THP1_Run.png	20231202_08153302_DMSO_THP1_Background.png	389	230	5	16	2	50	1	255	0	0	0	0
1583	161.74	172.44	11.07	1.69	1.07	119.24	Transmission	1	A1	8	1	1	1	12/2/2023	08:20:06	1583_Printed_T8_F1_R1_C1_(H-1)_Trans_DMSO_THP1_Run.png	20231202_08153302_DMSO_THP1_Background.png	389	230	5	16	2	50	1	255	0	0	0	0
1775	178.25	115.74	10.27	1.63	1.06	114.36	Transmission	1	A1	9	1	1	1	12/2/2023	08:20:17	1775_Printed_T9_F1_R1_C1_(A-2)_Trans_DMSO_THP1_Run.png	20231202_08153302_DMSO_THP1_Background.png	389	230	5	16	2	50	1	255	0	0	0	0
1817	207.5	193.1	10.98	1.59	1.05	122.06	Transmission	1	A1	10	1	1	1	12/2/2023	08:20:22	1817_Printed_T10_F1_R1_C1_(B-2)_Trans_DMSO_THP1_Run.png	20231202_08153302_DMSO_THP1_Background.png	389	230	5	16	2	50	1	255	0	0	0	0
1826	241.77	114.79	10.76	1.63	1.06	109.94	Transmission	1	A1	11	1	1	1	12/2/2023	08:20:24	1826_Printed_T11_F1_R1_C1_(C-2)_Trans_DMSO_THP1_Run.png	20231202_08153302_DMSO_THP1_Background.png	389	230	5	16	2	50	1	255	0	0	0	0
1872	89.64	177.81	12.24	1.71	1.07	113.88	Transmission	1	A1	12	1	1	1	12/2/2023	08:20:29	1872_Printed_T12_F1_R1_C1_(D-2)_Trans_DMSO_THP1_Run.png	20231202_08153302_DMSO_THP1_Background.png	389	230	5	16	2	50	1	255	0	0	0	0
2141	368	152.26	6.47	1.71	1.07	156.71	Transmission	1	A1	13	1	1	1	12/2/2023	08:20:42	2141_Printed_T13_F1_R1_C1_(E-2)_Trans_DMSO_THP1_Run.png	20231202_08153302_DMSO_THP1_Background.png	389	230	5	16	2	50	1	255	0	0	0	0
2223	175.39	171.41	21.22	1.71	1.07	140.81	Transmission	1	A1	14	1	1	1	12/2/2023	08:21:00	2223_Printed_T14_F1_R1_C1_(F-2)_Trans_DMSO_THP1_Run.png	20231202_08153302_DMSO_THP1_Background.png	389	230	6	22	2	50	1	255	0	0	0	0
2359	174.73	165.5	16.95	1.78	1.08	140.77	Transmission	1	A1	15	1	1	1	12/2/2023	08:21:09	2359_Printed_T15_F1_R1_C1_(G-2)_Trans_DMSO_THP1_Run.png	20231202_08153302_DMSO_THP1_Background.png	389	230	6	22	2	50	1	255	0	0	0	0
2572	122.7	154.44	17.94	1.77	1.08	140.69	Transmission	1	A1	16	1	1	1	12/2/2023	08:21:20	2572_Printed_T16_F1_R1_C1_(H-2)_Trans_DMSO_THP1_Run.png	20231202_08153302_DMSO_THP1_Background.png	389	230	6	22	2	50	1	255	0	0	0	0
2625	318.05	146.43	19.57	1.67	1.07	151.5	Transmission	1	A1	17	1	1	1	12/2/2023	08:21:52	2625_Printed_T17_F1_R1_C1_(A-3)_Trans_DMSO_THP1_Run.png	20231202_08153302_DMSO_THP1_Background.png	389	230	6	22	2	50	1	255	0	0	0	0
2741	367.09	151.45	20.75	1.66	1.06	148.06	Transmission	1	A1	18	1	1	1	12/2/2023	08:21:59	2741_Printed_T18_F1_R1_C1_(B-3)_Trans_DMSO_THP1_Run.png	20231202_08153302_DMSO_THP1_Background.png	389	230	6	22	2	50	1	255	0	0	0	0
2752	166.06	128.97	17.72	1.78	1.08	136.1	Transmission	1	A1	19	1	1	1	12/2/2023	08:22:01	2752_Printed_T19_F1_R1_C1_(C-3)_Trans_DMSO_THP1_Run.png	20231202_08153302_DMSO_THP1_Background.png	389	230	6	22	2	50	1	255	0	0	0	0
2871	180.44	155.12	21.39	1.77	1.08	145.61	Transmission	1	A1	20	1	1	1	12/2/2023	08:22:10	2871_Printed_T20_F1_R1_C1_(D-3)_Trans_DMSO_THP1_Run.png	20231202_08153302_DMSO_THP1_Background.png	389	230	6	22	2	50	1	255	0	0	0	0
3005	302.94	157.28	20.45	1.78	1.08	150.35	Transmission	1	A1	21	1	1	1	12/2/2023	08:22:19	3005_Printed_T21_F1_R1_C1_(E-3)_Trans_DMSO_THP1_Run.png	20231202_08153302_DMSO_THP1_Background.png	389	230	6	22	2	50	1	255	0	0	0	0
3034	310.93	168.52	19.32	1.68	1.07	142.68	Transmission	1	A1	22	1	1	1	12/2/2023	08:22:22	3034_Printed_T22_F1_R1_C1_(F-3)_Trans_DMSO_THP1_Run.png	20231202_08153302_DMSO_THP1_Background.png	389	230	6	22	2	50	1	255	0	0	0	0
3211	244.91	171.78	11.31	1.72	1.07	110.14	Transmission	1	A1	23	1	1	1	12/2/2023	08:22:33	3211_Printed_T23_F1_R1_C1_(G-3)_Trans_DMSO_THP1_Run.png	20231202_08153302_DMSO_THP1_Background.png	389	230	6	22	2	50	1	255	0	0	0	0
3325	94.05	110.44	8.77	1.55	1.05	122.35	Transmission	1	A1	24	1	1	1	12/2/2023	08:22:41	3325_Printed_T24_F1_R1_C1_(H-3)_Trans_DMSO_THP1_Run.png	20231202_08153302_DMSO_THP1_Background.png	389	230	6	22	2	50	1	255	0	0	0	0
3394	332.28	140.65	17.67	1.57	1.05	141.8	Transmission	1	A1	25	1	1	1	12/2/2023	08:22:47	3394_Printed_T25_F1_R1_C1_(A-4)_Trans_DMSO_THP1_Run.png	20231202_08153302_DMSO_THP1_Background.png	389	230	6	22	2	50	1	255	0	0	0	0
49	237.13	152.6	17.86	1.6	1.05	143.3	Transmission	1	A1	26	1	1	1	12/2/2023	08:26:45	49_Printed_T26_F1_R1_C1_(B-4)_Trans_DMSO_THP1_Run.png	20231202_08264202_DMSO_THP1_Background.png	389	230	6	22	2	50	1	255	0	0	0	0
3462	162.21	148.63	17.18	1.71	1.07	139.05	Transmission	1	A1	27	1	1	1	12/2/2023	08:22:55	3462_Printed_T27_F1_R1_C1_(C-4)_Trans_DMSO_THP1_Run.png	20231202_08153302_DMSO_THP1_Background.png	389	230	6	22	2	50	1	255	0	0	0	0
92	324.98	175.85	16.2	1.65	1.06	129.69	Transmission	1	A1	28	1	1	1	12/2/2023	08:26:51	92_Printed_T28_F1_R1_C1_(D-4)_Trans_DMSO_THP1_Run.png	20231202_08264202_DMSO_THP1_Background.png	389	230	6	22	2	50	1	255	0	0	0	0
3680	191.06	107.15	13.86	1.7	1.07	111.89	Transmission	1	A1	29	1	1	1	12/2/2023	08:23:08	3680_Printed_T29_F1_R1_C1_(E-4)_Trans_DMSO_THP1_Run.png	20231202_08153302_DMSO_THP1_Background.png	389	230	6	22	2	50	1	255	0	0	0	0
3912	297.97	119.48	15.4	1.63	1.06	137.81	Transmission	1	A1	30	1	1	1	12/2/2023	08:23:21	3912_Printed_T30_F1_R1_C1_(F-4)_Trans_DMSO_THP1_Run.png	20231202_08153302_DMSO_THP1_Background.png	389	230	6	22	2	50	1	255	0	0	0	0
3982	385.91	165.88	17.44	1.65	1.06	140.08	Transmission	1	A1	31	1	1	1	12/2/2023	08:23:27	3982_Printed_T31_F1_R1_C1_(G-4)_Trans_DMSO_THP1_Run.png	20231202_08153302_DMSO_THP1_Background.png	389	230	6	22	2	50	1	255	0	0	0	0
4098	117.71	155.83	18.33	1.73	1.07	139.07	Transmission	1	A1	32	1	1	1	12/2/2023	08:23:35	4098_Printed_T32_F1_R1_C1_(H-4)_Trans_DMSO_THP1_Run.png	20231202_08153302_DMSO_THP1_Background.png	389	230	6	22	2	50	1	255	0	0	0	0
4125	142.58	148.33	19.42	1.64	1.06	141.62	Transmission	1	A1	33	1	1	1	12/2/2023	08:23:39	4125_Printed_T33_F1_R1_C1_(A-5)_Trans_DMSO_THP1_Run.png	20231202_08153302_DMSO_THP1_Background.png	389	230	6	22	2	50	1	255	0	0	0	0
4178	352.42	124.67	11.7	1.76	1.08	113.17	Transmission	1	A1	34	1	1	1	12/2/2023	08:24:09	4178_Printed_T34_F1_R1_C1_(B-5)_Trans_DMSO_THP1_Run.png	20231202_08153302_DMSO_THP1_Background.png	389	230	6	22	2	50	1	255	0	0	0	0
4196	350.03	114.07	15.38	1.65	1.06	126.38	Transmission	1	A1	35	1	1	1	12/2/2023	08:24:12	4196_Printed_T35_F1_R1_C1_(C-5)_Trans_DMSO_THP1_Run.png	20231202_08153302_DMSO_THP1_Background.png	389	230	6	22	2	50	1	255	0	0	0	0
4286	322.34	166.05	21.38	1.76	1.08	150.29	Transmission	1	A1	36	1	1	1	12/2/2023	08:24:19	4286_Printed_T36_F1_R1_C1_(D-5)_Trans_DMSO_THP1_Run.png	20231202_08153302_DMSO_THP1_Background.png	389	230	6	22	2	50	1	255	0	0	0	0
4431	220.76	166.85	16.77	1.65	1.06	136.92	Transmission	1	A1	37	1	1	1	12/2/2023	08:24:32	4431_Printed_T37_F1_R1_C1_(E-5)_Trans_DMSO_THP1_Run.png	20231202_08153302_DMSO_THP1_Background.png	389	230	6	22	2	50	1	255	0	0	0	0
4437	388	195.54	12.58	1.67	1.07	98.42	Transmission	1	A1	38	1	1	1	12/2/2023	08:24:35	4437_Printed_T38_F1_R1_C1_(F-5)_Trans_DMSO_THP1_Run.png	20231202_08153302_DMSO_THP1_Background.png	389	230	6	22	2	50	1	255	0	0	0	0
4527	218.08	161.87	21.49	1.69	1.07	147.45	Transmission	1	A1	39	1	1	1	12/2/2023	08:24:39	4527_Printed_T39_F1_R1_C1_(G-5)_Trans_DMSO_THP1_Run.png	20231202_08153302_DMSO_THP1_Background.png	389	230	6	22	2	50	1	255	0	0	0	0
4565	362.31	145.88	17.15	1.61	1.06	138.98	Transmission	1	A1	40	1	1	1	12/2/2023	08:24:44	4565_Printed_T40_F1_R1_C1_(H-5)_Trans_DMSO_THP1_Run.png	20231202_08153302_DMSO_THP1_Background.png	389	230	6	22	2	50	1	255	0	0	0	0
4828	341.46	166.79	21.14	1.67	1.06	148.43	Transmission	1	A1	41	1	1	1	12/2/2023	08:24:59	4828_Printed_T41_F1_R1_C1_(A-6)_Trans_DMSO_THP1_Run.png	20231202_08153302_DMSO_THP1_Background.png	389	230	6	22	2	50	1	255	0	0	0	0
4858	363.84	106.82	16.2	1.66	1.06	132.36	Transmission	1	A1	42	1	1	1	12/2/2023	08:25:02	4858_Printed_T42_F1_R1_C1_(B-6)_Trans_DMSO_THP1_Run.png	20231202_08153302_DMSO_THP1_Background.png	389	230	6	22	2	50	1	255	0	0	0	0
4936	365.41	91.43	14.19	1.72	1.07	114.54	Transmission	1	A1	43	1	1	1	12/2/2023	08:25:06	4936_Printed_T43_F1_R1_C1_(C-6)_Trans_DMSO_THP1_Run.png	20231202_08153302_DMSO_THP1_Background.png	389	230	6	22	2	50	1	255	0	0	0	0
4970	84.67	116.44	11.34	1.76	1.08	125.75	Transmission	1	A1	44	1	1	1	12/2/2023	08:25:09	4970_Printed_T44_F1_R1_C1_(D-6)_Trans_DMSO_THP1_Run.png	20231202_08153302_DMSO_THP1_Background.png	389	230	6	22	2	50	1	255	0	0	0	0
5272	350.63	163.84	20.5	1.67	1.07	144.72	Transmission	1	A1	45	1	1	1	12/2/2023	08:25:27	5272_Printed_T45_F1_R1_C1_(E-6)_Trans_DMSO_THP1_Run.png	20231202_08153302_DMSO_THP1_Background.png	389	230	6	22	2	50	1	255	0	0	0	0
5379	125.54	139.28	16.26	1.67	1.06	138.2	Transmission	1	A1	46	1	1	1	12/2/2023	08:25:36	5379_Printed_T46_F1_R1_C1_(F-6)_Trans_DMSO_THP1_Run.png	20231202_08153302_DMSO_THP1_Background.png	389	230	6	22	2	50	1	255	0	0	0	0
5496	257.57	191.81	13.42	1.72	1.07	114.26	Transmission	1	A1	47	1	1	1	12/2/2023	08:25:44	5496_Printed_T47_F1_R1_C1_(G-6)_Trans_DMSO_THP1_Run.png	20231202_08153302_DMSO_THP1_Background.png	389	230	6	22	2	50	1	255	0	0	0	0
5885	111.99	135.2	19.51	1.7	1.07	147.51	Transmission	1	A1	48	1	1	1	12/2/2023	08:26:26	5885_Printed_T48_F1_R1_C1_(H-6)_Trans_DMSO_THP1_Run.png	20231202_08153302_DMSO_THP1_Background.png	389	230	6	22	2	50	1	255	0	0	0	0
62	324.24	95.64	12.58	1.79	1.08	105.16	Transmission	1	A1	49	1	1	1	12/2/2023	08:29:25	62_Printed_T49_F1_R1_C1_(A-7)_Trans_LPS_THP1_01_Run.png	20231202_08292002_LPS_THP1_01_Background.png	389	230	6	22	2	50	1	255	0	0	0	0
82	321.53	176.39	12.53	1.72	1.07	115.08	Transmission	1	A1	50	1	1	1	12/2/2023	08:29:28	82_Printed_T50_F1_R1_C1_(B-7)_Trans_LPS_THP1_01_Run.png	20231202_08292002_LPS_THP1_01_Background.png	389	230	6	22	2	50	1	255	0	0	0	0
111	230.52	144.76	19.18	1.75	1.08	145.7	Transmission	1	A1	51	1	1	1	12/2/2023	08:29:31	111_Printed_T51_F1_R1_C1_(C-7)_Trans_LPS_THP1_01_Run.png	20231202_08292002_LPS_THP1_01_Background.png	389	230	6	22	2	50	1	255	0	0	0	0
188	260.12	125.82	21.7	1.73	1.07	147.51	Transmission	1	A1	52	1	1	1	12/2/2023	08:29:37	188_Printed_T52_F1_R1_C1_(D-7)_Trans_LPS_THP1_01_Run.png	20231202_08292002_LPS_THP1_01_Background.png	389	230	6	22	2	50	1	255	0	0	0	0
207	153.62	180.91	11.91	1.71	1.07	113	Transmission	1	A1	53	1	1	1	12/2/2023	08:29:40	207_Printed_T53_F1_R1_C1_(E-7)_Trans_LPS_THP1_01_Run.png	20231202_08292002_LPS_THP1_01_Background.png	389	230	6	22	2	50	1	255	0	0	0	0
249	249.64	149.64	16.52	1.67	1.06	138.34	Transmission	1	A1	54	1	1	1	12/2/2023	08:29:45	249_Printed_T54_F1_R1_C1_(F-7)_Trans_LPS_THP1_01_Run.png	20231202_08292002_LPS_THP1_01_Background.png	389	230	6	22	2	50	1	255	0	0	0	0
404	276.92	158.81	20.99	1.66	1.06	144.59	Transmission	1	A1	55	1	1	1	12/2/2023	08:30:21	404_Printed_T55_F1_R1_C1_(G-7)_Trans_LPS_THP1_01_Run.png	20231202_08292002_LPS_THP1_01_Background.png	389	230	6	22	4	50	1	255	0	0	0	0
18	124.62	123.74	11.28	1.55	1.05	115.79	Transmission	1	A1	56	1	1	1	12/2/2023	08:35:48	18_Printed_T56_F1_R1_C1_(H-7)_Trans_LPS_THP1_03_Run.png	20231202_08354602_LPS_THP1_03_Background.png	389	230	6	22	4	50	1	255	0	0	0	0
460	261.93	132.37	17.09	1.56	1.05	131.56	Transmission	1	A1	57	1	1	1	12/2/2023	08:30:28	460_Printed_T57_F1_R1_C1_(A-8)_Trans_LPS_THP1_01_Run.png	20231202_08292002_LPS_THP1_01_Background.png	389	230	6	22	4	50	1	255	0	0	0	0
543	142.84	155.42	11.73	1.79	1.08	131.76	Transmission	1	A1	58	1	1	1	12/2/2023	08:30:35	543_Printed_T58_F1_R1_C1_(B-8)_Trans_LPS_THP1_01_Run.png	20231202_08292002_LPS_THP1_01_Background.png	389	230	6	22	4	50	1	255	0	0	0	0
546	375.25	186.26	19.96	1.77	1.08	135.01	Transmission	1	A1	59	1	1	1	12/2/2023	08:30:36	546_Printed_T59_F1_R1_C1_(C-8)_Trans_LPS_THP1_01_Run.png	20231202_08292002_LPS_THP1_01_Background.png	389	230	6	22	4	50	1	255	0	0	0	0
587	172.22	137.63	19.43	1.55	1.05	144.59	Transmission	1	A1	60	1	1	1	12/2/2023	08:30:41	587_Printed_T60_F1_R1_C1_(D-8)_Trans_LPS_THP1_01_Run.png	20231202_08292002_LPS_THP1_01_Background.png	389	230	6	22	4	50	1	255	0	0	0	0
665	93.33	163.33	19.4	1.7	1.07	143.96	Transmission	1	A1	61	1	1	1	12/2/2023	08:30:48	665_Printed_T61_F1_R1_C1_(E-8)_Trans_LPS_THP1_01_Run.png	20231202_08292002_LPS_THP1_01_Background.png	389	230	6	22	4	50	1	255	0	0	0	0
689	329.56	96.13	13.19	1.7	1.07	104.02	Transmission	1	A1	62	1	1	1	12/2/2023	08:30:51	689_Printed_T62_F1_R1_C1_(F-8)_Trans_LPS_THP1_01_Run.png	20231202_08292002_LPS_THP1_01_Background.png	389	230	6	22	4	50	1	255	0	0	0	0
843	238.22	145.48	18.46	1.71	1.07	163.75	Transmission	1	A1	63	1	1	1	12/2/2023	08:31:01	843_Printed_T63_F1_R1_C1_(G-8)_Trans_LPS_THP1_01_Run.png	20231202_08292002_LPS_THP1_01_Background.png	389	230	6	22	4	50	1	255	0	0	0	0
902	322.76	190.1	12.72	1.61	1.06	108.45	Transmission	1	A1	64	1	1	1	12/2/2023	08:31:06	902_Printed_T64_F1_R1_C1_(H-8)_Trans_LPS_THP1_01_Run.png	20231202_08292002_LPS_THP1_01_Background.png	389	230	6	22	4	50	1	255	0	0	0	0
956	211.84	113.36	9.66	1.76	1.08	131.25	Transmission	1	A1	65	1	1	1	12/2/2023	08:31:10	956_Printed_T65_F1_R1_C1_(A-9)_Trans_LPS_THP1_01_Run.png	20231202_08292002_LPS_THP1_01_Background.png	389	230	6	22	4	50	1	255	0	0	0	0
972	379.93	162.3	6.08	1.47	1.04	140.2	Transmission	1	A1	66	1	1	1	12/2/2023	08:31:12	972_Printed_T66_F1_R1_C1_(B-9)_Trans_LPS_THP1_01_Run.png	20231202_08292002_LPS_THP1_01_Background.png	389	230	6	22	4	50	1	255	0	0	0	0
989	191.29	116.04	14.67	1.6	1.05	136.37	Transmission	1	A1	67	1	1	1	12/2/2023	08:31:14	989_Printed_T67_F1_R1_C1_(C-9)_Trans_LPS_THP1_01_Run.png	20231202_08292002_LPS_THP1_01_Background.png	389	230	6	22	4	50	1	255	0	0	0	0
73	255.11	147.95	16.7	1.79	1.08	138.07	Transmission	1	A1	68	1	1	1	12/2/2023	08:34:48	73_Printed_T68_F1_R1_C1_(D-9)_Trans_LPS_THP1_01_Run.png	20231202_08344102_LPS_THP1_01_Background.png	389	230	6	22	4	50	1	255	0	0	0	0
1048	219.78	109.37	17.08	1.78	1.08	129.58	Transmission	1	A1	69	1	1	1	12/2/2023	08:31:20	1048_Printed_T69_F1_R1_C1_(E-9)_Trans_LPS_THP1_01_Run.png	20231202_08292002_LPS_THP1_01_Background.png	389	230	6	22	4	50	1	255	0	0	0	0
1067	180.9	135.57	19.09	1.64	1.06	138.54	Transmission	1	A1	70	1	1	1	12/2/2023	08:31:23	1067_Printed_T70_F1_R1_C1_(F-9)_Trans_LPS_THP1_01_Run.png	20231202_08292002_LPS_THP1_01_Background.png	389	230	6	22	4	50	1	255	0	0	0	0
1136	216.86	158.93	20.09	1.79	1.08	145	Transmission	1	A1	71	1	1	1	12/2/2023	08:31:28	1136_Printed_T71_F1_R1_C1_(G-9)_Trans_LPS_THP1_01_Run.png	20231202_08292002_LPS_THP1_01_Background.png	389	230	6	22	4	50	1	255	0	0	0	0
1141	180.01	189.42	10.96	1.56	1.05	106.07	Transmission	1	A1	72	1	1	1	12/2/2023	08:31:31	1141_Printed_T72_F1_R1_C1_(H-9)_Trans_LPS_THP1_01_Run.png	20231202_08292002_LPS_THP1_01_Background.png	389	230	6	22	4	50	1	255	0	0	0	0
1155	201.52	163.45	18.62	1.74	1.08	145.86	Transmission	1	A1	73	1	1	1	12/2/2023	08:31:33	1155_Printed_T73_F1_R1_C1_(A-10)_Trans_LPS_THP1_01_Run.png	20231202_08292002_LPS_THP1_01_Background.png	389	230	6	22	4	50	1	255	0	0	0	0
1167	165.42	113.36	11.94	1.71	1.07	107.36	Transmission	1	A1	74	1	1	1	12/2/2023	08:31:35	1167_Printed_T74_F1_R1_C1_(B-10)_Trans_LPS_THP1_01_Run.png	20231202_08292002_LPS_THP1_01_Background.png	389	230	6	22	4	50	1	255	0	0	0	0
1246	238.03	139.56	19.93	1.62	1.06	144.47	Transmission	1	A1	75	1	1	1	12/2/2023	08:31:41	1246_Printed_T75_F1_R1_C1_(C-10)_Trans_LPS_THP1_01_Run.png	20231202_08292002_LPS_THP1_01_Background.png	389	230	6	22	4	50	1	255	0	0	0	0
1344	238	144.51	19.12	1.61	1.06	145.02	Transmission	1	A1	76	1	1	1	12/2/2023	08:31:47	1344_Printed_T76_F1_R1_C1_(D-10)_Trans_LPS_THP1_01_Run.png	20231202_08292002_LPS_THP1_01_Background.png	389	230	6	22	4	50	1	255	0	0	0	0
225	188.41	147.95	20.86	1.78	1.08	146.36	Transmission	1	A1	77	1	1	1	12/2/2023	08:36:02	225_Printed_T77_F1_R1_C1_(E-10)_Trans_LPS_THP1_03_Run.png	20231202_08354602_LPS_THP1_03_Background.png	389	230	6	22	4	50	1	255	0	0	0	0
1647	150.19	149.43	16.88	1.73	1.07	139.29	Transmission	1	A1	78	1	1	1	12/2/2023	08:32:07	1647_Printed_T78_F1_R1_C1_(F-10)_Trans_LPS_THP1_01_Run.png	20231202_08292002_LPS_THP1_01_Background.png	389	230	6	22	4	50	1	255	0	0	0	0
103	306.51	103.63	12.58	1.78	1.08	105.28	Transmission	1	A1	79	1	1	1	12/2/2023	08:35:18	103_Printed_T79_F1_R1_C1_(G-10)_Trans_LPS_THP1_01_Run.png	20231202_08344102_LPS_THP1_01_Background.png	389	230	6	22	4	50	1	255	0	0	0	0
1795	94.31	175.05	11.91	1.74	1.08	114.24	Transmission	1	A1	80	1	1	1	12/2/2023	08:32:18	1795_Printed_T80_F1_R1_C1_(H-10)_Trans_LPS_THP1_01_Run.png	20231202_08292002_LPS_THP1_01_Background.png	389	230	6	22	4	50	1	255	0	0	0	0
1986	321.42	134.7	17.89	1.73	1.07	148.29	Transmission	1	A1	81	1	1	1	12/2/2023	08:32:52	1986_Printed_T81_F1_R1_C1_(A-11)_Trans_LPS_THP1_01_Run.png	20231202_08292002_LPS_THP1_01_Background.png	389	230	6	22	4	50	1	255	0	0	0	0
1992	244.03	165.35	14.21	1.51	1.04	149.29	Transmission	1	A1	82	1	1	1	12/2/2023	08:32:53	1992_Printed_T82_F1_R1_C1_(B-11)_Trans_LPS_THP1_01_Run.png	20231202_08292002_LPS_THP1_01_Background.png	389	230	6	22	4	50	1	255	0	0	0	0
2055	160.67	138.26	19.87	1.68	1.07	146.01	Transmission	1	A1	83	1	1	1	12/2/2023	08:32:57	2055_Printed_T83_F1_R1_C1_(C-11)_Trans_LPS_THP1_01_Run.png	20231202_08292002_LPS_THP1_01_Background.png	389	230	6	22	4	50	1	255	0	0	0	0
2075	370.21	153.33	16.83	1.42	1.03	142.64	Transmission	1	A1	84	1	1	1	12/2/2023	08:32:59	2075_Printed_T84_F1_R1_C1_(D-11)_Trans_LPS_THP1_01_Run.png	20231202_08292002_LPS_THP1_01_Background.png	389	230	6	22	4	50	1	255	0	0	0	0
2114	68.32	201.67	6.33	1.47	1.04	234.38	Transmission	1	A1	85	1	1	1	12/2/2023	08:33:03	2114_Printed_T85_F1_R1_C1_(E-11)_Trans_LPS_THP1_01_Run.png	20231202_08292002_LPS_THP1_01_Background.png	389	230	6	22	4	50	1	255	0	0	0	0
2133	214.73	152.81	20.02	1.6	1.05	145.05	Transmission	1	A1	86	1	1	1	12/2/2023	08:33:06	2133_Printed_T86_F1_R1_C1_(F-11)_Trans_LPS_THP1_01_Run.png	20231202_08292002_LPS_THP1_01_Background.png	389	230	6	22	4	50	1	255	0	0	0	0
2242	286.29	94.81	6.18	1.46	1.04	119.87	Transmission	1	A1	87	1	1	1	12/2/2023	08:33:14	2242_Printed_T87_F1_R1_C1_(G-11)_Trans_LPS_THP1_01_Run.png	20231202_08292002_LPS_THP1_01_Background.png	389	230	6	22	4	50	1	255	0	0	0	0
2251	251.18	154.5	20.78	1.71	1.07	152.41	Transmission	1	A1	88	1	1	1	12/2/2023	08:33:16	2251_Printed_T88_F1_R1_C1_(H-11)_Trans_LPS_THP1_01_Run.png	20231202_08292002_LPS_THP1_01_Background.png	389	230	6	22	4	50	1	255	0	0	0	0
2325	167.15	183.64	9.05	1.72	1.07	108.87	Transmission	1	A1	89	1	1	1	12/2/2023	08:33:22	2325_Printed_T89_F1_R1_C1_(A-12)_Trans_LPS_THP1_01_Run.png	20231202_08292002_LPS_THP1_01_Background.png	389	230	6	22	4	50	1	255	0	0	0	0
2495	43.77	103.49	12.82	1.65	1.06	112.68	Transmission	1	A1	90	1	1	1	12/2/2023	08:33:33	2495_Printed_T90_F1_R1_C1_(B-12)_Trans_LPS_THP1_01_Run.png	20231202_08292002_LPS_THP1_01_Background.png	389	230	6	22	4	50	1	255	0	0	0	0
2517	126.68	137.34	11.96	1.79	1.08	126.55	Transmission	1	A1	91	1	1	1	12/2/2023	08:33:35	2517_Printed_T91_F1_R1_C1_(C-12)_Trans_LPS_THP1_01_Run.png	20231202_08292002_LPS_THP1_01_Background.png	389	230	6	22	4	50	1	255	0	0	0	0
240	282.59	164.56	11.6	1.68	1.07	132.68	Transmission	1	A1	92	1	1	1	12/2/2023	08:35:29	240_Printed_T92_F1_R1_C1_(D-12)_Trans_LPS_THP1_01_Run.png	20231202_08344102_LPS_THP1_01_Background.png	389	230	6	22	4	50	1	255	0	0	0	0
2597	306.11	158.56	13.49	1.55	1.05	159.74	Transmission	1	A1	93	1	1	1	12/2/2023	08:33:43	2597_Printed_T93_F1_R1_C1_(E-12)_Trans_LPS_THP1_01_Run.png	20231202_08292002_LPS_THP1_01_Background.png	389	230	6	22	4	50	1	255	0	0	0	0
2609	159.84	160.33	17.94	1.75	1.08	148.18	Transmission	1	A1	94	1	1	1	12/2/2023	08:33:45	2609_Printed_T94_F1_R1_C1_(F-12)_Trans_LPS_THP1_01_Run.png	20231202_08292002_LPS_THP1_01_Background.png	389	230	6	22	4	50	1	255	0	0	0	0
2747	20.39	17.57	8.2	1.8	1.09	154.98	Transmission	1	A1	95	1	1	1	12/2/2023	08:33:52	2747_Printed_T95_F1_R1_C1_(G-12)_Trans_LPS_THP1_01_Run.png	20231202_08292002_LPS_THP1_01_Background.png	389	230	6	22	4	50	1	255	0	0	0	0
2805	141.75	143.75	19.59	1.79	1.08	151.26	Transmission	1	A1	96	1	1	1	12/2/2023	08:33:57	2805_Printed_T96_F1_R1_C1_(H-12)_Trans_LPS_THP1_01_Run.png	20231202_08292002_LPS_THP1_01_Background.png	389	230	6	22	4	50	1	255	0	0	0	0
106	381.75	149.95	18.38	1.59	1.05	149.05	Transmission	1	A2	1	1	1	1	12/4/2023	08:43:49	106_Printed_T1_F1_R1_C1_(A-1)_Trans_THP1_DMSO_01_Run.png	20231204_08434504_THP1_DMSO_01_Background.png	389	230	6	22	4	50	1	255	0	0	0	0
107	79.41	147.15	17.87	1.48	1.04	140.43	Transmission	1	A2	2	1	1	1	12/4/2023	08:43:51	107_Printed_T2_F1_R1_C1_(B-1)_Trans_THP1_DMSO_01_Run.png	20231204_08434504_THP1_DMSO_01_Background.png	389	230	6	22	4	50	1	255	0	0	0	0
115	110.98	170.16	12.75	1.65	1.06	117.25	Transmission	1	A2	3	1	1	1	12/4/2023	08:43:53	115_Printed_T3_F1_R1_C1_(C-1)_Trans_THP1_DMSO_01_Run.png	20231204_08434504_THP1_DMSO_01_Background.png	389	230	6	22	4	50	1	255	0	0	0	0
244	369.86	205.3	9.47	1.73	1.08	140.28	Transmission	1	A2	4	1	1	1	12/4/2023	08:44:02	244_Printed_T4_F1_R1_C1_(D-1)_Trans_THP1_DMSO_01_Run.png	20231204_08434504_THP1_DMSO_01_Background.png	389	230	6	22	4	50	1	255	0	0	0	0
252	316.93	151	20.26	1.65	1.06	151.01	Transmission	1	A2	5	1	1	1	12/4/2023	08:44:04	252_Printed_T5_F1_R1_C1_(E-1)_Trans_THP1_DMSO_01_Run.png	20231204_08434504_THP1_DMSO_01_Background.png	389	230	6	22	4	50	1	255	0	0	0	0
267	350.1	111.68	10.98	1.68	1.07	113.27	Transmission	1	A2	6	1	1	1	12/4/2023	08:44:07	267_Printed_T6_F1_R1_C1_(F-1)_Trans_THP1_DMSO_01_Run.png	20231204_08434504_THP1_DMSO_01_Background.png	389	230	6	22	4	50	1	255	0	0	0	0
278	300.88	133.02	21.53	1.68	1.07	146.22	Transmission	1	A2	7	1	1	1	12/4/2023	08:44:09	278_Printed_T7_F1_R1_C1_(G-1)_Trans_THP1_DMSO_01_Run.png	20231204_08434504_THP1_DMSO_01_Background.png	389	230	6	22	4	50	1	255	0	0	0	0
324	387.48	165.27	20.15	1.78	1.08	152.91	Transmission	1	A2	8	1	1	1	12/4/2023	08:44:13	324_Printed_T8_F1_R1_C1_(H-1)_Trans_THP1_DMSO_01_Run.png	20231204_08434504_THP1_DMSO_01_Background.png	389	230	6	22	4	50	1	255	0	0	0	0
325	71.98	144.77	10.87	1.69	1.07	124.9	Transmission	1	A2	9	1	1	1	12/4/2023	08:44:15	325_Printed_T9_F1_R1_C1_(A-2)_Trans_THP1_DMSO_01_Run.png	20231204_08434504_THP1_DMSO_01_Background.png	389	230	6	22	4	50	1	255	0	0	0	0
345	354.89	91.47	12.84	1.62	1.06	128.09	Transmission	1	A2	10	1	1	1	12/4/2023	08:44:18	345_Printed_T10_F1_R1_C1_(B-2)_Trans_THP1_DMSO_01_Run.png	20231204_08434504_THP1_DMSO_01_Background.png	389	230	6	22	4	50	1	255	0	0	0	0
492	329.39	92.23	12.06	1.79	1.08	134.33	Transmission	1	A2	11	1	1	1	12/4/2023	08:44:28	492_Printed_T11_F1_R1_C1_(C-2)_Trans_THP1_DMSO_01_Run.png	20231204_08434504_THP1_DMSO_01_Background.png	389	230	6	22	4	50	1	255	0	0	0	0
688	170.99	154.32	17.97	1.68	1.07	144.19	Transmission	1	A2	12	1	1	1	12/4/2023	08:44:38	688_Printed_T12_F1_R1_C1_(D-2)_Trans_THP1_DMSO_01_Run.png	20231204_08434504_THP1_DMSO_01_Background.png	389	230	6	22	4	50	1	255	0	0	0	0
897	345.68	92.73	11.39	1.63	1.06	110.22	Transmission	1	A2	13	1	1	1	12/4/2023	08:44:50	897_Printed_T13_F1_R1_C1_(E-2)_Trans_THP1_DMSO_01_Run.png	20231204_08434504_THP1_DMSO_01_Background.png	389	230	6	22	4	50	1	255	0	0	0	0
924	386.66	153.24	19.1	1.58	1.05	146.91	Transmission	1	A2	14	1	1	1	12/4/2023	08:44:53	924_Printed_T14_F1_R1_C1_(F-2)_Trans_THP1_DMSO_01_Run.png	20231204_08434504_THP1_DMSO_01_Background.png	389	230	6	22	4	50	1	255	0	0	0	0
1049	137.9	178.03	11.7	1.66	1.06	116.48	Transmission	1	A2	15	1	1	1	12/4/2023	08:45:01	1049_Printed_T15_F1_R1_C1_(G-2)_Trans_THP1_DMSO_01_Run.png	20231204_08434504_THP1_DMSO_01_Background.png	389	230	6	22	4	50	1	255	0	0	0	0
1060	252.47	147.73	18.9	1.61	1.06	148.79	Transmission	1	A2	16	1	1	1	12/4/2023	08:45:03	1060_Printed_T16_F1_R1_C1_(H-2)_Trans_THP1_DMSO_01_Run.png	20231204_08434504_THP1_DMSO_01_Background.png	389	230	6	22	4	50	1	255	0	0	0	0
1182	16.71	137.46	20.88	1.68	1.07	100.78	Transmission	1	A2	17	1	1	1	12/4/2023	08:45:16	1182_Printed_T17_F1_R1_C1_(A-3)_Trans_THP1_DMSO_01_Run.png	20231204_08434504_THP1_DMSO_01_Background.png	389	230	6	22	4	50	1	255	0	0	0	0
1258	15.19	124.24	10.68	1.41	1.03	112.31	Transmission	1	A2	18	1	1	1	12/4/2023	08:45:26	1258_Printed_T18_F1_R1_C1_(B-3)_Trans_THP1_DMSO_01_Run.png	20231204_08434504_THP1_DMSO_01_Background.png	389	230	6	22	4	50	1	255	0	0	0	0
1308	178.89	71.46	12.09	1.57	1.05	209.02	Transmission	1	A2	19	1	1	1	12/4/2023	08:45:31	1308_Printed_T19_F1_R1_C1_(C-3)_Trans_THP1_DMSO_01_Run.png	20231204_08434504_THP1_DMSO_01_Background.png	389	230	6	22	4	50	1	255	0	0	0	0
1429	359.35	168.36	13.66	1.8	1.08	126.04	Transmission	1	A2	20	1	1	1	12/4/2023	08:45:40	1429_Printed_T20_F1_R1_C1_(D-3)_Trans_THP1_DMSO_01_Run.png	20231204_08434504_THP1_DMSO_01_Background.png	389	230	6	22	4	50	1	255	0	0	0	0
1456	118.63	107.57	11.07	1.74	1.08	115.79	Transmission	1	A2	21	1	1	1	12/4/2023	08:45:43	1456_Printed_T21_F1_R1_C1_(E-3)_Trans_THP1_DMSO_01_Run.png	20231204_08434504_THP1_DMSO_01_Background.png	389	230	6	22	4	50	1	255	0	0	0	0
1474	324.53	115.64	7.71	1.76	1.08	137.02	Transmission	1	A2	22	1	1	1	12/4/2023	08:45:46	1474_Printed_T22_F1_R1_C1_(F-3)_Trans_THP1_DMSO_01_Run.png	20231204_08434504_THP1_DMSO_01_Background.png	389	230	6	22	4	50	1	255	0	0	0	0
1498	373.18	125.53	10.45	1.74	1.08	121.62	Transmission	1	A2	23	1	1	1	12/4/2023	08:45:49	1498_Printed_T23_F1_R1_C1_(G-3)_Trans_THP1_DMSO_01_Run.png	20231204_08434504_THP1_DMSO_01_Background.png	389	230	6	22	4	50	1	255	0	0	0	0
1536	342.37	152.4	18.47	1.63	1.06	144.11	Transmission	1	A2	24	1	1	1	12/4/2023	08:45:53	1536_Printed_T24_F1_R1_C1_(H-3)_Trans_THP1_DMSO_01_Run.png	20231204_08434504_THP1_DMSO_01_Background.png	389	230	6	22	4	50	1	255	0	0	0	0
1684	129.74	106.88	13.12	1.78	1.08	105.08	Transmission	1	A2	25	1	1	1	12/4/2023	08:46:00	1684_Printed_T25_F1_R1_C1_(A-4)_Trans_THP1_DMSO_01_Run.png	20231204_08434504_THP1_DMSO_01_Background.png	389	230	6	22	4	50	1	255	0	0	0	0
1688	179.24	106.6	14.94	1.77	1.08	96.85	Transmission	1	A2	26	1	1	1	12/4/2023	08:46:02	1688_Printed_T26_F1_R1_C1_(B-4)_Trans_THP1_DMSO_01_Run.png	20231204_08434504_THP1_DMSO_01_Background.png	389	230	6	22	4	50	1	255	0	0	0	0
1724	199.72	161.95	8.35	1.7	1.07	126.1	Transmission	1	A2	27	1	1	1	12/4/2023	08:46:06	1724_Printed_T27_F1_R1_C1_(C-4)_Trans_THP1_DMSO_01_Run.png	20231204_08434504_THP1_DMSO_01_Background.png	389	230	6	22	4	50	1	255	0	0	0	0
1814	207.98	183.58	11.57	1.71	1.07	110.7	Transmission	1	A2	28	1	1	1	12/4/2023	08:46:11	1814_Printed_T28_F1_R1_C1_(D-4)_Trans_THP1_DMSO_01_Run.png	20231204_08434504_THP1_DMSO_01_Background.png	389	230	6	22	4	50	1	255	0	0	0	0
1920	176.5	184.87	8.17	1.39	1.03	106.54	Transmission	1	A2	29	1	1	1	12/4/2023	08:46:16	1920_Printed_T29_F1_R1_C1_(E-4)_Trans_THP1_DMSO_01_Run.png	20231204_08434504_THP1_DMSO_01_Background.png	389	230	6	22	4	50	1	255	0	0	0	0
1979	357.36	130.04	17.62	1.55	1.05	141.67	Transmission	1	A2	30	1	1	1	12/4/2023	08:46:21	1979_Printed_T30_F1_R1_C1_(F-4)_Trans_THP1_DMSO_01_Run.png	20231204_08434504_THP1_DMSO_01_Background.png	389	230	6	22	4	50	1	255	0	0	0	0
2192	149.59	178.84	11.99	1.7	1.07	121.6	Transmission	1	A2	31	1	1	1	12/4/2023	08:46:31	2192_Printed_T31_F1_R1_C1_(G-4)_Trans_THP1_DMSO_01_Run.png	20231204_08434504_THP1_DMSO_01_Background.png	389	230	6	22	4	50	1	255	0	0	0	0
2293	187.93	192.9	7.47	1.6	1.05	130.32	Transmission	1	A2	32	1	1	1	12/4/2023	08:46:37	2293_Printed_T32_F1_R1_C1_(H-4)_Trans_THP1_DMSO_01_Run.png	20231204_08434504_THP1_DMSO_01_Background.png	389	230	6	22	4	50	1	255	0	0	0	0
2549	120.63	154.03	20.48	1.78	1.08	149.76	Transmission	1	A2	33	1	1	1	12/4/2023	08:46:51	2549_Printed_T33_F1_R1_C1_(A-5)_Trans_THP1_DMSO_01_Run.png	20231204_08434504_THP1_DMSO_01_Background.png	389	230	6	22	4	50	1	255	0	0	0	0
2639	173.63	151.4	14.06	1.78	1.08	136.18	Transmission	1	A2	34	1	1	1	12/4/2023	08:46:55	2639_Printed_T34_F1_R1_C1_(B-5)_Trans_THP1_DMSO_01_Run.png	20231204_08434504_THP1_DMSO_01_Background.png	389	230	6	22	4	50	1	255	0	0	0	0
2651	55.87	107.89	14.94	1.5	1.04	124.11	Transmission	1	A2	35	1	1	1	12/4/2023	08:46:57	2651_Printed_T35_F1_R1_C1_(C-5)_Trans_THP1_DMSO_01_Run.png	20231204_08434504_THP1_DMSO_01_Background.png	389	230	6	22	4	50	1	255	0	0	0	0
2658	310.17	131.05	19.71	1.79	1.08	137.97	Transmission	1	A2	36	1	1	1	12/4/2023	08:46:59	2658_Printed_T36_F1_R1_C1_(D-5)_Trans_THP1_DMSO_01_Run.png	20231204_08434504_THP1_DMSO_01_Background.png	389	230	6	22	4	50	1	255	0	0	0	0
2691	202.78	140.35	13.82	1.79	1.08	122.77	Transmission	1	A2	37	1	1	1	12/4/2023	08:47:02	2691_Printed_T37_F1_R1_C1_(E-5)_Trans_THP1_DMSO_01_Run.png	20231204_08434504_THP1_DMSO_01_Background.png	389	230	6	22	4	50	1	255	0	0	0	0
2870	352.35	128.95	21.46	1.72	1.07	140.52	Transmission	1	A2	38	1	1	1	12/4/2023	08:47:10	2870_Printed_T38_F1_R1_C1_(F-5)_Trans_THP1_DMSO_01_Run.png	20231204_08434504_THP1_DMSO_01_Background.png	389	230	6	22	4	50	1	255	0	0	0	0
2973	82.56	92.92	10	1.57	1.05	207.03	Transmission	1	A2	39	1	1	1	12/4/2023	08:47:17	2973_Printed_T39_F1_R1_C1_(G-5)_Trans_THP1_DMSO_01_Run.png	20231204_08434504_THP1_DMSO_01_Background.png	389	230	6	22	4	50	1	255	0	0	0	0
3019	299.51	94.75	11.65	1.63	1.06	110.81	Transmission	1	A2	40	1	1	1	12/4/2023	08:47:22	3019_Printed_T40_F1_R1_C1_(H-5)_Trans_THP1_DMSO_01_Run.png	20231204_08434504_THP1_DMSO_01_Background.png	389	230	6	22	4	50	1	255	0	0	0	0
3106	28.27	229.85	11.7	1.57	1.05	147.24	Transmission	1	A2	41	1	1	1	12/4/2023	08:47:34	3106_Printed_T41_F1_R1_C1_(A-6)_Trans_THP1_DMSO_01_Run.png	20231204_08434504_THP1_DMSO_01_Background.png	389	230	6	22	4	50	1	255	0	0	0	0
3129	26.68	248.21	6.13	1	0.99	174.06	Transmission	1	A2	42	1	1	1	12/4/2023	08:47:51	3129_Printed_T42_F1_R1_C1_(B-6)_Trans_THP1_DMSO_01_Run.png	20231204_08434504_THP1_DMSO_01_Background.png	389	230	6	22	4	50	1	255	0	0	0	0
3223	333.5	164.19	16.79	1.56	1.05	137.66	Transmission	1	A2	43	1	1	1	12/4/2023	08:48:00	3223_Printed_T43_F1_R1_C1_(C-6)_Trans_THP1_DMSO_01_Run.png	20231204_08434504_THP1_DMSO_01_Background.png	389	230	6	22	4	50	1	255	0	0	0	0
3236	325.7	98.32	13.75	1.46	1.04	105.45	Transmission	1	A2	44	1	1	1	12/4/2023	08:48:03	3236_Printed_T44_F1_R1_C1_(D-6)_Trans_THP1_DMSO_01_Run.png	20231204_08434504_THP1_DMSO_01_Background.png	389	230	6	22	4	50	1	255	0	0	0	0
3283	315.29	176.57	12.84	1.77	1.08	122.32	Transmission	1	A2	45	1	1	1	12/4/2023	08:48:06	3283_Printed_T45_F1_R1_C1_(E-6)_Trans_THP1_DMSO_01_Run.png	20231204_08434504_THP1_DMSO_01_Background.png	389	230	6	22	4	50	1	255	0	0	0	0
3355	133.37	104	12.38	1.58	1.05	119.89	Transmission	1	A2	46	1	1	1	12/4/2023	08:48:11	3355_Printed_T46_F1_R1_C1_(F-6)_Trans_THP1_DMSO_01_Run.png	20231204_08434504_THP1_DMSO_01_Background.png	389	230	6	22	4	50	1	255	0	0	0	0
3408	353.51	161.35	21.02	1.6	1.05	146.71	Transmission	1	A2	47	1	1	1	12/4/2023	08:48:14	3408_Printed_T47_F1_R1_C1_(G-6)_Trans_THP1_DMSO_01_Run.png	20231204_08434504_THP1_DMSO_01_Background.png	389	230	6	22	4	50	1	255	0	0	0	0
3443	323.11	152.32	16.95	1.55	1.05	141.31	Transmission	1	A2	48	1	1	1	12/4/2023	08:48:18	3443_Printed_T48_F1_R1_C1_(H-6)_Trans_THP1_DMSO_01_Run.png	20231204_08434504_THP1_DMSO_01_Background.png	389	230	6	22	4	50	1	255	0	0	0	0
47	373.68	197.79	12.75	1.77	1.08	117.97	Transmission	1	A2	49	1	1	1	12/4/2023	08:53:58	47_Printed_T49_F1_R1_C1_(A-7)_Trans_THP1_LPS_01_Run.png	20231204_08535604_THP1_LPS_01_Background.png	389	230	6	22	4	50	1	255	0	0	0	0
48	186.39	175.06	12.11	1.63	1.06	128.65	Transmission	1	A2	50	1	1	1	12/4/2023	08:53:59	48_Printed_T50_F1_R1_C1_(B-7)_Trans_THP1_LPS_01_Run.png	20231204_08535604_THP1_LPS_01_Background.png	389	230	6	22	4	50	1	255	0	0	0	0
102	128.75	120.13	12.58	1.78	1.08	115.36	Transmission	1	A2	51	1	1	1	12/4/2023	08:54:02	102_Printed_T51_F1_R1_C1_(C-7)_Trans_THP1_LPS_01_Run.png	20231204_08535604_THP1_LPS_01_Background.png	389	230	6	22	4	50	1	255	0	0	0	0
175	319.83	127.23	6.51	1.47	1.04	144.61	Transmission	1	A2	52	1	1	1	12/4/2023	08:54:06	175_Printed_T52_F1_R1_C1_(D-7)_Trans_THP1_LPS_01_Run.png	20231204_08535604_THP1_LPS_01_Background.png	389	230	6	22	4	50	1	255	0	0	0	0
258	127.69	83.47	10.7	1.64	1.06	225.7	Transmission	1	A2	53	1	1	1	12/4/2023	08:54:10	258_Printed_T53_F1_R1_C1_(E-7)_Trans_THP1_LPS_01_Run.png	20231204_08535604_THP1_LPS_01_Background.png	389	230	6	22	4	50	1	255	0	0	0	0
354	186.94	115.66	10.3	1.55	1.05	113.54	Transmission	1	A2	54	1	1	1	12/4/2023	08:54:14	354_Printed_T54_F1_R1_C1_(F-7)_Trans_THP1_LPS_01_Run.png	20231204_08535604_THP1_LPS_01_Background.png	389	230	6	22	4	50	1	255	0	0	0	0
357	276.62	136.41	14.38	1.54	1.05	154.33	Transmission	1	A2	55	1	1	1	12/4/2023	08:54:16	357_Printed_T55_F1_R1_C1_(G-7)_Trans_THP1_LPS_01_Run.png	20231204_08535604_THP1_LPS_01_Background.png	389	230	6	22	4	50	1	255	0	0	0	0
506	234.24	156.07	7.09	1.5	1.04	148.72	Transmission	1	A2	56	1	1	1	12/4/2023	08:54:23	506_Printed_T56_F1_R1_C1_(H-7)_Trans_THP1_LPS_01_Run.png	20231204_08535604_THP1_LPS_01_Background.png	389	230	6	22	4	50	1	255	0	0	0	0
1788	276.53	146.72	17.89	1.54	1.05	148.45	Transmission	1	A2	57	1	1	1	12/4/2023	09:03:47	1788_Printed_T57_F1_R1_C1_(A-8)_Trans_THP1_LPS_02_Run.png	20231204_09011704_THP1_LPS_01_Background.png	389	230	6	22	4	50	1	255	0	0	0	0
758	253.33	127.84	10.21	1.67	1.07	120.99	Transmission	1	A2	58	1	1	1	12/4/2023	08:54:34	758_Printed_T58_F1_R1_C1_(B-8)_Trans_THP1_LPS_01_Run.png	20231204_08535604_THP1_LPS_01_Background.png	389	230	6	22	4	50	1	255	0	0	0	0
970	361.86	178.94	17.84	1.79	1.08	156.03	Transmission	1	A2	59	1	1	1	12/4/2023	08:54:41	970_Printed_T59_F1_R1_C1_(C-8)_Trans_THP1_LPS_01_Run.png	20231204_08535604_THP1_LPS_01_Background.png	389	230	6	22	4	50	1	255	0	0	0	0
996	307.01	122.97	11.01	1.77	1.08	116.23	Transmission	1	A2	60	1	1	1	12/4/2023	08:54:44	996_Printed_T60_F1_R1_C1_(D-8)_Trans_THP1_LPS_01_Run.png	20231204_08535604_THP1_LPS_01_Background.png	389	230	6	22	4	50	1	255	0	0	0	0
1947	235.88	133.12	14.17	1.7	1.07	145.25	Transmission	1	A2	61	1	1	1	12/4/2023	09:03:52	1947_Printed_T61_F1_R1_C1_(E-8)_Trans_THP1_LPS_02_Run.png	20231204_09011704_THP1_LPS_01_Background.png	389	230	6	22	4	50	1	255	0	0	0	0
1302	333.14	138.08	20.2	1.67	1.07	147.39	Transmission	1	A2	62	1	1	1	12/4/2023	08:55:03	1302_Printed_T62_F1_R1_C1_(F-8)_Trans_THP1_LPS_01_Run.png	20231204_08535604_THP1_LPS_01_Background.png	389	230	6	22	4	50	1	255	0	0	0	0
7	267.31	102.36	13.95	1.69	1.07	106.76	Transmission	1	A2	63	1	1	1	12/4/2023	09:08:49	7_Printed_T63_F1_R1_C1_(G-8)_Trans_THP1_LPS_03_Run.png	20231204_09084904_THP1_LPS_03_Background.png	389	230	6	22	5	50	1	255	0	0	0	0
202	293.3	133.74	17.84	1.73	1.07	142.66	Transmission	1	A2	64	1	1	1	12/4/2023	09:08:57	202_Printed_T64_F1_R1_C1_(H-8)_Trans_THP1_LPS_03_Run.png	20231204_09084904_THP1_LPS_03_Background.png	389	230	6	22	5	50	1	255	0	0	0	0
247	149.42	126.97	10.96	1.76	1.08	121.28	Transmission	1	A2	65	1	1	1	12/4/2023	09:09:00	247_Printed_T65_F1_R1_C1_(A-9)_Trans_THP1_LPS_03_Run.png	20231204_09084904_THP1_LPS_03_Background.png	389	230	6	22	5	50	1	255	0	0	0	0
338	204.07	145.92	15.69	1.69	1.07	154.38	Transmission	1	A2	66	1	1	1	12/4/2023	09:09:04	338_Printed_T66_F1_R1_C1_(B-9)_Trans_THP1_LPS_03_Run.png	20231204_09084904_THP1_LPS_03_Background.png	389	230	6	22	5	50	1	255	0	0	0	0
480	231.02	133.13	10.65	1.71	1.07	122.68	Transmission	1	A2	67	1	1	1	12/4/2023	09:09:09	480_Printed_T67_F1_R1_C1_(C-9)_Trans_THP1_LPS_03_Run.png	20231204_09084904_THP1_LPS_03_Background.png	389	230	6	22	5	50	1	255	0	0	0	0
1764	266.24	165	11.65	1.75	1.08	133.97	Transmission	1	A2	68	1	1	1	12/4/2023	08:55:35	1764_Printed_T68_F1_R1_C1_(D-9)_Trans_THP1_LPS_01_Run.png	20231204_08535604_THP1_LPS_01_Background.png	389	230	6	22	4	50	1	255	0	0	0	0
1766	259.58	177.34	16.37	1.64	1.06	142.93	Transmission	1	A2	69	1	1	1	12/4/2023	08:55:37	1766_Printed_T69_F1_R1_C1_(E-9)_Trans_THP1_LPS_01_Run.png	20231204_08535604_THP1_LPS_01_Background.png	389	230	6	22	4	50	1	255	0	0	0	0
1945	189.51	170.64	13.17	1.79	1.08	128	Transmission	1	A2	70	1	1	1	12/4/2023	08:55:43	1945_Printed_T70_F1_R1_C1_(F-9)_Trans_THP1_LPS_01_Run.png	20231204_08535604_THP1_LPS_01_Background.png	389	230	6	22	4	50	1	255	0	0	0	0
2307	58.8	87.06	6.33	1.79	1.08	222.94	Transmission	1	A2	71	1	1	1	12/4/2023	08:55:55	2307_Printed_T71_F1_R1_C1_(G-9)_Trans_THP1_LPS_01_Run.png	20231204_08535604_THP1_LPS_01_Background.png	389	230	6	22	4	50	1	255	0	0	0	0
2379	270.07	104.46	14.67	1.79	1.08	109.73	Transmission	1	A2	72	1	1	1	12/4/2023	08:55:59	2379_Printed_T72_F1_R1_C1_(H-9)_Trans_THP1_LPS_01_Run.png	20231204_08535604_THP1_LPS_01_Background.png	389	230	6	22	4	50	1	255	0	0	0	0
2385	328.77	154.22	19.79	1.76	1.08	150.24	Transmission	1	A2	73	1	1	1	12/4/2023	08:56:01	2385_Printed_T73_F1_R1_C1_(A-10)_Trans_THP1_LPS_01_Run.png	20231204_08535604_THP1_LPS_01_Background.png	389	230	6	22	4	50	1	255	0	0	0	0
2435	284.08	137.96	18.69	1.79	1.08	150.59	Transmission	1	A2	74	1	1	1	12/4/2023	08:56:04	2435_Printed_T74_F1_R1_C1_(B-10)_Trans_THP1_LPS_01_Run.png	20231204_08535604_THP1_LPS_01_Background.png	389	230	6	22	4	50	1	255	0	0	0	0
2605	238.38	146.48	20.26	1.69	1.07	153.61	Transmission	1	A2	75	1	1	1	12/4/2023	08:56:11	2605_Printed_T75_F1_R1_C1_(C-10)_Trans_THP1_LPS_01_Run.png	20231204_08535604_THP1_LPS_01_Background.png	389	230	6	22	4	50	1	255	0	0	0	0
2922	380.06	144.93	19.59	1.73	1.07	152.38	Transmission	1	A2	76	1	1	1	12/4/2023	08:56:23	2922_Printed_T76_F1_R1_C1_(D-10)_Trans_THP1_LPS_01_Run.png	20231204_08535604_THP1_LPS_01_Background.png	389	230	6	22	4	50	1	255	0	0	0	0
3647	380.64	150.62	21.41	1.68	1.07	160.95	Transmission	1	A2	77	1	1	1	12/4/2023	08:56:48	3647_Printed_T77_F1_R1_C1_(E-10)_Trans_THP1_LPS_01_Run.png	20231204_08535604_THP1_LPS_01_Background.png	389	230	6	22	4	50	1	255	0	0	0	0
3676	189.85	140.29	11.88	1.75	1.08	144.36	Transmission	1	A2	78	1	1	1	12/4/2023	08:56:50	3676_Printed_T78_F1_R1_C1_(F-10)_Trans_THP1_LPS_01_Run.png	20231204_08535604_THP1_LPS_01_Background.png	389	230	6	22	4	50	1	255	0	0	0	0
3764	344.15	181.04	17.72	1.76	1.08	132.23	Transmission	1	A2	79	1	1	1	12/4/2023	08:56:54	3764_Printed_T79_F1_R1_C1_(G-10)_Trans_THP1_LPS_01_Run.png	20231204_08535604_THP1_LPS_01_Background.png	389	230	6	22	4	50	1	255	0	0	0	0
3765	153.41	173.42	11.26	1.57	1.05	118.91	Transmission	1	A2	80	1	1	1	12/4/2023	08:56:56	3765_Printed_T80_F1_R1_C1_(H-10)_Trans_THP1_LPS_01_Run.png	20231204_08535604_THP1_LPS_01_Background.png	389	230	6	22	4	50	1	255	0	0	0	0
4659	383.03	176.4	15.06	1.71	1.07	149.07	Transmission	1	A2	81	1	1	1	12/4/2023	09:05:53	4659_Printed_T81_F1_R1_C1_(A-11)_Trans_THP1_LPS_02_Run.png	20231204_09011704_THP1_LPS_01_Background.png	389	230	6	22	5	50	1	255	0	0	0	0
4845	306.58	155.13	11.52	1.73	1.07	155.56	Transmission	1	A2	82	1	1	1	12/4/2023	09:05:59	4845_Printed_T82_F1_R1_C1_(B-11)_Trans_THP1_LPS_02_Run.png	20231204_09011704_THP1_LPS_01_Background.png	389	230	6	22	5	50	1	255	0	0	0	0
486	374.74	143.14	19.36	1.74	1.08	152.18	Transmission	1	A2	83	1	1	1	12/4/2023	09:09:10	486_Printed_T83_F1_R1_C1_(C-11)_Trans_THP1_LPS_03_Run.png	20231204_09084904_THP1_LPS_03_Background.png	389	230	6	22	5	50	1	255	0	0	0	0
5408	345.01	139.81	11.01	1.69	1.07	126.25	Transmission	1	A2	84	1	1	1	12/4/2023	09:06:16	5408_Printed_T84_F1_R1_C1_(D-11)_Trans_THP1_LPS_02_Run.png	20231204_09011704_THP1_LPS_01_Background.png	389	230	6	22	5	50	1	255	0	0	0	0
5451	347.39	123.46	10.73	1.77	1.08	110.9	Transmission	1	A2	85	1	1	1	12/4/2023	09:06:18	5451_Printed_T85_F1_R1_C1_(E-11)_Trans_THP1_LPS_02_Run.png	20231204_09011704_THP1_LPS_01_Background.png	389	230	6	22	5	50	1	255	0	0	0	0
4140	127.47	135.52	11.81	1.69	1.07	128.13	Transmission	1	A2	86	1	1	1	12/4/2023	08:57:46	4140_Printed_T86_F1_R1_C1_(F-11)_Trans_THP1_LPS_01_Run.png	20231204_08535604_THP1_LPS_01_Background.png	389	230	6	22	4	50	1	255	0	0	0	0
4168	323.9	202.18	6.92	1.58	1.05	144.16	Transmission	1	A2	87	1	1	1	12/4/2023	08:57:49	4168_Printed_T87_F1_R1_C1_(G-11)_Trans_THP1_LPS_01_Run.png	20231204_08535604_THP1_LPS_01_Background.png	389	230	6	22	4	50	1	255	0	0	0	0
5493	372.95	141.63	19.26	1.62	1.06	145.72	Transmission	1	A2	88	1	1	1	12/4/2023	09:06:21	5493_Printed_T88_F1_R1_C1_(H-11)_Trans_THP1_LPS_02_Run.png	20231204_09011704_THP1_LPS_01_Background.png	389	230	6	22	5	50	1	255	0	0	0	0
4709	132.64	174.11	14.79	1.7	1.07	143.31	Transmission	1	A2	89	1	1	1	12/4/2023	08:58:07	4709_Printed_T89_F1_R1_C1_(A-12)_Trans_THP1_LPS_01_Run.png	20231204_08535604_THP1_LPS_01_Background.png	389	230	6	22	4	50	1	255	0	0	0	0
5494	196.73	144.54	19.88	1.76	1.08	148.89	Transmission	1	A2	90	1	1	1	12/4/2023	09:06:23	5494_Printed_T90_F1_R1_C1_(B-12)_Trans_THP1_LPS_02_Run.png	20231204_09011704_THP1_LPS_01_Background.png	389	230	6	22	5	50	1	255	0	0	0	0
5215	283.52	167.29	14.85	1.73	1.07	142.7	Transmission	1	A2	91	1	1	1	12/4/2023	08:58:22	5215_Printed_T91_F1_R1_C1_(C-12)_Trans_THP1_LPS_01_Run.png	20231204_08535604_THP1_LPS_01_Background.png	389	230	6	22	4	50	1	255	0	0	0	0
519	332.16	138.22	8.77	1.7	1.07	150.23	Transmission	1	A2	92	1	1	1	12/4/2023	09:09:12	519_Printed_T92_F1_R1_C1_(D-12)_Trans_THP1_LPS_03_Run.png	20231204_09084904_THP1_LPS_03_Background.png	389	230	6	22	5	50	1	255	0	0	0	0
6705	222.8	144.16	20.78	1.63	1.06	152.27	Transmission	1	A2	93	1	1	1	12/4/2023	09:07:28	6705_Printed_T93_F1_R1_C1_(E-12)_Trans_THP1_LPS_02_Run.png	20231204_09011704_THP1_LPS_01_Background.png	389	230	6	22	5	50	1	255	0	0	0	0
6933	289.54	128.96	18.59	1.71	1.07	140.81	Transmission	1	A2	94	1	1	1	12/4/2023	09:07:35	6933_Printed_T94_F1_R1_C1_(F-12)_Trans_THP1_LPS_02_Run.png	20231204_09011704_THP1_LPS_01_Background.png	389	230	6	22	5	50	1	255	0	0	0	0
7165	254.08	159.71	20.67	1.65	1.06	144.3	Transmission	1	A2	95	1	1	1	12/4/2023	09:07:42	7165_Printed_T95_F1_R1_C1_(G-12)_Trans_THP1_LPS_02_Run.png	20231204_09011704_THP1_LPS_01_Background.png	389	230	6	22	5	50	1	255	0	0	0	0
7364	200.93	108.42	10.96	1.51	1.04	110.42	Transmission	1	A2	96	1	1	1	12/4/2023	09:07:49	7364_Printed_T96_F1_R1_C1_(H-12)_Trans_THP1_LPS_02_Run.png	20231204_09011704_THP1_LPS_01_Background.png	389	230	6	22	5	50	1	255	0	0	0	0
15	265.89	143.44	13.69	1.79	1.08	163.3	Transmission	1	A1	1	1	1	1	12/7/2023	08:50:39	15_Printed_T1_F1_R1_C1_(A-1)_Trans_THP1_DMSO_01_Run.png	20231207_08503807_THP1_DMSO_01_Background.png	389	230	7	25	5	50	1	255	0	0	0	0
47	202.27	142.66	13.97	1.77	1.08	168.24	Transmission	1	A1	2	1	1	1	12/7/2023	08:51:51	47_Printed_T2_F1_R1_C1_(B-1)_Trans_THP1_DMSO_02_Run.png	20231207_08514907_THP1_DMSO_02_Background.png	389	230	7	25	5	50	1	255	0	0	0	0
60	349.03	150.09	21.81	1.6	1.05	147.83	Transmission	1	A1	3	1	1	1	12/7/2023	08:41:21	60_Printed_T3_F1_R1_C1_(C-1)_Trans_THP1_DMSO_Run.png	20231207_08405407_THP1_DMSO_Background.png	389	230	6	22	5	50	1	255	0	0	0	0
162	322.33	97.33	13.21	1.73	1.07	116.27	Transmission	1	A1	4	1	1	1	12/7/2023	08:41:26	162_Printed_T4_F1_R1_C1_(D-1)_Trans_THP1_DMSO_Run.png	20231207_08405407_THP1_DMSO_Background.png	389	230	6	22	5	50	1	255	0	0	0	0
80	341.72	167.81	19.6	1.79	1.08	165.49	Transmission	1	A1	5	1	1	1	12/7/2023	08:50:58	80_Printed_T5_F1_R1_C1_(E-1)_Trans_THP1_DMSO_01_Run.png	20231207_08503807_THP1_DMSO_01_Background.png	389	230	7	25	5	50	1	255	0	0	0	0
513	380.42	111.02	8.28	1.77	1.08	128.09	Transmission	1	A1	6	1	1	1	12/7/2023	08:41:51	513_Printed_T6_F1_R1_C1_(F-1)_Trans_THP1_DMSO_Run.png	20231207_08405407_THP1_DMSO_Background.png	389	230	6	25	5	50	1	255	0	0	0	0
551	265.87	128.65	18.41	1.73	1.07	138.96	Transmission	1	A1	7	1	1	1	12/7/2023	08:41:54	551_Printed_T7_F1_R1_C1_(G-1)_Trans_THP1_DMSO_Run.png	20231207_08405407_THP1_DMSO_Background.png	389	230	6	25	5	50	1	255	0	0	0	0
610	327.1	155.62	19.37	1.76	1.08	157.52	Transmission	1	A1	8	1	1	1	12/7/2023	08:41:58	610_Printed_T8_F1_R1_C1_(H-1)_Trans_THP1_DMSO_Run.png	20231207_08405407_THP1_DMSO_Background.png	389	230	6	25	5	50	1	255	0	0	0	0
618	147.5	118.24	10.24	1.75	1.08	101.49	Transmission	1	A1	9	1	1	1	12/7/2023	08:42:01	618_Printed_T9_F1_R1_C1_(A-2)_Trans_THP1_DMSO_Run.png	20231207_08405407_THP1_DMSO_Background.png	389	230	6	25	5	50	1	255	0	0	0	0
704	329.24	153.27	19.5	1.79	1.08	149.21	Transmission	1	A1	10	1	1	1	12/7/2023	08:42:05	704_Printed_T10_F1_R1_C1_(B-2)_Trans_THP1_DMSO_Run.png	20231207_08405407_THP1_DMSO_Background.png	389	230	6	25	5	50	1	255	0	0	0	0
783	269.59	161.84	13.4	1.79	1.08	143.92	Transmission	1	A1	11	1	1	1	12/7/2023	08:42:10	783_Printed_T11_F1_R1_C1_(C-2)_Trans_THP1_DMSO_Run.png	20231207_08405407_THP1_DMSO_Background.png	389	230	6	25	5	50	1	255	0	0	0	0
1021	160.67	108.31	10.47	1.78	1.08	109.73	Transmission	1	A1	12	1	1	1	12/7/2023	08:42:18	1021_Printed_T12_F1_R1_C1_(D-2)_Trans_THP1_DMSO_Run.png	20231207_08405407_THP1_DMSO_Background.png	389	230	6	25	5	50	1	255	0	0	0	0
1068	269.58	110.89	14.4	1.56	1.05	117.75	Transmission	1	A1	13	1	1	1	12/7/2023	08:42:21	1068_Printed_T13_F1_R1_C1_(E-2)_Trans_THP1_DMSO_Run.png	20231207_08405407_THP1_DMSO_Background.png	389	230	6	25	5	50	1	255	0	0	0	0
86	290.32	151.73	24.94	1.61	1.06	170.68	Transmission	1	A1	14	1	1	1	12/7/2023	08:51:00	86_Printed_T14_F1_R1_C1_(F-2)_Trans_THP1_DMSO_01_Run.png	20231207_08503807_THP1_DMSO_01_Background.png	389	230	7	25	5	50	1	255	0	0	0	0
1371	295.96	93.96	8.09	1	0.99	140.52	Transmission	1	A1	15	1	1	1	12/7/2023	08:43:04	1371_Printed_T15_F1_R1_C1_(G-2)_Trans_THP1_DMSO_Run.png	20231207_08405407_THP1_DMSO_Background.png	389	230	6	25	5	50	1	255	0	0	0	0
1384	360.81	122.42	6.7	1.45	1.03	132.65	Transmission	1	A1	16	1	1	1	12/7/2023	08:43:07	1384_Printed_T16_F1_R1_C1_(H-2)_Trans_THP1_DMSO_Run.png	20231207_08405407_THP1_DMSO_Background.png	389	230	6	25	5	50	1	255	0	0	0	0
210	363.79	199.57	10.9	1.62	1.06	126.98	Transmission	1	A1	17	1	1	1	12/7/2023	08:51:06	210_Printed_T17_F1_R1_C1_(A-3)_Trans_THP1_DMSO_01_Run.png	20231207_08503807_THP1_DMSO_01_Background.png	389	230	7	25	5	50	1	255	0	0	0	0
2187	277.92	124.59	6.23	1.41	1.03	155.23	Transmission	1	A1	18	1	1	1	12/7/2023	08:44:33	2187_Printed_T18_F1_R1_C1_(B-3)_Trans_THP1_DMSO_Run.png	20231207_08405407_THP1_DMSO_Background.png	389	230	6	25	5	50	1	255	0	0	0	0
2235	135.88	143.49	10.03	1.68	1.07	143.08	Transmission	1	A1	19	1	1	1	12/7/2023	08:44:37	2235_Printed_T19_F1_R1_C1_(C-3)_Trans_THP1_DMSO_Run.png	20231207_08405407_THP1_DMSO_Background.png	389	230	6	25	5	50	1	255	0	0	0	0
2470	360.33	137	12.19	1.72	1.07	157.11	Transmission	1	A1	20	1	1	1	12/7/2023	08:44:46	2470_Printed_T20_F1_R1_C1_(D-3)_Trans_THP1_DMSO_Run.png	20231207_08405407_THP1_DMSO_Background.png	389	230	6	25	5	50	1	255	0	0	0	0
2570	202.52	165.88	7.67	1.8	1.08	155.02	Transmission	1	A1	21	1	1	1	12/7/2023	08:44:51	2570_Printed_T21_F1_R1_C1_(E-3)_Trans_THP1_DMSO_Run.png	20231207_08405407_THP1_DMSO_Background.png	389	230	6	25	5	50	1	255	0	0	0	0
2925	184.84	138.26	16.64	1.76	1.08	162.36	Transmission	1	A1	22	1	1	1	12/7/2023	08:45:03	2925_Printed_T22_F1_R1_C1_(F-3)_Trans_THP1_DMSO_Run.png	20231207_08405407_THP1_DMSO_Background.png	389	230	6	25	5	50	1	255	0	0	0	0
3099	325.22	151.58	20.44	1.79	1.08	174.19	Transmission	1	A1	23	1	1	1	12/7/2023	08:45:10	3099_Printed_T23_F1_R1_C1_(G-3)_Trans_THP1_DMSO_Run.png	20231207_08405407_THP1_DMSO_Background.png	389	230	6	25	5	50	1	255	0	0	0	0
3719	313.32	153	23.18	1.78	1.08	171.07	Transmission	1	A1	24	1	1	1	12/7/2023	08:45:30	3719_Printed_T24_F1_R1_C1_(H-3)_Trans_THP1_DMSO_Run.png	20231207_08405407_THP1_DMSO_Background.png	389	230	6	25	5	50	1	255	0	0	0	0
527	165.6	122.76	11.94	1.69	1.07	136.62	Transmission	1	A1	25	1	1	1	12/7/2023	08:51:19	527_Printed_T25_F1_R1_C1_(A-4)_Trans_THP1_DMSO_01_Run.png	20231207_08503807_THP1_DMSO_01_Background.png	389	230	7	25	5	50	1	255	0	0	0	0
4095	336.17	154.62	11.83	1.73	1.07	153.16	Transmission	1	A1	26	1	1	1	12/7/2023	08:46:09	4095_Printed_T26_F1_R1_C1_(B-4)_Trans_THP1_DMSO_Run.png	20231207_08405407_THP1_DMSO_Background.png	389	230	6	25	5	50	1	255	0	0	0	0
4252	206.09	152.67	22.61	1.62	1.06	166.91	Transmission	1	A1	27	1	1	1	12/7/2023	08:46:15	4252_Printed_T27_F1_R1_C1_(C-4)_Trans_THP1_DMSO_Run.png	20231207_08405407_THP1_DMSO_Background.png	389	230	6	25	5	50	1	255	0	0	0	0
4434	135.41	135.6	11.94	1.77	1.08	141.74	Transmission	1	A1	28	1	1	1	12/7/2023	08:46:23	4434_Printed_T28_F1_R1_C1_(D-4)_Trans_THP1_DMSO_Run.png	20231207_08405407_THP1_DMSO_Background.png	389	230	6	25	5	50	1	255	0	0	0	0
4493	180.57	178.75	13.55	1.68	1.07	124.6	Transmission	1	A1	29	1	1	1	12/7/2023	08:46:27	4493_Printed_T29_F1_R1_C1_(E-4)_Trans_THP1_DMSO_Run.png	20231207_08405407_THP1_DMSO_Background.png	389	230	6	25	5	50	1	255	0	0	0	0
4565	326.82	151.33	21.66	1.77	1.08	168.19	Transmission	1	A1	30	1	1	1	12/7/2023	08:46:30	4565_Printed_T30_F1_R1_C1_(F-4)_Trans_THP1_DMSO_Run.png	20231207_08405407_THP1_DMSO_Background.png	389	230	6	25	5	50	1	255	0	0	0	0
4790	356.06	144.35	21.28	1.73	1.07	164.71	Transmission	1	A1	31	1	1	1	12/7/2023	08:46:39	4790_Printed_T31_F1_R1_C1_(G-4)_Trans_THP1_DMSO_Run.png	20231207_08405407_THP1_DMSO_Background.png	389	230	6	25	5	50	1	255	0	0	0	0
4904	274.86	142.72	7.67	1.57	1.05	173.31	Transmission	1	A1	32	1	1	1	12/7/2023	08:46:44	4904_Printed_T32_F1_R1_C1_(H-4)_Trans_THP1_DMSO_Run.png	20231207_08405407_THP1_DMSO_Background.png	389	230	6	25	5	50	1	255	0	0	0	0
4911	307.75	165.45	15.2	1.6	1.05	140.81	Transmission	1	A1	33	1	1	1	12/7/2023	08:46:46	4911_Printed_T33_F1_R1_C1_(A-5)_Trans_THP1_DMSO_Run.png	20231207_08405407_THP1_DMSO_Background.png	389	230	6	25	5	50	1	255	0	0	0	0
4912	177.54	142.78	9.5	1.79	1.08	170.45	Transmission	1	A1	34	1	1	1	12/7/2023	08:46:48	4912_Printed_T34_F1_R1_C1_(B-5)_Trans_THP1_DMSO_Run.png	20231207_08405407_THP1_DMSO_Background.png	389	230	6	25	5	50	1	255	0	0	0	0
4962	370.51	142.61	11.2	1.66	1.06	147.24	Transmission	1	A1	35	1	1	1	12/7/2023	08:46:51	4962_Printed_T35_F1_R1_C1_(C-5)_Trans_THP1_DMSO_Run.png	20231207_08405407_THP1_DMSO_Background.png	389	230	6	25	5	50	1	255	0	0	0	0
4971	212.44	102.87	12.93	1.72	1.07	129.8	Transmission	1	A1	36	1	1	1	12/7/2023	08:46:53	4971_Printed_T36_F1_R1_C1_(D-5)_Trans_THP1_DMSO_Run.png	20231207_08405407_THP1_DMSO_Background.png	389	230	6	25	5	50	1	255	0	0	0	0
5359	382.76	165.38	17.82	1.73	1.07	169.47	Transmission	1	A1	37	1	1	1	12/7/2023	08:47:05	5359_Printed_T37_F1_R1_C1_(E-5)_Trans_THP1_DMSO_Run.png	20231207_08405407_THP1_DMSO_Background.png	389	230	6	25	5	50	1	255	0	0	0	0
531	254.25	136.22	19.36	1.67	1.06	168.64	Transmission	1	A1	38	1	1	1	12/7/2023	08:51:21	531_Printed_T38_F1_R1_C1_(F-5)_Trans_THP1_DMSO_01_Run.png	20231207_08503807_THP1_DMSO_01_Background.png	389	230	7	25	5	50	1	255	0	0	0	0
584	345.61	146.49	18.6	1.62	1.06	162.51	Transmission	1	A1	39	1	1	1	12/7/2023	08:51:24	584_Printed_T39_F1_R1_C1_(G-5)_Trans_THP1_DMSO_01_Run.png	20231207_08503807_THP1_DMSO_01_Background.png	389	230	7	25	5	50	1	255	0	0	0	0
5749	178.22	152.24	11.6	1.56	1.05	150.72	Transmission	1	A1	40	1	1	1	12/7/2023	08:47:53	5749_Printed_T40_F1_R1_C1_(H-5)_Trans_THP1_DMSO_Run.png	20231207_08405407_THP1_DMSO_Background.png	389	230	6	25	5	50	1	255	0	0	0	0
6035	356.09	97.27	8.67	1.55	1.05	140.27	Transmission	1	A1	41	1	1	1	12/7/2023	08:48:05	6035_Printed_T41_F1_R1_C1_(A-6)_Trans_THP1_DMSO_Run.png	20231207_08405407_THP1_DMSO_Background.png	389	230	6	25	5	50	1	255	0	0	0	0
6206	248.39	163.22	11.96	1.77	1.08	150.61	Transmission	1	A1	42	1	1	1	12/7/2023	08:48:12	6206_Printed_T42_F1_R1_C1_(B-6)_Trans_THP1_DMSO_Run.png	20231207_08405407_THP1_DMSO_Background.png	389	230	6	25	5	50	1	255	0	0	0	0
6482	57.17	189.15	6.28	1.56	1.05	166.32	Transmission	1	A1	43	1	1	1	12/7/2023	08:48:22	6482_Printed_T43_F1_R1_C1_(C-6)_Trans_THP1_DMSO_Run.png	20231207_08405407_THP1_DMSO_Background.png	389	230	6	25	5	50	1	255	0	0	0	0
6653	350.13	143.61	19.45	1.68	1.07	170.27	Transmission	1	A1	44	1	1	1	12/7/2023	08:48:28	6653_Printed_T44_F1_R1_C1_(D-6)_Trans_THP1_DMSO_Run.png	20231207_08405407_THP1_DMSO_Background.png	389	230	6	25	5	50	1	255	0	0	0	0
6809	227.78	115.33	8.84	1.61	1.06	139.8	Transmission	1	A1	45	1	1	1	12/7/2023	08:48:34	6809_Printed_T45_F1_R1_C1_(E-6)_Trans_THP1_DMSO_Run.png	20231207_08405407_THP1_DMSO_Background.png	389	230	6	25	5	50	1	255	0	0	0	0
6932	251.25	132.6	12.7	1.62	1.06	160.93	Transmission	1	A1	46	1	1	1	12/7/2023	08:48:39	6932_Printed_T46_F1_R1_C1_(F-6)_Trans_THP1_DMSO_Run.png	20231207_08405407_THP1_DMSO_Background.png	389	230	6	25	5	50	1	255	0	0	0	0
7114	291.87	196.31	11.52	1.67	1.06	148.64	Transmission	1	A1	47	1	1	1	12/7/2023	08:49:19	7114_Printed_T47_F1_R1_C1_(G-6)_Trans_THP1_DMSO_Run.png	20231207_08405407_THP1_DMSO_Background.png	389	230	7	25	5	50	1	255	0	0	0	0
7172	150.03	157.83	11.52	1.62	1.06	147.6	Transmission	1	A1	48	1	1	1	12/7/2023	08:49:23	7172_Printed_T48_F1_R1_C1_(H-6)_Trans_THP1_DMSO_Run.png	20231207_08405407_THP1_DMSO_Background.png	389	230	7	25	5	50	1	255	0	0	0	0
170	86.13	177.18	13.82	1.7	1.07	129.58	Transmission	1	A1	49	1	1	1	12/7/2023	08:55:48	170_Printed_T49_F1_R1_C1_(A-7)_Trans_THP1_LPS_Run.png	20231207_08551507_THP1_LPS_Background.png	389	230	7	25	5	50	1	255	0	0	0	0
492	141.8	121.84	11.52	1.64	1.06	148.63	Transmission	1	A1	50	1	1	1	12/7/2023	08:55:59	492_Printed_T50_F1_R1_C1_(B-7)_Trans_THP1_LPS_Run.png	20231207_08551507_THP1_LPS_Background.png	389	230	7	25	5	50	1	255	0	0	0	0
1184	259.43	140.63	7.14	1.62	1.06	159.21	Transmission	1	A1	51	1	1	1	12/7/2023	08:56:19	1184_Printed_T51_F1_R1_C1_(C-7)_Trans_THP1_LPS_Run.png	20231207_08551507_THP1_LPS_Background.png	389	230	7	25	5	50	1	255	0	0	0	0
1311	221.07	126.57	11.78	1.73	1.07	130.06	Transmission	1	A1	52	1	1	1	12/7/2023	08:56:24	1311_Printed_T52_F1_R1_C1_(D-7)_Trans_THP1_LPS_Run.png	20231207_08551507_THP1_LPS_Background.png	389	230	7	25	5	50	1	255	0	0	0	0
1378	272.3	140.81	21.12	1.58	1.05	171.86	Transmission	1	A1	53	1	1	1	12/7/2023	08:56:28	1378_Printed_T53_F1_R1_C1_(E-7)_Trans_THP1_LPS_Run.png	20231207_08551507_THP1_LPS_Background.png	389	230	7	25	5	50	1	255	0	0	0	0
1706	95.8	130.44	11.28	1.74	1.08	134.14	Transmission	1	A1	54	1	1	1	12/7/2023	08:56:39	1706_Printed_T54_F1_R1_C1_(F-7)_Trans_THP1_LPS_Run.png	20231207_08551507_THP1_LPS_Background.png	389	230	7	25	5	50	1	255	0	0	0	0
1724	353.32	192.85	12.86	1.66	1.06	149.22	Transmission	1	A1	55	1	1	1	12/7/2023	08:56:42	1724_Printed_T55_F1_R1_C1_(G-7)_Trans_THP1_LPS_Run.png	20231207_08551507_THP1_LPS_Background.png	389	230	7	25	5	50	1	255	0	0	0	0
67	179.49	146.38	12.01	1.72	1.07	140.79	Transmission	1	A1	56	1	1	1	12/7/2023	09:03:26	67_Printed_T56_F1_R1_C1_(H-7)_Trans_THP1_LPS_01_Run.png	20231207_09032307_THP1_LPS_01_Background.png	389	230	7	25	6	50	1	255	0	0	0	0
319	219.94	99.49	13.46	1.77	1.08	138.14	Transmission	1	A1	57	1	1	1	12/7/2023	09:05:50	319_Printed_T57_F1_R1_C1_(A-8)_Trans_THP1_LPS_02_Run.png	20231207_09054007_THP1_LPS_02_Background.png	389	230	7	25	6	50	1	255	0	0	0	0
2145	214.07	160.5	24.4	1.76	1.08	174.66	Transmission	1	A1	58	1	1	1	12/7/2023	08:57:36	2145_Printed_T58_F1_R1_C1_(B-8)_Trans_THP1_LPS_Run.png	20231207_08551507_THP1_LPS_Background.png	389	230	7	25	5	50	1	255	0	0	0	0
2554	333.64	165.1	20.95	1.62	1.06	167.17	Transmission	1	A1	59	1	1	1	12/7/2023	08:57:49	2554_Printed_T59_F1_R1_C1_(C-8)_Trans_THP1_LPS_Run.png	20231207_08551507_THP1_LPS_Background.png	389	230	7	25	5	50	1	255	0	0	0	0
2734	135.05	147.59	20.33	1.5	1.04	161.66	Transmission	1	A1	60	1	1	1	12/7/2023	08:57:56	2734_Printed_T60_F1_R1_C1_(D-8)_Trans_THP1_LPS_Run.png	20231207_08551507_THP1_LPS_Background.png	389	230	7	25	5	50	1	255	0	0	0	0
2833	185.2	98.96	10.93	1.58	1.05	133.76	Transmission	1	A1	61	1	1	1	12/7/2023	08:58:01	2833_Printed_T61_F1_R1_C1_(E-8)_Trans_THP1_LPS_Run.png	20231207_08551507_THP1_LPS_Background.png	389	230	7	25	5	50	1	255	0	0	0	0
3129	290.78	160.39	20.56	1.71	1.07	174.29	Transmission	1	A1	62	1	1	1	12/7/2023	08:58:11	3129_Printed_T62_F1_R1_C1_(F-8)_Trans_THP1_LPS_Run.png	20231207_08551507_THP1_LPS_Background.png	389	230	7	25	5	50	1	255	0	0	0	0
3160	255.44	141.62	12.84	1.75	1.08	154.62	Transmission	1	A1	63	1	1	1	12/7/2023	08:58:13	3160_Printed_T63_F1_R1_C1_(G-8)_Trans_THP1_LPS_Run.png	20231207_08551507_THP1_LPS_Background.png	389	230	7	25	5	50	1	255	0	0	0	0
3182	208.01	135.97	8.31	1.68	1.07	150.48	Transmission	1	A1	64	1	1	1	12/7/2023	08:58:16	3182_Printed_T64_F1_R1_C1_(H-8)_Trans_THP1_LPS_Run.png	20231207_08551507_THP1_LPS_Background.png	389	230	7	25	5	50	1	255	0	0	0	0
276	175.31	139.67	12.06	1.7	1.07	156.21	Transmission	1	A1	65	1	1	1	12/7/2023	09:04:08	276_Printed_T65_F1_R1_C1_(A-9)_Trans_THP1_LPS_01_Run.png	20231207_09032307_THP1_LPS_01_Background.png	389	230	7	25	6	50	1	255	0	0	0	0
485	295.77	168.33	12.06	1.79	1.08	143.08	Transmission	1	A1	66	1	1	1	12/7/2023	09:04:15	485_Printed_T66_F1_R1_C1_(B-9)_Trans_THP1_LPS_01_Run.png	20231207_09032307_THP1_LPS_01_Background.png	389	230	7	25	6	50	1	255	0	0	0	0
512	245.52	162.39	20.98	1.73	1.07	164.47	Transmission	1	A1	67	1	1	1	12/7/2023	09:04:17	512_Printed_T67_F1_R1_C1_(C-9)_Trans_THP1_LPS_01_Run.png	20231207_09032307_THP1_LPS_01_Background.png	389	230	7	25	6	50	1	255	0	0	0	0
483	193.56	131.4	11.63	1.69	1.07	155.86	Transmission	1	A1	68	1	1	1	12/7/2023	09:05:57	483_Printed_T68_F1_R1_C1_(D-9)_Trans_THP1_LPS_02_Run.png	20231207_09054007_THP1_LPS_02_Background.png	389	230	7	25	6	50	1	255	0	0	0	0
562	170.63	169.81	12.86	1.74	1.08	145.1	Transmission	1	A1	69	1	1	1	12/7/2023	09:06:01	562_Printed_T69_F1_R1_C1_(E-9)_Trans_THP1_LPS_02_Run.png	20231207_09054007_THP1_LPS_02_Background.png	389	230	7	25	6	50	1	255	0	0	0	0
611	334.08	173.98	13.86	1.77	1.08	171.43	Transmission	1	A1	70	1	1	1	12/7/2023	09:06:04	611_Printed_T70_F1_R1_C1_(F-9)_Trans_THP1_LPS_02_Run.png	20231207_09054007_THP1_LPS_02_Background.png	389	230	7	25	6	50	1	255	0	0	0	0
1228	219.08	98.02	12.21	1.65	1.06	139.6	Transmission	1	A1	71	1	1	1	12/7/2023	09:04:44	1228_Printed_T71_F1_R1_C1_(G-9)_Trans_THP1_LPS_01_Run.png	20231207_09032307_THP1_LPS_01_Background.png	389	230	7	25	6	50	1	255	0	0	0	0
1245	89.55	107.9	12.63	1.7	1.07	111.51	Transmission	1	A1	72	1	1	1	12/7/2023	09:04:47	1245_Printed_T72_F1_R1_C1_(H-9)_Trans_THP1_LPS_01_Run.png	20231207_09032307_THP1_LPS_01_Background.png	389	230	7	25	6	50	1	255	0	0	0	0
1644	304.74	198.48	9.5	1.5	1.04	147.58	Transmission	1	A1	73	1	1	1	12/7/2023	09:04:59	1644_Printed_T73_F1_R1_C1_(A-10)_Trans_THP1_LPS_01_Run.png	20231207_09032307_THP1_LPS_01_Background.png	389	230	7	25	6	50	1	255	0	0	0	0
3917	229.8	103.97	15.73	1.77	1.08	153.02	Transmission	1	A1	74	1	1	1	12/7/2023	08:59:01	3917_Printed_T74_F1_R1_C1_(B-10)_Trans_THP1_LPS_Run.png	20231207_08551507_THP1_LPS_Background.png	389	230	7	25	5	50	1	255	0	0	0	0
3975	319.01	136.53	8.49	1.61	1.06	169.97	Transmission	1	A1	75	1	1	1	12/7/2023	08:59:04	3975_Printed_T75_F1_R1_C1_(C-10)_Trans_THP1_LPS_Run.png	20231207_08551507_THP1_LPS_Background.png	389	230	7	25	5	50	1	255	0	0	0	0
4025	222.93	176.14	18.01	1.71	1.07	163.88	Transmission	1	A1	76	1	1	1	12/7/2023	08:59:07	4025_Printed_T76_F1_R1_C1_(D-10)_Trans_THP1_LPS_Run.png	20231207_08551507_THP1_LPS_Background.png	389	230	7	25	5	50	1	255	0	0	0	0
4272	210.65	161.55	14.04	1.64	1.06	163.65	Transmission	1	A1	77	1	1	1	12/7/2023	08:59:15	4272_Printed_T77_F1_R1_C1_(E-10)_Trans_THP1_LPS_Run.png	20231207_08551507_THP1_LPS_Background.png	389	230	7	25	5	50	1	255	0	0	0	0
4714	174.58	152.2	11.81	1.62	1.06	147.84	Transmission	1	A1	78	1	1	1	12/7/2023	08:59:29	4714_Printed_T78_F1_R1_C1_(F-10)_Trans_THP1_LPS_Run.png	20231207_08551507_THP1_LPS_Background.png	389	230	7	25	5	50	1	255	0	0	0	0
4937	227.55	142.41	19.54	1.79	1.08	183.69	Transmission	1	A1	79	1	1	1	12/7/2023	08:59:37	4937_Printed_T79_F1_R1_C1_(G-10)_Trans_THP1_LPS_Run.png	20231207_08551507_THP1_LPS_Background.png	389	230	7	25	5	50	1	255	0	0	0	0
5071	369.33	157.94	18.51	1.73	1.07	173.26	Transmission	1	A1	80	1	1	1	12/7/2023	08:59:43	5071_Printed_T80_F1_R1_C1_(H-10)_Trans_THP1_LPS_Run.png	20231207_08551507_THP1_LPS_Background.png	389	230	7	25	5	50	1	255	0	0	0	0
5264	163.62	166.63	13.84	1.75	1.08	161.73	Transmission	1	A1	81	1	1	1	12/7/2023	08:59:51	5264_Printed_T81_F1_R1_C1_(A-11)_Trans_THP1_LPS_Run.png	20231207_08551507_THP1_LPS_Background.png	389	230	7	25	5	50	1	255	0	0	0	0
5312	196.69	146.09	8.05	1.6	1.06	174.91	Transmission	1	A1	82	1	1	1	12/7/2023	08:59:53	5312_Printed_T82_F1_R1_C1_(B-11)_Trans_THP1_LPS_Run.png	20231207_08551507_THP1_LPS_Background.png	389	230	7	25	5	50	1	255	0	0	0	0
5450	138.94	140.95	12.75	1.78	1.08	140.04	Transmission	1	A1	83	1	1	1	12/7/2023	08:59:59	5450_Printed_T83_F1_R1_C1_(C-11)_Trans_THP1_LPS_Run.png	20231207_08551507_THP1_LPS_Background.png	389	230	7	25	5	50	1	255	0	0	0	0
5703	103	165.47	15.22	1.72	1.07	168.84	Transmission	1	A1	84	1	1	1	12/7/2023	09:00:36	5703_Printed_T84_F1_R1_C1_(D-11)_Trans_THP1_LPS_Run.png	20231207_08551507_THP1_LPS_Background.png	389	230	7	25	6	50	1	255	0	0	0	0
5896	375.52	202.46	12.31	1.5	1.04	151.99	Transmission	1	A1	85	1	1	1	12/7/2023	09:00:49	5896_Printed_T85_F1_R1_C1_(E-11)_Trans_THP1_LPS_Run.png	20231207_08551507_THP1_LPS_Background.png	389	230	7	25	6	50	1	255	0	0	0	0
6066	291.45	121.04	14.92	1.73	1.07	138.57	Transmission	1	A1	86	1	1	1	12/7/2023	09:00:56	6066_Printed_T86_F1_R1_C1_(F-11)_Trans_THP1_LPS_Run.png	20231207_08551507_THP1_LPS_Background.png	389	230	7	25	6	50	1	255	0	0	0	0
6262	202.06	114.89	11.83	1.58	1.05	134.91	Transmission	1	A1	87	1	1	1	12/7/2023	09:01:03	6262_Printed_T87_F1_R1_C1_(G-11)_Trans_THP1_LPS_Run.png	20231207_08551507_THP1_LPS_Background.png	389	230	7	25	6	50	1	255	0	0	0	0
6410	173.23	113.35	12.89	1.78	1.08	129.31	Transmission	1	A1	88	1	1	1	12/7/2023	09:01:08	6410_Printed_T88_F1_R1_C1_(H-11)_Trans_THP1_LPS_Run.png	20231207_08551507_THP1_LPS_Background.png	389	230	7	25	6	50	1	255	0	0	0	0
6757	345.24	95.83	16.59	1.7	1.07	153.49	Transmission	1	A1	89	1	1	1	12/7/2023	09:01:20	6757_Printed_T89_F1_R1_C1_(A-12)_Trans_THP1_LPS_Run.png	20231207_08551507_THP1_LPS_Background.png	389	230	7	25	6	50	1	255	0	0	0	0
6928	125.97	158.96	11.12	1.68	1.07	145.9	Transmission	1	A1	90	1	1	1	12/7/2023	09:01:26	6928_Printed_T90_F1_R1_C1_(B-12)_Trans_THP1_LPS_Run.png	20231207_08551507_THP1_LPS_Background.png	389	230	7	25	6	50	1	255	0	0	0	0
7217	309.29	141.36	19.67	1.78	1.08	171.54	Transmission	1	A1	91	1	1	1	12/7/2023	09:01:35	7217_Printed_T91_F1_R1_C1_(C-12)_Trans_THP1_LPS_Run.png	20231207_08551507_THP1_LPS_Background.png	389	230	7	25	6	50	1	255	0	0	0	0
7283	203.22	104.3	13.1	1.69	1.07	127.73	Transmission	1	A1	92	1	1	1	12/7/2023	09:01:39	7283_Printed_T92_F1_R1_C1_(D-12)_Trans_THP1_LPS_Run.png	20231207_08551507_THP1_LPS_Background.png	389	230	7	25	6	50	1	255	0	0	0	0
7293	227.88	188.53	11.42	1.74	1.08	128.33	Transmission	1	A1	93	1	1	1	12/7/2023	09:01:41	7293_Printed_T93_F1_R1_C1_(E-12)_Trans_THP1_LPS_Run.png	20231207_08551507_THP1_LPS_Background.png	389	230	7	25	6	50	1	255	0	0	0	0
7454	361.05	173.83	21.15	1.78	1.08	166.13	Transmission	1	A1	94	1	1	1	12/7/2023	09:01:48	7454_Printed_T94_F1_R1_C1_(F-12)_Trans_THP1_LPS_Run.png	20231207_08551507_THP1_LPS_Background.png	389	230	7	25	6	50	1	255	0	0	0	0
7517	193.39	152.28	17.44	1.8	1.08	164.87	Transmission	1	A1	95	1	1	1	12/7/2023	09:02:21	7517_Printed_T95_F1_R1_C1_(G-12)_Trans_THP1_LPS_Run.png	20231207_08551507_THP1_LPS_Background.png	389	230	7	25	6	50	1	255	0	0	0	0
7542	225.03	110.2	11.81	1.78	1.08	135.89	Transmission	1	A1	96	1	1	1	12/7/2023	09:02:24	7542_Printed_T96_F1_R1_C1_(H-12)_Trans_THP1_LPS_Run.png	20231207_08551507_THP1_LPS_Background.png	389	230	7	25	6	50	1	255	0	0	0	0
