# Supplementary material for: Automated single-cell proteomics providing sufficient proteome depth to study complex biology beyond cell type classifications
Source: Nat Commun. 2024 Jul 8;15:5707. doi: 10.1038/s41467-024-49651-w (PMC11231172; doi:10.1038/s41467-024-49651-w)
Supplement: Supplementary file 9 — Source data [file 41467_2024_49651_MOESM9_ESM.xlsx]

## Sheet: Fig1b-c
Figure 1b,c	Data table within publically avaialable directory	psm_report_SCP_ddaPASEF.tsv
Sample Condition	Manual Transfer	Direct transfer
	E_20220709_EvoSepOne_40SPD_whisper_CC_pure_backside_01_S1-C1_1_1608.pep.xml row	E_20220709_EvoSepOne_40SPD_whisper_CC_pure_calamariOil_03_S1-C7_1_1614.pep.xml row
	E_20220709_EvoSepOne_40SPD_whisper_CC_pure_backside_02_S1-C2_1_1609.pep.xml row	E_20220709_EvoSepOne_40SPD_whisper_CC_pure_calamariOil_04_S1-C8_1_1615.pep.xml row
	E_20220709_EvoSepOne_40SPD_whisper_CC_pure_mFunnel_01_S1-C3_1_1610.pep.xml row	E_20220709_EvoSepOne_40SPD_whisper_CC_pure_calamariOil_05_S1-C9_1_1616.pep.xml row
	E_20220709_EvoSepOne_40SPD_whisper_CC_pure_mFunnel_02_S1-C4_1_1611.pep.xml row	E_20220709_EvoSepOne_40SPD_whisper_CC_pure_calamariOilcoat_01_S1-C12_1_1619.pep.xml row
	E_20220709_EvoSepOne_40SPD_whisper_CC_pure_calamariOilcoat_trans_01_S1-D3_1_1622.pep.xml row	E_20220709_EvoSepOne_40SPD_whisper_CC_pure_calamariOilcoat_01_S1-D1_1_1620.pep.xml row

## Sheet: Fig1d
Figure 1d	Data table within publically avaialable directory	report.pg_matrix_SCP_nanoElute_diaPASEF.tsv
		report.pg_matrix_SCP_Evosep_diaPASEF.tsv
Sample Condition	manual nanoElute (report.pg_matrix_SCP_nanoElute_diaPASEF.tsv)	direct Evosep (report.pg_matrix_SCP_Evosep_diaPASEF.tsv)
	data/E_20221111_NO15_200nL_30min_scLF_M10_Slot1-10_1_3269.d.dia column	data/E_20221108_EvoSepOne_3rdGenAurora15cm_CC_40SPD_whisper_scLF1108_M10_S1-A10_1_3112.d.dia column
	data/E_20221111_NO15_200nL_30min_scLF_M10_Slot1-11_1_3270.d.dia column	data/E_20221108_EvoSepOne_3rdGenAurora15cm_CC_40SPD_whisper_scLF1108_M10_S1-A11_1_3113.d.dia column
	data/E_20221111_NO15_200nL_30min_scLF_M10_Slot1-12_1_3271.d.dia column	data/E_20221108_EvoSepOne_3rdGenAurora15cm_CC_40SPD_whisper_scLF1108_M10_S1-A12_1_3114.d.dia column
	data/E_20221111_NO15_200nL_30min_scLF_M10_Slot1-16_1_3275.d.dia column	data/E_20221108_EvoSepOne_3rdGenAurora15cm_CC_40SPD_whisper_scLF1108_M10_S1-A1_1_3103.d.dia column
	data/E_20221111_NO15_200nL_30min_scLF_M10_Slot1-17_1_3276.d.dia column	data/E_20221108_EvoSepOne_3rdGenAurora15cm_CC_40SPD_whisper_scLF1108_M10_S1-A2_1_3104.d.dia column
	data/E_20221111_NO15_200nL_30min_scLF_M10_Slot1-18_1_3277.d.dia column	data/E_20221108_EvoSepOne_3rdGenAurora15cm_CC_40SPD_whisper_scLF1108_M10_S1-A3_1_3105.d.dia column
	data/E_20221111_NO15_200nL_30min_scLF_M10_Slot1-19_1_3278.d.dia column	data/E_20221108_EvoSepOne_3rdGenAurora15cm_CC_40SPD_whisper_scLF1108_M10_S1-A4_1_3106.d.dia column
	data/E_20221111_NO15_200nL_30min_scLF_M10_Slot1-20_1_3279.d.dia column	data/E_20221108_EvoSepOne_3rdGenAurora15cm_CC_40SPD_whisper_scLF1108_M10_S1-A5_1_3107.d.dia column
	data/E_20221111_NO15_200nL_30min_scLF_M10_Slot1-21_1_3280.d.dia column	data/E_20221108_EvoSepOne_3rdGenAurora15cm_CC_40SPD_whisper_scLF1108_M10_S1-A6_1_3108.d.dia column
	data/E_20221111_NO15_200nL_30min_scLF_M10_Slot1-22_1_3281.d.dia column	data/E_20221108_EvoSepOne_3rdGenAurora15cm_CC_40SPD_whisper_scLF1108_M10_S1-A7_1_3109.d.dia column
	data/E_20221111_NO15_200nL_30min_scLF_M10_Slot1-23_1_3282.d.dia column	data/E_20221108_EvoSepOne_3rdGenAurora15cm_CC_40SPD_whisper_scLF1108_M10_S1-A8_1_3110.d.dia column
	data/E_20221111_NO15_200nL_30min_scLF_M10_Slot1-24_1_3283.d.dia column	data/E_20221108_EvoSepOne_3rdGenAurora15cm_CC_40SPD_whisper_scLF1108_M10_S1-A9_1_3111.d.dia column
	data/E_20221111_NO15_200nL_30min_scLF_M10_Slot1-25_1_3284.d.dia column	data/E_20221108_EvoSepOne_3rdGenAurora15cm_CC_40SPD_whisper_scLF1108_M10_S1-B10_1_3124.d.dia column
	data/E_20221111_NO15_200nL_30min_scLF_M10_Slot1-26_1_3285.d.dia column	data/E_20221108_EvoSepOne_3rdGenAurora15cm_CC_40SPD_whisper_scLF1108_M10_S1-B11_1_3125.d.dia column
	data/E_20221111_NO15_200nL_30min_scLF_M10_Slot1-28_1_3287.d.dia column	data/E_20221108_EvoSepOne_3rdGenAurora15cm_CC_40SPD_whisper_scLF1108_M10_S1-B12_1_3126.d.dia column
	data/E_20221111_NO15_200nL_30min_scLF_M10_Slot1-29_1_3288.d.dia column	data/E_20221108_EvoSepOne_3rdGenAurora15cm_CC_40SPD_whisper_scLF1108_M10_S1-B1_1_3115.d.dia column
	data/E_20221111_NO15_200nL_30min_scLF_M10_Slot1-30_1_3289.d.dia column	data/E_20221108_EvoSepOne_3rdGenAurora15cm_CC_40SPD_whisper_scLF1108_M10_S1-B2_1_3116.d.dia column
	data/E_20221111_NO15_200nL_30min_scLF_M10_Slot1-31_1_3290.d.dia column	data/E_20221108_EvoSepOne_3rdGenAurora15cm_CC_40SPD_whisper_scLF1108_M10_S1-B3_1_3117.d.dia column
	data/E_20221111_NO15_200nL_30min_scLF_M10_Slot1-32_1_3291.d.dia column	data/E_20221108_EvoSepOne_3rdGenAurora15cm_CC_40SPD_whisper_scLF1108_M10_S1-B4_1_3118.d.dia column
	data/E_20221111_NO15_200nL_30min_scLF_M10_Slot1-33_1_3292.d.dia column	data/E_20221108_EvoSepOne_3rdGenAurora15cm_CC_40SPD_whisper_scLF1108_M10_S1-B8_1_3122.d.dia column
	data/E_20221111_NO15_200nL_30min_scLF_M10_Slot1-34_1_3293.d.dia column	data/E_20221108_EvoSepOne_3rdGenAurora15cm_CC_40SPD_whisper_scLF1108_M10_S1-C1_1_3127.d.dia column
	data/E_20221111_NO15_200nL_30min_scLF_M10_Slot1-35_1_3294.d.dia column	data/E_20221108_EvoSepOne_3rdGenAurora15cm_CC_40SPD_whisper_scLF1108_M10_S1-C2_1_3128.d.dia column
	data/E_20221111_NO15_200nL_30min_scLF_M10_Slot1-37_1_3296.d.dia column	data/E_20221108_EvoSepOne_3rdGenAurora15cm_CC_40SPD_whisper_scLF1108_M10_S1-C4_1_3130.d.dia column

## Sheet: Fig1e-f
Figure 1e-f	Data table within publically avaialable directory	report.pr_matrix_SCP_nanoElute_diaPASEF.tsv
		report.pr_matrix_SCP_Evosep_diaPASEF.tsv
Sample Condition	manual nanoElute (report.pr_matrix_SCP_nanoElute_diaPASEF.tsv)	direct Evosep (report.pr_matrix_SCP_Evosep_diaPASEF.tsv)
	data/E_20221111_NO15_200nL_30min_scLF_M10_Slot1-10_1_3269.d.dia column	data/E_20221108_EvoSepOne_3rdGenAurora15cm_CC_40SPD_whisper_scLF1108_M10_S1-A10_1_3112.d.dia column
	data/E_20221111_NO15_200nL_30min_scLF_M10_Slot1-11_1_3270.d.dia column	data/E_20221108_EvoSepOne_3rdGenAurora15cm_CC_40SPD_whisper_scLF1108_M10_S1-A11_1_3113.d.dia column
	data/E_20221111_NO15_200nL_30min_scLF_M10_Slot1-12_1_3271.d.dia column	data/E_20221108_EvoSepOne_3rdGenAurora15cm_CC_40SPD_whisper_scLF1108_M10_S1-A12_1_3114.d.dia column
	data/E_20221111_NO15_200nL_30min_scLF_M10_Slot1-16_1_3275.d.dia column	data/E_20221108_EvoSepOne_3rdGenAurora15cm_CC_40SPD_whisper_scLF1108_M10_S1-A1_1_3103.d.dia column
	data/E_20221111_NO15_200nL_30min_scLF_M10_Slot1-17_1_3276.d.dia column	data/E_20221108_EvoSepOne_3rdGenAurora15cm_CC_40SPD_whisper_scLF1108_M10_S1-A2_1_3104.d.dia column
	data/E_20221111_NO15_200nL_30min_scLF_M10_Slot1-18_1_3277.d.dia column	data/E_20221108_EvoSepOne_3rdGenAurora15cm_CC_40SPD_whisper_scLF1108_M10_S1-A3_1_3105.d.dia column
	data/E_20221111_NO15_200nL_30min_scLF_M10_Slot1-19_1_3278.d.dia column	data/E_20221108_EvoSepOne_3rdGenAurora15cm_CC_40SPD_whisper_scLF1108_M10_S1-A4_1_3106.d.dia column
	data/E_20221111_NO15_200nL_30min_scLF_M10_Slot1-20_1_3279.d.dia column	data/E_20221108_EvoSepOne_3rdGenAurora15cm_CC_40SPD_whisper_scLF1108_M10_S1-A5_1_3107.d.dia column
	data/E_20221111_NO15_200nL_30min_scLF_M10_Slot1-21_1_3280.d.dia column	data/E_20221108_EvoSepOne_3rdGenAurora15cm_CC_40SPD_whisper_scLF1108_M10_S1-A6_1_3108.d.dia column
	data/E_20221111_NO15_200nL_30min_scLF_M10_Slot1-22_1_3281.d.dia column	data/E_20221108_EvoSepOne_3rdGenAurora15cm_CC_40SPD_whisper_scLF1108_M10_S1-A7_1_3109.d.dia column
	data/E_20221111_NO15_200nL_30min_scLF_M10_Slot1-23_1_3282.d.dia column	data/E_20221108_EvoSepOne_3rdGenAurora15cm_CC_40SPD_whisper_scLF1108_M10_S1-A8_1_3110.d.dia column
	data/E_20221111_NO15_200nL_30min_scLF_M10_Slot1-24_1_3283.d.dia column	data/E_20221108_EvoSepOne_3rdGenAurora15cm_CC_40SPD_whisper_scLF1108_M10_S1-A9_1_3111.d.dia column
	data/E_20221111_NO15_200nL_30min_scLF_M10_Slot1-25_1_3284.d.dia column	data/E_20221108_EvoSepOne_3rdGenAurora15cm_CC_40SPD_whisper_scLF1108_M10_S1-B10_1_3124.d.dia column
	data/E_20221111_NO15_200nL_30min_scLF_M10_Slot1-26_1_3285.d.dia column	data/E_20221108_EvoSepOne_3rdGenAurora15cm_CC_40SPD_whisper_scLF1108_M10_S1-B11_1_3125.d.dia column
	data/E_20221111_NO15_200nL_30min_scLF_M10_Slot1-28_1_3287.d.dia column	data/E_20221108_EvoSepOne_3rdGenAurora15cm_CC_40SPD_whisper_scLF1108_M10_S1-B12_1_3126.d.dia column
	data/E_20221111_NO15_200nL_30min_scLF_M10_Slot1-29_1_3288.d.dia column	data/E_20221108_EvoSepOne_3rdGenAurora15cm_CC_40SPD_whisper_scLF1108_M10_S1-B1_1_3115.d.dia column
	data/E_20221111_NO15_200nL_30min_scLF_M10_Slot1-30_1_3289.d.dia column	data/E_20221108_EvoSepOne_3rdGenAurora15cm_CC_40SPD_whisper_scLF1108_M10_S1-B2_1_3116.d.dia column
	data/E_20221111_NO15_200nL_30min_scLF_M10_Slot1-31_1_3290.d.dia column	data/E_20221108_EvoSepOne_3rdGenAurora15cm_CC_40SPD_whisper_scLF1108_M10_S1-B3_1_3117.d.dia column
	data/E_20221111_NO15_200nL_30min_scLF_M10_Slot1-32_1_3291.d.dia column	data/E_20221108_EvoSepOne_3rdGenAurora15cm_CC_40SPD_whisper_scLF1108_M10_S1-B4_1_3118.d.dia column
	data/E_20221111_NO15_200nL_30min_scLF_M10_Slot1-33_1_3292.d.dia column	data/E_20221108_EvoSepOne_3rdGenAurora15cm_CC_40SPD_whisper_scLF1108_M10_S1-B8_1_3122.d.dia column
	data/E_20221111_NO15_200nL_30min_scLF_M10_Slot1-34_1_3293.d.dia column	data/E_20221108_EvoSepOne_3rdGenAurora15cm_CC_40SPD_whisper_scLF1108_M10_S1-C1_1_3127.d.dia column
	data/E_20221111_NO15_200nL_30min_scLF_M10_Slot1-35_1_3294.d.dia column	data/E_20221108_EvoSepOne_3rdGenAurora15cm_CC_40SPD_whisper_scLF1108_M10_S1-C2_1_3128.d.dia column
	data/E_20221111_NO15_200nL_30min_scLF_M10_Slot1-37_1_3296.d.dia column	data/E_20221108_EvoSepOne_3rdGenAurora15cm_CC_40SPD_whisper_scLF1108_M10_S1-C4_1_3130.d.dia column

## Sheet: Fig2a-e
Figure 2a-e	Data table within publically avaialable directory	report.pg_matrix_Ultra_40SPD.tsv
		report.pg_matrix_Ultra_80SPD.tsv
Sample Condition	40SPD (report.pg_matrix_Ultra_40SPD.tsv)	80SPD (report.pg_matrix_Ultra_80SPD.tsv)
	data.20230818_Evo2_IO15_40SPD_scLF_Ola_20230818_5Ola_S1.C9_1_2196.d.dia column	data.20230821_Evo2_IO5_80SPD_scLF_Ola_20230818_DMSO_S2.H1_1_2260.d.dia column
	data.20230818_Evo2_IO15_40SPD_scLF_Ola_20230818_DMSO_S1.C1_1_2188.d.dia column	data.20230821_Evo2_IO5_80SPD_scLF_Ola_20230818_5Ola_S2.H10_1_2269.d.dia column
	data.20230818_Evo2_IO15_40SPD_scLF_Ola_20230818_DMSO_S1.D4_1_2203.d.dia column	data.20230821_Evo2_IO5_80SPD_scLF_Ola_20230818_1p5Ola_S2.G8_1_2255.d.dia column
	data.20230818_Evo2_IO15_40SPD_scLF_Ola_20230818_5Ola_S1.A11_1_2174.d.dia column	data.20230821_Evo2_IO5_80SPD_scLF_Ola_20230818_DMSO_S2.G2_1_2249.d.dia column
	data.20230818_Evo2_IO15_40SPD_scLF_Ola_20230818_DMSO_S1.B1_1_2176.d.dia column	data.20230821_Evo2_IO5_80SPD_scLF_Ola_20230818_5Ola_S2.E11_1_2234.d.dia column
	data.20230818_Evo2_IO15_40SPD_scLF_Ola_20230818_5Ola_S1.D10_1_2209.d.dia column	data.20230821_Evo2_IO5_80SPD_scLF_Ola_20230818_1p5Ola_S2.F6_1_2241.d.dia column
	data.20230818_Evo2_IO15_40SPD_scLF_Ola_20230818_DMSO_S1.B4_1_2179.d.dia column	data.20230821_Evo2_IO5_80SPD_scLF_Ola_20230818_5Ola_S2.F12_1_2247.d.dia column
	data.20230818_Evo2_IO15_40SPD_scLF_Ola_20230818_5Ola_S1.A12_1_2175.d.dia column	data.20230821_Evo2_IO5_80SPD_scLF_Ola_20230818_1p5Ola_S2.E6_1_2229.d.dia column
	data.20230818_Evo2_IO15_40SPD_scLF_Ola_20230818_5Ola_S1.B12_1_2187.d.dia column	data.20230821_Evo2_IO5_80SPD_scLF_Ola_20230818_1p5Ola_S2.H8_1_2267.d.dia column
	data.20230818_Evo2_IO15_40SPD_scLF_Ola_20230818_1p5Ola_S1.C6_1_2193.d.dia column	data.20230821_Evo2_IO5_80SPD_scLF_Ola_20230818_5Ola_S2.F9_1_2244.d.dia column
	data.20230818_Evo2_IO15_40SPD_scLF_Ola_20230818_DMSO_S1.D2_1_2201.d.dia column	data.20230821_Evo2_IO5_80SPD_scLF_Ola_20230818_1p5Ola_S2.H7_1_2266.d.dia column
	data.20230818_Evo2_IO15_40SPD_scLF_Ola_20230818_1p5Ola_S1.B8_1_2183.d.dia column	data.20230821_Evo2_IO5_80SPD_scLF_Ola_20230818_DMSO_S2.E4_1_2227.d.dia column
	data.20230818_Evo2_IO15_40SPD_scLF_Ola_20230818_1p5Ola_S1.C8_1_2195.d.dia column	data.20230821_Evo2_IO5_80SPD_scLF_Ola_20230818_5Ola_S2.G12_1_2259.d.dia column
	data.20230818_Evo2_IO15_40SPD_scLF_Ola_20230818_DMSO_S1.B3_1_2178.d.dia column	data.20230821_Evo2_IO5_80SPD_scLF_Ola_20230818_DMSO_S2.H3_1_2262.d.dia column
	data.20230818_Evo2_IO15_40SPD_scLF_Ola_20230818_1p5Ola_S1.D8_1_2207.d.dia column	data.20230821_Evo2_IO5_80SPD_scLF_Ola_20230818_1p5Ola_S2.H5_1_2264.d.dia column
	data.20230818_Evo2_IO15_40SPD_scLF_Ola_20230818_5Ola_S1.D9_1_2208.d.dia column	data.20230821_Evo2_IO5_80SPD_scLF_Ola_20230818_DMSO_S2.G3_1_2250.d.dia column
	data.20230818_Evo2_IO15_40SPD_scLF_Ola_20230818_1p5Ola_S1.A6_1_2169.d.dia column	data.20230821_Evo2_IO5_80SPD_scLF_Ola_20230818_1p5Ola_S2.F5_1_2240.d.dia column
	data.20230818_Evo2_IO15_40SPD_scLF_Ola_20230818_5Ola_S1.D11_1_2210.d.dia column	data.20230821_Evo2_IO5_80SPD_scLF_Ola_20230818_DMSO_S2.F3_1_2238.d.dia column
	data.20230818_Evo2_IO15_40SPD_scLF_Ola_20230818_1p5Ola_S1.B6_1_2181.d.dia column	data.20230821_Evo2_IO5_80SPD_scLF_Ola_20230818_DMSO_S2.G4_1_2251.d.dia column
	data.20230818_Evo2_IO15_40SPD_scLF_Ola_20230818_5Ola_S1.A9_1_2172.d.dia column	data.20230821_Evo2_IO5_80SPD_scLF_Ola_20230818_DMSO_S2.G1_1_2248.d.dia column
	data.20230818_Evo2_IO15_40SPD_scLF_Ola_20230818_DMSO_S1.C2_1_2189.d.dia column	data.20230821_Evo2_IO5_80SPD_scLF_Ola_20230818_1p5Ola_S2.H6_1_2265.d.dia column
	data.20230818_Evo2_IO15_40SPD_scLF_Ola_20230818_5Ola_S1.B9_1_2184.d.dia column	data.20230821_Evo2_IO5_80SPD_scLF_Ola_20230818_5Ola_S2.G9_1_2256.d.dia column
	data.20230818_Evo2_IO15_40SPD_scLF_Ola_20230818_1p5Ola_S1.A5_1_2168.d.dia column	data.20230821_Evo2_IO5_80SPD_scLF_Ola_20230818_5Ola_S2.E10_1_2233.d.dia column
	data.20230818_Evo2_IO15_40SPD_scLF_Ola_20230818_DMSO_S1.D3_1_2202.d.dia column	data.20230821_Evo2_IO5_80SPD_scLF_Ola_20230818_DMSO_S2.H2_1_2261.d.dia column
	data.20230818_Evo2_IO15_40SPD_scLF_Ola_20230818_1p5Ola_S1.B5_1_2180.d.dia column	data.20230821_Evo2_IO5_80SPD_scLF_Ola_20230818_DMSO_S2.F1_1_2236.d.dia column
	data.20230818_Evo2_IO15_40SPD_scLF_Ola_20230818_DMSO_S1.A4_1_2167.d.dia column	data.20230821_Evo2_IO5_80SPD_scLF_Ola_20230818_1p5Ola_S2.F7_1_2242.d.dia column
	data.20230818_Evo2_IO15_40SPD_scLF_Ola_20230818_DMSO_S1.C4_1_2191.d.dia column	data.20230821_Evo2_IO5_80SPD_scLF_Ola_20230818_DMSO_S2.F4_1_2239.d.dia column
	data.20230818_Evo2_IO15_40SPD_scLF_Ola_20230818_1p5Ola_S1.D7_1_2206.d.dia column	data.20230821_Evo2_IO5_80SPD_scLF_Ola_20230818_DMSO_S2.F2_1_2237.d.dia column
	data.20230818_Evo2_IO15_40SPD_scLF_Ola_20230818_1p5Ola_S1.C5_1_2192.d.dia column	data.20230821_Evo2_IO5_80SPD_scLF_Ola_20230818_1p5Ola_S2.G6_1_2253.d.dia column
	data.20230818_Evo2_IO15_40SPD_scLF_Ola_20230818_1p5Ola_S1.C7_1_2194.d.dia column	data.20230821_Evo2_IO5_80SPD_scLF_Ola_20230818_5Ola_S2.F11_1_2246.d.dia column
	data.20230818_Evo2_IO15_40SPD_scLF_Ola_20230818_5Ola_S1.B11_1_2186.d.dia column	data.20230821_Evo2_IO5_80SPD_scLF_Ola_20230818_1p5Ola_S2.E7_1_2230.d.dia column
	data.20230818_Evo2_IO15_40SPD_scLF_Ola_20230818_1p5Ola_S1.D6_1_2205.d.dia column	data.20230821_Evo2_IO5_80SPD_scLF_Ola_20230818_1p5Ola_S2.E8_1_2231.d.dia column
	data.20230818_Evo2_IO15_40SPD_scLF_Ola_20230818_5Ola_S1.B10_1_2185.d.dia column	data.20230821_Evo2_IO5_80SPD_scLF_Ola_20230818_1p5Ola_S2.G7_1_2254.d.dia column
	data.20230818_Evo2_IO15_40SPD_scLF_Ola_20230818_DMSO_S1.B2_1_2177.d.dia column	data.20230821_Evo2_IO5_80SPD_scLF_Ola_20230818_1p5Ola_S2.F8_1_2243.d.dia column
	data.20230818_Evo2_IO15_40SPD_scLF_Ola_20230818_5Ola_S1.C10_1_2197.d.dia column	data.20230821_Evo2_IO5_80SPD_scLF_Ola_20230818_5Ola_S2.H12_1_2271.d.dia column
	data.20230818_Evo2_IO15_40SPD_scLF_Ola_20230818_DMSO_S1.D1_1_2200.d.dia column	data.20230821_Evo2_IO5_80SPD_scLF_Ola_20230818_DMSO_S2.H4_1_2263.d.dia column
	data.20230818_Evo2_IO15_40SPD_scLF_Ola_20230818_5Ola_S1.C12_1_2199.d.dia column	data.20230821_Evo2_IO5_80SPD_scLF_Ola_20230818_5Ola_S2.E12_1_2235.d.dia column
	data.20230818_Evo2_IO15_40SPD_scLF_Ola_20230818_1p5Ola_S1.A7_1_2170.d.dia column	data.20230821_Evo2_IO5_80SPD_scLF_Ola_20230818_DMSO_S2.E3_1_2226.d.dia column
	data.20230818_Evo2_IO15_40SPD_scLF_Ola_20230818_5Ola_S1.A10_1_2173.d.dia column	data.20230821_Evo2_IO5_80SPD_scLF_Ola_20230818_DMSO_S2.E2_1_2225.d.dia column
	data.20230818_Evo2_IO15_40SPD_scLF_Ola_20230818_DMSO_S1.C3_1_2190.d.dia column	data.20230821_Evo2_IO5_80SPD_scLF_Ola_20230818_5Ola_S2.H9_1_2268.d.dia column
	data.20230818_Evo2_IO15_40SPD_scLF_Ola_20230818_DMSO_S1.A1_1_2164.d.dia column	data.20230821_Evo2_IO5_80SPD_scLF_Ola_20230818_5Ola_S2.H11_1_2270.d.dia column
	data.20230818_Evo2_IO15_40SPD_scLF_Ola_20230818_1p5Ola_S1.B7_1_2182.d.dia column	data.20230821_Evo2_IO5_80SPD_scLF_Ola_20230818_5Ola_S2.G11_1_2258.d.dia column
	data.20230818_Evo2_IO15_40SPD_scLF_Ola_20230818_1p5Ola_S1.D5_1_2204.d.dia column	data.20230821_Evo2_IO5_80SPD_scLF_Ola_20230818_5Ola_S2.E9_1_2232.d.dia column
	data.20230818_Evo2_IO15_40SPD_scLF_Ola_20230818_1p5Ola_S1.A8_1_2171.d.dia column	data.20230821_Evo2_IO5_80SPD_scLF_Ola_20230818_DMSO_S2.E1_1_2224.d.dia column
	data.20230818_Evo2_IO15_40SPD_scLF_Ola_20230818_5Ola_S1.C11_1_2198.d.dia column	data.20230821_Evo2_IO5_80SPD_scLF_Ola_20230818_5Ola_S2.F10_1_2245.d.dia column
	data.20230818_Evo2_IO15_40SPD_scLF_Ola_20230818_5Ola_S1.D12_1_2211.d.dia column	data.20230821_Evo2_IO5_80SPD_scLF_Ola_20230818_1p5Ola_S2.E5_1_2228.d.dia column
		data.20230821_Evo2_IO5_80SPD_scLF_Ola_20230818_1p5Ola_S2.G5_1_2252.d.dia column
		data.20230821_Evo2_IO5_80SPD_scLF_Ola_20230818_5Ola_S2.G10_1_2257.d.dia column

## Sheet: Fig3b-c
Figure 3b-c	Data table within publically avaialable directory	report.pg_matrix_LPS01.tsv
		report.pg_matrix_LPS02.tsv
Condition	Batch	DMSO ctrl	Batch	LPS treatment
	report.pg_matrix_LPS01.tsv	data.20231202_Evo2_IO15_40SPD_scLF_LPS_20231202_DMSO_S1.E5_1_4272.d.dia column	report.pg_matrix_LPS02.tsv	data.20231207_Evo2_IO15_40SPD_scLF_LPS_20231207_LPS_200ng_S1.C11_1_4416.d.dia column
	report.pg_matrix_LPS01.tsv	data.20231202_Evo2_IO15_40SPD_scLF_LPS_20231202_DMSO_S1.C6_1_4249.d.dia column	report.pg_matrix_LPS02.tsv	data.20231207_Evo2_IO15_40SPD_scLF_LPS_20231207_LPS_200ng_S1.A8_1_4384.d.dia column
	report.pg_matrix_LPS01.tsv	data.20231202_Evo2_IO15_40SPD_scLF_LPS_20231202_DMSO_S1.B2_1_4233.d.dia column	report.pg_matrix_LPS02.tsv	data.20231207_Evo2_IO15_40SPD_scLF_LPS_20231207_LPS_200ng_S1.F10_1_4454.d.dia column
	report.pg_matrix_LPS01.tsv	data.20231202_Evo2_IO15_40SPD_scLF_LPS_20231202_DMSO_S1.C2_1_4245.d.dia column	report.pg_matrix_LPS02.tsv	data.20231207_Evo2_IO15_40SPD_scLF_LPS_20231207_LPS_200ng_S1.B8_1_4401.d.dia column
	report.pg_matrix_LPS01.tsv	data.20231202_Evo2_IO15_40SPD_scLF_LPS_20231202_DMSO_S1.D6_1_4261.d.dia column	report.pg_matrix_LPS02.tsv	data.20231207_Evo2_IO15_40SPD_scLF_LPS_20231207_LPS_200ng_S1.G10_1_4466.d.dia column
	report.pg_matrix_LPS01.tsv	data.20231202_Evo2_IO15_40SPD_scLF_LPS_20231202_DMSO_S1.A6_1_4225.d.dia column	report.pg_matrix_LPS02.tsv	data.20231207_Evo2_IO15_40SPD_scLF_LPS_20231207_LPS_200ng_S1.G11_1_4467.d.dia column
	report.pg_matrix_LPS01.tsv	data.20231202_Evo2_IO15_40SPD_scLF_LPS_20231202_DMSO_S1.E4_1_4271.d.dia column	report.pg_matrix_LPS02.tsv	data.20231207_Evo2_IO15_40SPD_scLF_LPS_20231207_LPS_200ng_S1.G8_1_4464.d.dia column
	report.pg_matrix_LPS01.tsv	data.20231202_Evo2_IO15_40SPD_scLF_LPS_20231202_DMSO_S1.D5_1_4260.d.dia column	report.pg_matrix_LPS02.tsv	data.20231207_Evo2_IO15_40SPD_scLF_LPS_20231207_LPS_200ng_S1.C8_1_4413.d.dia column
	report.pg_matrix_LPS01.tsv	data.20231202_Evo2_IO15_40SPD_scLF_LPS_20231202_DMSO_S1.D4_1_4259.d.dia column	report.pg_matrix_LPS02.tsv	data.20231207_Evo2_IO15_40SPD_scLF_LPS_20231207_LPS_200ng_S1.E10_1_4439.d.dia column
	report.pg_matrix_LPS01.tsv	data.20231202_Evo2_IO15_40SPD_scLF_LPS_20231202_DMSO_S1.B5_1_4236.d.dia column	report.pg_matrix_LPS02.tsv	data.20231207_Evo2_IO15_40SPD_scLF_LPS_20231207_LPS_200ng_S1.F11_1_4455.d.dia column
	report.pg_matrix_LPS01.tsv	data.20231202_Evo2_IO15_40SPD_scLF_LPS_20231202_DMSO_S1.B1_1_4232.d.dia column	report.pg_matrix_LPS02.tsv	data.20231207_Evo2_IO15_40SPD_scLF_LPS_20231207_LPS_200ng_S1.F7_1_4448.d.dia column
	report.pg_matrix_LPS01.tsv	data.20231202_Evo2_IO15_40SPD_scLF_LPS_20231202_DMSO_S1.D1_1_4256.d.dia column	report.pg_matrix_LPS02.tsv	data.20231207_Evo2_IO15_40SPD_scLF_LPS_20231207_LPS_200ng_S1.D8_1_4425.d.dia column
	report.pg_matrix_LPS01.tsv	data.20231202_Evo2_IO15_40SPD_scLF_LPS_20231202_DMSO_S1.G1_1_4292.d.dia column	report.pg_matrix_LPS02.tsv	data.20231207_Evo2_IO15_40SPD_scLF_LPS_20231207_LPS_200ng_S1.D7_1_4424.d.dia column
	report.pg_matrix_LPS01.tsv	data.20231202_Evo2_IO15_40SPD_scLF_LPS_20231202_DMSO_S1.C3_1_4246.d.dia column	report.pg_matrix_LPS02.tsv	data.20231207_Evo2_IO15_40SPD_scLF_LPS_20231207_LPS_200ng_S1.F8_1_4449.d.dia column
	report.pg_matrix_LPS01.tsv	data.20231202_Evo2_IO15_40SPD_scLF_LPS_20231202_DMSO_S1.G4_1_4295.d.dia column	report.pg_matrix_LPS02.tsv	data.20231207_Evo2_IO15_40SPD_scLF_LPS_20231207_LPS_200ng_S1.B12_1_4405.d.dia column
	report.pg_matrix_LPS01.tsv	data.20231202_Evo2_IO15_40SPD_scLF_LPS_20231202_DMSO_S1.A3_1_4222.d.dia column	report.pg_matrix_LPS02.tsv	data.20231207_Evo2_IO15_40SPD_scLF_LPS_20231207_LPS_200ng_S1.A9_1_4385.d.dia column
	report.pg_matrix_LPS01.tsv	data.20231202_Evo2_IO15_40SPD_scLF_LPS_20231202_DMSO_S1.E2_1_4269.d.dia column	report.pg_matrix_LPS02.tsv	data.20231207_Evo2_IO15_40SPD_scLF_LPS_20231207_LPS_200ng_S1.A7_1_4383.d.dia column
	report.pg_matrix_LPS01.tsv	data.20231202_Evo2_IO15_40SPD_scLF_LPS_20231202_DMSO_S1.G5_1_4296.d.dia column	report.pg_matrix_LPS02.tsv	data.20231207_Evo2_IO15_40SPD_scLF_LPS_20231207_LPS_200ng_S1.A10_1_4386.d.dia column
	report.pg_matrix_LPS01.tsv	data.20231202_Evo2_IO15_40SPD_scLF_LPS_20231202_DMSO_S1.F3_1_4282.d.dia column	report.pg_matrix_LPS02.tsv	data.20231207_Evo2_IO15_40SPD_scLF_LPS_20231207_LPS_200ng_S1.C9_1_4414.d.dia column
	report.pg_matrix_LPS01.tsv	data.20231202_Evo2_IO15_40SPD_scLF_LPS_20231202_DMSO_S1.C1_1_4244.d.dia column	report.pg_matrix_LPS02.tsv	data.20231207_Evo2_IO15_40SPD_scLF_LPS_20231207_LPS_200ng_S1.F12_1_4456.d.dia column
	report.pg_matrix_LPS01.tsv	data.20231202_Evo2_IO15_40SPD_scLF_LPS_20231202_DMSO_S1.H5_1_4308.d.dia column	report.pg_matrix_LPS02.tsv	data.20231207_Evo2_IO15_40SPD_scLF_LPS_20231207_LPS_200ng_S1.B9_1_4402.d.dia column
	report.pg_matrix_LPS01.tsv	data.20231202_Evo2_IO15_40SPD_scLF_LPS_20231202_DMSO_S1.D2_1_4257.d.dia column	report.pg_matrix_LPS02.tsv	data.20231207_Evo2_IO15_40SPD_scLF_LPS_20231207_LPS_200ng_S1.B11_1_4404.d.dia column
	report.pg_matrix_LPS01.tsv	data.20231202_Evo2_IO15_40SPD_scLF_LPS_20231202_DMSO_S1.B3_1_4234.d.dia column	report.pg_matrix_LPS02.tsv	data.20231207_Evo2_IO15_40SPD_scLF_LPS_20231207_LPS_200ng_S1.C12_1_4417.d.dia column
	report.pg_matrix_LPS01.tsv	data.20231202_Evo2_IO15_40SPD_scLF_LPS_20231202_DMSO_S1.D3_1_4258.d.dia column	report.pg_matrix_LPS02.tsv	data.20231207_Evo2_IO15_40SPD_scLF_LPS_20231207_LPS_200ng_S1.A11_1_4392.d.dia column
	report.pg_matrix_LPS01.tsv	data.20231202_Evo2_IO15_40SPD_scLF_LPS_20231202_DMSO_S1.C4_1_4247.d.dia column	report.pg_matrix_LPS02.tsv	data.20231207_Evo2_IO15_40SPD_scLF_LPS_20231207_LPS_200ng_S1.A12_1_4393.d.dia column
	report.pg_matrix_LPS01.tsv	data.20231202_Evo2_IO15_40SPD_scLF_LPS_20231202_DMSO_S1.G2_1_4293.d.dia column	report.pg_matrix_LPS02.tsv	data.20231207_Evo2_IO15_40SPD_scLF_LPS_20231207_LPS_200ng_S1.D9_1_4426.d.dia column
	report.pg_matrix_LPS01.tsv	data.20231202_Evo2_IO15_40SPD_scLF_LPS_20231202_DMSO_S1.H3_1_4306.d.dia column	report.pg_matrix_LPS02.tsv	data.20231207_Evo2_IO15_40SPD_scLF_LPS_20231207_LPS_200ng_S1.E9_1_4438.d.dia column
	report.pg_matrix_LPS01.tsv	data.20231202_Evo2_IO15_40SPD_scLF_LPS_20231202_DMSO_S1.G6_1_4297.d.dia column	report.pg_matrix_LPS02.tsv	data.20231207_Evo2_IO15_40SPD_scLF_LPS_20231207_LPS_200ng_S1.D10_1_4427.d.dia column
	report.pg_matrix_LPS01.tsv	data.20231202_Evo2_IO15_40SPD_scLF_LPS_20231202_DMSO_S1.E6_1_4273.d.dia column	report.pg_matrix_LPS02.tsv	data.20231207_Evo2_IO15_40SPD_scLF_LPS_20231207_LPS_200ng_S1.C10_1_4415.d.dia column
	report.pg_matrix_LPS01.tsv	data.20231202_Evo2_IO15_40SPD_scLF_LPS_20231202_DMSO_S1.F2_1_4281.d.dia column	report.pg_matrix_LPS02.tsv	data.20231207_Evo2_IO15_40SPD_scLF_LPS_20231207_LPS_200ng_S1.B7_1_4400.d.dia column
	report.pg_matrix_LPS01.tsv	data.20231202_Evo2_IO15_40SPD_scLF_LPS_20231202_DMSO_S1.H1_1_4304.d.dia column	report.pg_matrix_LPS02.tsv	data.20231207_Evo2_IO15_40SPD_scLF_LPS_20231207_LPS_200ng_S1.E11_1_4440.d.dia column
	report.pg_matrix_LPS01.tsv	data.20231202_Evo2_IO15_40SPD_scLF_LPS_20231202_DMSO_S1.H4_1_4307.d.dia column	report.pg_matrix_LPS02.tsv	data.20231207_Evo2_IO15_40SPD_scLF_LPS_20231207_LPS_200ng_S1.G9_1_4465.d.dia column
	report.pg_matrix_LPS01.tsv	data.20231202_Evo2_IO15_40SPD_scLF_LPS_20231202_DMSO_S1.E3_1_4270.d.dia column	report.pg_matrix_LPS02.tsv	data.20231207_Evo2_IO15_40SPD_scLF_LPS_20231207_LPS_200ng_S1.E12_1_4441.d.dia column
	report.pg_matrix_LPS01.tsv	data.20231202_Evo2_IO15_40SPD_scLF_LPS_20231202_DMSO_S1.E1_1_4268.d.dia column	report.pg_matrix_LPS02.tsv	data.20231207_Evo2_IO15_40SPD_scLF_LPS_20231207_LPS_200ng_S1.D12_1_4429.d.dia column
	report.pg_matrix_LPS01.tsv	data.20231202_Evo2_IO15_40SPD_scLF_LPS_20231202_DMSO_S1.B6_1_4237.d.dia column	report.pg_matrix_LPS02.tsv	data.20231207_Evo2_IO15_40SPD_scLF_LPS_20231207_LPS_200ng_S1.G7_1_4463.d.dia column
	report.pg_matrix_LPS01.tsv	data.20231202_Evo2_IO15_40SPD_scLF_LPS_20231202_DMSO_S1.F1_1_4280.d.dia column	report.pg_matrix_LPS02.tsv	data.20231207_Evo2_IO15_40SPD_scLF_LPS_20231207_LPS_200ng_S1.E8_1_4437.d.dia column
	report.pg_matrix_LPS01.tsv	data.20231202_Evo2_IO15_40SPD_scLF_LPS_20231202_DMSO_S1.A2_1_4221.d.dia column	report.pg_matrix_LPS02.tsv	data.20231207_Evo2_IO15_40SPD_scLF_LPS_20231207_LPS_200ng_S1.G12_1_4468.d.dia column
	report.pg_matrix_LPS01.tsv	data.20231202_Evo2_IO15_40SPD_scLF_LPS_20231202_DMSO_S1.H6_1_4309.d.dia column	report.pg_matrix_LPS02.tsv	data.20231207_Evo2_IO15_40SPD_scLF_LPS_20231207_LPS_200ng_S1.C7_1_4412.d.dia column
	report.pg_matrix_LPS01.tsv	data.20231202_Evo2_IO15_40SPD_scLF_LPS_20231202_DMSO_S1.F6_1_4285.d.dia column	report.pg_matrix_LPS02.tsv	data.20231207_Evo2_IO15_40SPD_scLF_LPS_20231207_LPS_200ng_S1.E7_1_4436.d.dia column
	report.pg_matrix_LPS01.tsv	data.20231202_Evo2_IO15_40SPD_scLF_LPS_20231202_DMSO_S1.A5_1_4224.d.dia column	report.pg_matrix_LPS01.tsv	data.20231202_Evo2_IO15_40SPD_scLF_LPS_20231202_LPS_200ng_S1.E12_1_4279.d.dia column
	report.pg_matrix_LPS01.tsv	data.20231202_Evo2_IO15_40SPD_scLF_LPS_20231202_DMSO_S1.B4_1_4235.d.dia column	report.pg_matrix_LPS01.tsv	data.20231202_Evo2_IO15_40SPD_scLF_LPS_20231202_LPS_200ng_S1.D12_1_4267.d.dia column
	report.pg_matrix_LPS01.tsv	data.20231202_Evo2_IO15_40SPD_scLF_LPS_20231202_DMSO_S1.F5_1_4284.d.dia column	report.pg_matrix_LPS01.tsv	data.20231202_Evo2_IO15_40SPD_scLF_LPS_20231202_LPS_200ng_S1.B7_1_4238.d.dia column
	report.pg_matrix_LPS01.tsv	data.20231202_Evo2_IO15_40SPD_scLF_LPS_20231202_DMSO_S1.A4_1_4223.d.dia column	report.pg_matrix_LPS01.tsv	data.20231202_Evo2_IO15_40SPD_scLF_LPS_20231202_LPS_200ng_S1.G11_1_4302.d.dia column
	report.pg_matrix_LPS01.tsv	data.20231202_Evo2_IO15_40SPD_scLF_LPS_20231202_DMSO_S1.H2_1_4305.d.dia column	report.pg_matrix_LPS01.tsv	data.20231202_Evo2_IO15_40SPD_scLF_LPS_20231202_LPS_200ng_S1.A12_1_4231.d.dia column
	report.pg_matrix_LPS02.tsv	data.20231207_Evo2_IO15_40SPD_scLF_LPS_20231207_DMSO_S1.E4_1_4433.d.dia column	report.pg_matrix_LPS01.tsv	data.20231202_Evo2_IO15_40SPD_scLF_LPS_20231202_LPS_200ng_S1.D10_1_4265.d.dia column
	report.pg_matrix_LPS02.tsv	data.20231207_Evo2_IO15_40SPD_scLF_LPS_20231207_DMSO_S1.G4_1_4460.d.dia column	report.pg_matrix_LPS01.tsv	data.20231202_Evo2_IO15_40SPD_scLF_LPS_20231202_LPS_200ng_S1.C10_1_4253.d.dia column
	report.pg_matrix_LPS02.tsv	data.20231207_Evo2_IO15_40SPD_scLF_LPS_20231207_DMSO_S1.D3_1_4420.d.dia column	report.pg_matrix_LPS01.tsv	data.20231202_Evo2_IO15_40SPD_scLF_LPS_20231202_LPS_200ng_S1.C9_1_4252.d.dia column
	report.pg_matrix_LPS02.tsv	data.20231207_Evo2_IO15_40SPD_scLF_LPS_20231207_DMSO_S1.E3_1_4432.d.dia column	report.pg_matrix_LPS01.tsv	data.20231202_Evo2_IO15_40SPD_scLF_LPS_20231202_LPS_200ng_S1.A11_1_4230.d.dia column
	report.pg_matrix_LPS02.tsv	data.20231207_Evo2_IO15_40SPD_scLF_LPS_20231207_DMSO_S1.C1_1_4406.d.dia column	report.pg_matrix_LPS01.tsv	data.20231202_Evo2_IO15_40SPD_scLF_LPS_20231202_LPS_200ng_S1.H11_1_4314.d.dia column
	report.pg_matrix_LPS02.tsv	data.20231207_Evo2_IO15_40SPD_scLF_LPS_20231207_DMSO_S1.G1_1_4457.d.dia column	report.pg_matrix_LPS01.tsv	data.20231202_Evo2_IO15_40SPD_scLF_LPS_20231202_LPS_200ng_S1.A7_1_4226.d.dia column
	report.pg_matrix_LPS02.tsv	data.20231207_Evo2_IO15_40SPD_scLF_LPS_20231207_DMSO_S1.F5_1_4446.d.dia column	report.pg_matrix_LPS01.tsv	data.20231202_Evo2_IO15_40SPD_scLF_LPS_20231202_LPS_200ng_S1.H8_1_4311.d.dia column
	report.pg_matrix_LPS02.tsv	data.20231207_Evo2_IO15_40SPD_scLF_LPS_20231207_DMSO_S1.E6_1_4435.d.dia column	report.pg_matrix_LPS01.tsv	data.20231202_Evo2_IO15_40SPD_scLF_LPS_20231202_LPS_200ng_S1.F10_1_4289.d.dia column
	report.pg_matrix_LPS02.tsv	data.20231207_Evo2_IO15_40SPD_scLF_LPS_20231207_DMSO_S1.B2_1_4395.d.dia column	report.pg_matrix_LPS01.tsv	data.20231202_Evo2_IO15_40SPD_scLF_LPS_20231202_LPS_200ng_S1.A10_1_4229.d.dia column
	report.pg_matrix_LPS02.tsv	data.20231207_Evo2_IO15_40SPD_scLF_LPS_20231207_DMSO_S1.A1_1_4377.d.dia column	report.pg_matrix_LPS01.tsv	data.20231202_Evo2_IO15_40SPD_scLF_LPS_20231202_LPS_200ng_S1.E11_1_4278.d.dia column
	report.pg_matrix_LPS02.tsv	data.20231207_Evo2_IO15_40SPD_scLF_LPS_20231207_DMSO_S1.A2_1_4378.d.dia column	report.pg_matrix_LPS01.tsv	data.20231202_Evo2_IO15_40SPD_scLF_LPS_20231202_LPS_200ng_S1.F9_1_4288.d.dia column
	report.pg_matrix_LPS02.tsv	data.20231207_Evo2_IO15_40SPD_scLF_LPS_20231207_DMSO_S1.E2_1_4431.d.dia column	report.pg_matrix_LPS01.tsv	data.20231202_Evo2_IO15_40SPD_scLF_LPS_20231202_LPS_200ng_S1.D7_1_4262.d.dia column
	report.pg_matrix_LPS02.tsv	data.20231207_Evo2_IO15_40SPD_scLF_LPS_20231207_DMSO_S1.D2_1_4419.d.dia column	report.pg_matrix_LPS01.tsv	data.20231202_Evo2_IO15_40SPD_scLF_LPS_20231202_LPS_200ng_S1.H7_1_4310.d.dia column
	report.pg_matrix_LPS02.tsv	data.20231207_Evo2_IO15_40SPD_scLF_LPS_20231207_DMSO_S1.A4_1_4380.d.dia column	report.pg_matrix_LPS01.tsv	data.20231202_Evo2_IO15_40SPD_scLF_LPS_20231202_LPS_200ng_S1.G12_1_4303.d.dia column
	report.pg_matrix_LPS02.tsv	data.20231207_Evo2_IO15_40SPD_scLF_LPS_20231207_DMSO_S1.G5_1_4461.d.dia column	report.pg_matrix_LPS01.tsv	data.20231202_Evo2_IO15_40SPD_scLF_LPS_20231202_LPS_200ng_S1.C12_1_4255.d.dia column
	report.pg_matrix_LPS02.tsv	data.20231207_Evo2_IO15_40SPD_scLF_LPS_20231207_DMSO_S1.B5_1_4398.d.dia column	report.pg_matrix_LPS01.tsv	data.20231202_Evo2_IO15_40SPD_scLF_LPS_20231202_LPS_200ng_S1.A9_1_4228.d.dia column
	report.pg_matrix_LPS02.tsv	data.20231207_Evo2_IO15_40SPD_scLF_LPS_20231207_DMSO_S1.C5_1_4410.d.dia column	report.pg_matrix_LPS01.tsv	data.20231202_Evo2_IO15_40SPD_scLF_LPS_20231202_LPS_200ng_S1.E8_1_4275.d.dia column
	report.pg_matrix_LPS02.tsv	data.20231207_Evo2_IO15_40SPD_scLF_LPS_20231207_DMSO_S1.D4_1_4421.d.dia column	report.pg_matrix_LPS01.tsv	data.20231202_Evo2_IO15_40SPD_scLF_LPS_20231202_LPS_200ng_S1.H12_1_4315.d.dia column
	report.pg_matrix_LPS02.tsv	data.20231207_Evo2_IO15_40SPD_scLF_LPS_20231207_DMSO_S1.D1_1_4418.d.dia column	report.pg_matrix_LPS01.tsv	data.20231202_Evo2_IO15_40SPD_scLF_LPS_20231202_LPS_200ng_S1.E9_1_4276.d.dia column
	report.pg_matrix_LPS02.tsv	data.20231207_Evo2_IO15_40SPD_scLF_LPS_20231207_DMSO_S1.H1_1_4469.d.dia column	report.pg_matrix_LPS01.tsv	data.20231202_Evo2_IO15_40SPD_scLF_LPS_20231202_LPS_200ng_S1.E10_1_4277.d.dia column
	report.pg_matrix_LPS02.tsv	data.20231207_Evo2_IO15_40SPD_scLF_LPS_20231207_DMSO_S1.G3_1_4459.d.dia column	report.pg_matrix_LPS01.tsv	data.20231202_Evo2_IO15_40SPD_scLF_LPS_20231202_LPS_200ng_S1.B10_1_4241.d.dia column
	report.pg_matrix_LPS02.tsv	data.20231207_Evo2_IO15_40SPD_scLF_LPS_20231207_DMSO_S1.F6_1_4447.d.dia column	report.pg_matrix_LPS01.tsv	data.20231202_Evo2_IO15_40SPD_scLF_LPS_20231202_LPS_200ng_S1.D11_1_4266.d.dia column
	report.pg_matrix_LPS02.tsv	data.20231207_Evo2_IO15_40SPD_scLF_LPS_20231207_DMSO_S1.B3_1_4396.d.dia column	report.pg_matrix_LPS01.tsv	data.20231202_Evo2_IO15_40SPD_scLF_LPS_20231202_LPS_200ng_S1.A8_1_4227.d.dia column
	report.pg_matrix_LPS02.tsv	data.20231207_Evo2_IO15_40SPD_scLF_LPS_20231207_DMSO_S1.E1_1_4430.d.dia column	report.pg_matrix_LPS01.tsv	data.20231202_Evo2_IO15_40SPD_scLF_LPS_20231202_LPS_200ng_S1.H10_1_4313.d.dia column
	report.pg_matrix_LPS02.tsv	data.20231207_Evo2_IO15_40SPD_scLF_LPS_20231207_DMSO_S1.B4_1_4397.d.dia column	report.pg_matrix_LPS01.tsv	data.20231202_Evo2_IO15_40SPD_scLF_LPS_20231202_LPS_200ng_S1.F7_1_4286.d.dia column
	report.pg_matrix_LPS02.tsv	data.20231207_Evo2_IO15_40SPD_scLF_LPS_20231207_DMSO_S1.A5_1_4381.d.dia column	report.pg_matrix_LPS01.tsv	data.20231202_Evo2_IO15_40SPD_scLF_LPS_20231202_LPS_200ng_S1.E7_1_4274.d.dia column
	report.pg_matrix_LPS02.tsv	data.20231207_Evo2_IO15_40SPD_scLF_LPS_20231207_DMSO_S1.G6_1_4462.d.dia column	report.pg_matrix_LPS01.tsv	data.20231202_Evo2_IO15_40SPD_scLF_LPS_20231202_LPS_200ng_S1.F11_1_4290.d.dia column
	report.pg_matrix_LPS02.tsv	data.20231207_Evo2_IO15_40SPD_scLF_LPS_20231207_DMSO_S1.F1_1_4442.d.dia column	report.pg_matrix_LPS01.tsv	data.20231202_Evo2_IO15_40SPD_scLF_LPS_20231202_LPS_200ng_S1.D8_1_4263.d.dia column
	report.pg_matrix_LPS02.tsv	data.20231207_Evo2_IO15_40SPD_scLF_LPS_20231207_DMSO_S1.F3_1_4444.d.dia column	report.pg_matrix_LPS01.tsv	data.20231202_Evo2_IO15_40SPD_scLF_LPS_20231202_LPS_200ng_S1.G9_1_4300.d.dia column
	report.pg_matrix_LPS02.tsv	data.20231207_Evo2_IO15_40SPD_scLF_LPS_20231207_DMSO_S1.C6_1_4411.d.dia column	report.pg_matrix_LPS01.tsv	data.20231202_Evo2_IO15_40SPD_scLF_LPS_20231202_LPS_200ng_S1.B11_1_4242.d.dia column
	report.pg_matrix_LPS02.tsv	data.20231207_Evo2_IO15_40SPD_scLF_LPS_20231207_DMSO_S1.A6_1_4382.d.dia column	report.pg_matrix_LPS01.tsv	data.20231202_Evo2_IO15_40SPD_scLF_LPS_20231202_LPS_200ng_S1.B9_1_4240.d.dia column
	report.pg_matrix_LPS02.tsv	data.20231207_Evo2_IO15_40SPD_scLF_LPS_20231207_DMSO_S1.D5_1_4422.d.dia column	report.pg_matrix_LPS01.tsv	data.20231202_Evo2_IO15_40SPD_scLF_LPS_20231202_LPS_200ng_S1.G7_1_4298.d.dia column
	report.pg_matrix_LPS02.tsv	data.20231207_Evo2_IO15_40SPD_scLF_LPS_20231207_DMSO_S1.C2_1_4407.d.dia column	report.pg_matrix_LPS01.tsv	data.20231202_Evo2_IO15_40SPD_scLF_LPS_20231202_LPS_200ng_S1.C8_1_4251.d.dia column
			report.pg_matrix_LPS01.tsv	data.20231202_Evo2_IO15_40SPD_scLF_LPS_20231202_LPS_200ng_S1.C7_1_4250.d.dia column
			report.pg_matrix_LPS01.tsv	data.20231202_Evo2_IO15_40SPD_scLF_LPS_20231202_LPS_200ng_S1.G10_1_4301.d.dia column
			report.pg_matrix_LPS01.tsv	data.20231202_Evo2_IO15_40SPD_scLF_LPS_20231202_LPS_200ng_S1.C11_1_4254.d.dia column
			report.pg_matrix_LPS01.tsv	data.20231202_Evo2_IO15_40SPD_scLF_LPS_20231202_LPS_200ng_S1.F12_1_4291.d.dia column
			report.pg_matrix_LPS01.tsv	data.20231202_Evo2_IO15_40SPD_scLF_LPS_20231202_LPS_200ng_S1.D9_1_4264.d.dia column
			report.pg_matrix_LPS01.tsv	data.20231202_Evo2_IO15_40SPD_scLF_LPS_20231202_LPS_200ng_S1.B8_1_4239.d.dia column
			report.pg_matrix_LPS01.tsv	data.20231202_Evo2_IO15_40SPD_scLF_LPS_20231202_LPS_200ng_S1.G8_1_4299.d.dia column
			report.pg_matrix_LPS01.tsv	data.20231202_Evo2_IO15_40SPD_scLF_LPS_20231202_LPS_200ng_S1.F8_1_4287.d.dia column

## Sheet: Fig3d
Figure 3d	Supplemental Table 1 - two-sample mod T tab	Fold change: logFC.LPS.over.DMSO
		adj. p-value: adj.P.Val.LPS.over.DMSO
Condition	DMSO ctrl	LPS treatment
	data_4272	data_4416
	data_4249	data_4384
	data_4233	data_4454
	data_4245	data_4401
	data_4261	data_4466
	data_4225	data_4467
	data_4271	data_4464
	data_4260	data_4413
	data_4259	data_4439
	data_4236	data_4455
	data_4232	data_4448
	data_4256	data_4425
	data_4292	data_4424
	data_4246	data_4449
	data_4295	data_4405
	data_4222	data_4385
	data_4269	data_4383
	data_4296	data_4386
	data_4282	data_4414
	data_4244	data_4456
	data_4308	data_4402
	data_4257	data_4404
	data_4234	data_4417
	data_4258	data_4392
	data_4247	data_4393
	data_4293	data_4426
	data_4306	data_4438
	data_4297	data_4427
	data_4273	data_4415
	data_4281	data_4400
	data_4304	data_4440
	data_4307	data_4465
	data_4270	data_4441
	data_4268	data_4429
	data_4237	data_4463
	data_4280	data_4437
	data_4221	data_4468
	data_4309	data_4412
	data_4285	data_4436
	data_4224	data_4279
	data_4235	data_4267
	data_4284	data_4238
	data_4223	data_4302
	data_4305	data_4231
	data_4433	data_4265
	data_4460	data_4253
	data_4420	data_4252
	data_4432	data_4230
	data_4406	data_4314
	data_4457	data_4226
	data_4446	data_4311
	data_4435	data_4289
	data_4395	data_4229
	data_4377	data_4278
	data_4378	data_4288
	data_4431	data_4262
	data_4419	data_4310
	data_4380	data_4303
	data_4461	data_4255
	data_4398	data_4228
	data_4410	data_4275
	data_4421	data_4315
	data_4418	data_4276
	data_4469	data_4277
	data_4459	data_4241
	data_4447	data_4266
	data_4396	data_4227
	data_4430	data_4313
	data_4397	data_4286
	data_4381	data_4274
	data_4462	data_4290
	data_4442	data_4263
	data_4444	data_4300
	data_4411	data_4242
	data_4382	data_4240
	data_4422	data_4298
	data_4407	data_4251
		data_4250
		data_4301
		data_4254
		data_4291
		data_4264
		data_4239
		data_4299
		data_4287

## Sheet: Fig3e
Figure 3e	Supplemental Table 2	p-value: signed.Log.P.Value.LPS.over.DMSO
	Source data from Supplemental Table 1
Condition	DMSO ctrl	LPS treatment
	data_4272	data_4416
	data_4249	data_4384
	data_4233	data_4454
	data_4245	data_4401
	data_4261	data_4466
	data_4225	data_4467
	data_4271	data_4464
	data_4260	data_4413
	data_4259	data_4439
	data_4236	data_4455
	data_4232	data_4448
	data_4256	data_4425
	data_4292	data_4424
	data_4246	data_4449
	data_4295	data_4405
	data_4222	data_4385
	data_4269	data_4383
	data_4296	data_4386
	data_4282	data_4414
	data_4244	data_4456
	data_4308	data_4402
	data_4257	data_4404
	data_4234	data_4417
	data_4258	data_4392
	data_4247	data_4393
	data_4293	data_4426
	data_4306	data_4438
	data_4297	data_4427
	data_4273	data_4415
	data_4281	data_4400
	data_4304	data_4440
	data_4307	data_4465
	data_4270	data_4441
	data_4268	data_4429
	data_4237	data_4463
	data_4280	data_4437
	data_4221	data_4468
	data_4309	data_4412
	data_4285	data_4436
	data_4224	data_4279
	data_4235	data_4267
	data_4284	data_4238
	data_4223	data_4302
	data_4305	data_4231
	data_4433	data_4265
	data_4460	data_4253
	data_4420	data_4252
	data_4432	data_4230
	data_4406	data_4314
	data_4457	data_4226
	data_4446	data_4311
	data_4435	data_4289
	data_4395	data_4229
	data_4377	data_4278
	data_4378	data_4288
	data_4431	data_4262
	data_4419	data_4310
	data_4380	data_4303
	data_4461	data_4255
	data_4398	data_4228
	data_4410	data_4275
	data_4421	data_4315
	data_4418	data_4276
	data_4469	data_4277
	data_4459	data_4241
	data_4447	data_4266
	data_4396	data_4227
	data_4430	data_4313
	data_4397	data_4286
	data_4381	data_4274
	data_4462	data_4290
	data_4442	data_4263
	data_4444	data_4300
	data_4411	data_4242
	data_4382	data_4240
	data_4422	data_4298
	data_4407	data_4251
		data_4250
		data_4301
		data_4254
		data_4291
		data_4264
		data_4239
		data_4299
		data_4287

## Sheet: SuppFig2a-b
Supplemental Figure 2 a-b	Data table within publically avaialable directory	psm_report_SCP_ddaPASEF.tsv
Sample Condition	Manual Transfer	Direct transfer
	E_20220709_EvoSepOne_40SPD_whisper_CC_pure_backside_01_S1-C1_1_1608.pep.xml row	E_20220709_EvoSepOne_40SPD_whisper_CC_pure_calamariOil_03_S1-C7_1_1614.pep.xml row
	E_20220709_EvoSepOne_40SPD_whisper_CC_pure_backside_02_S1-C2_1_1609.pep.xml row	E_20220709_EvoSepOne_40SPD_whisper_CC_pure_calamariOil_04_S1-C8_1_1615.pep.xml row
	E_20220709_EvoSepOne_40SPD_whisper_CC_pure_mFunnel_01_S1-C3_1_1610.pep.xml row	E_20220709_EvoSepOne_40SPD_whisper_CC_pure_calamariOil_05_S1-C9_1_1616.pep.xml row
	E_20220709_EvoSepOne_40SPD_whisper_CC_pure_mFunnel_02_S1-C4_1_1611.pep.xml row	E_20220709_EvoSepOne_40SPD_whisper_CC_pure_calamariOilcoat_01_S1-C12_1_1619.pep.xml row
	E_20220709_EvoSepOne_40SPD_whisper_CC_pure_calamariOilcoat_trans_01_S1-D3_1_1622.pep.xml row	E_20220709_EvoSepOne_40SPD_whisper_CC_pure_calamariOilcoat_01_S1-D1_1_1620.pep.xml row

## Sheet: SuppFig2c-d
Supplemental Figure 2 c-d	Data table within publically avaialable directory	report.pr_matrix_SCP_nanoElute_diaPASEF.tsv
		report.pr_matrix_SCP_Evosep_diaPASEF.tsv
Sample Condition	manual nanoElute (report.pr_matrix_SCP_nanoElute_diaPASEF.tsv)	direct Evosep (report.pr_matrix_SCP_Evosep_diaPASEF.tsv)
	data/E_20221111_NO15_200nL_30min_scLF_M10_Slot1-10_1_3269.d.dia column	data/E_20221108_EvoSepOne_3rdGenAurora15cm_CC_40SPD_whisper_scLF1108_M10_S1-A10_1_3112.d.dia column
	data/E_20221111_NO15_200nL_30min_scLF_M10_Slot1-11_1_3270.d.dia column	data/E_20221108_EvoSepOne_3rdGenAurora15cm_CC_40SPD_whisper_scLF1108_M10_S1-A11_1_3113.d.dia column
	data/E_20221111_NO15_200nL_30min_scLF_M10_Slot1-12_1_3271.d.dia column	data/E_20221108_EvoSepOne_3rdGenAurora15cm_CC_40SPD_whisper_scLF1108_M10_S1-A12_1_3114.d.dia column
	data/E_20221111_NO15_200nL_30min_scLF_M10_Slot1-16_1_3275.d.dia column	data/E_20221108_EvoSepOne_3rdGenAurora15cm_CC_40SPD_whisper_scLF1108_M10_S1-A1_1_3103.d.dia column
	data/E_20221111_NO15_200nL_30min_scLF_M10_Slot1-17_1_3276.d.dia column	data/E_20221108_EvoSepOne_3rdGenAurora15cm_CC_40SPD_whisper_scLF1108_M10_S1-A2_1_3104.d.dia column
	data/E_20221111_NO15_200nL_30min_scLF_M10_Slot1-18_1_3277.d.dia column	data/E_20221108_EvoSepOne_3rdGenAurora15cm_CC_40SPD_whisper_scLF1108_M10_S1-A3_1_3105.d.dia column
	data/E_20221111_NO15_200nL_30min_scLF_M10_Slot1-19_1_3278.d.dia column	data/E_20221108_EvoSepOne_3rdGenAurora15cm_CC_40SPD_whisper_scLF1108_M10_S1-A4_1_3106.d.dia column
	data/E_20221111_NO15_200nL_30min_scLF_M10_Slot1-20_1_3279.d.dia column	data/E_20221108_EvoSepOne_3rdGenAurora15cm_CC_40SPD_whisper_scLF1108_M10_S1-A5_1_3107.d.dia column
	data/E_20221111_NO15_200nL_30min_scLF_M10_Slot1-21_1_3280.d.dia column	data/E_20221108_EvoSepOne_3rdGenAurora15cm_CC_40SPD_whisper_scLF1108_M10_S1-A6_1_3108.d.dia column
	data/E_20221111_NO15_200nL_30min_scLF_M10_Slot1-22_1_3281.d.dia column	data/E_20221108_EvoSepOne_3rdGenAurora15cm_CC_40SPD_whisper_scLF1108_M10_S1-A7_1_3109.d.dia column
	data/E_20221111_NO15_200nL_30min_scLF_M10_Slot1-23_1_3282.d.dia column	data/E_20221108_EvoSepOne_3rdGenAurora15cm_CC_40SPD_whisper_scLF1108_M10_S1-A8_1_3110.d.dia column
	data/E_20221111_NO15_200nL_30min_scLF_M10_Slot1-24_1_3283.d.dia column	data/E_20221108_EvoSepOne_3rdGenAurora15cm_CC_40SPD_whisper_scLF1108_M10_S1-A9_1_3111.d.dia column
	data/E_20221111_NO15_200nL_30min_scLF_M10_Slot1-25_1_3284.d.dia column	data/E_20221108_EvoSepOne_3rdGenAurora15cm_CC_40SPD_whisper_scLF1108_M10_S1-B10_1_3124.d.dia column
	data/E_20221111_NO15_200nL_30min_scLF_M10_Slot1-26_1_3285.d.dia column	data/E_20221108_EvoSepOne_3rdGenAurora15cm_CC_40SPD_whisper_scLF1108_M10_S1-B11_1_3125.d.dia column
	data/E_20221111_NO15_200nL_30min_scLF_M10_Slot1-28_1_3287.d.dia column	data/E_20221108_EvoSepOne_3rdGenAurora15cm_CC_40SPD_whisper_scLF1108_M10_S1-B12_1_3126.d.dia column
	data/E_20221111_NO15_200nL_30min_scLF_M10_Slot1-29_1_3288.d.dia column	data/E_20221108_EvoSepOne_3rdGenAurora15cm_CC_40SPD_whisper_scLF1108_M10_S1-B1_1_3115.d.dia column
	data/E_20221111_NO15_200nL_30min_scLF_M10_Slot1-30_1_3289.d.dia column	data/E_20221108_EvoSepOne_3rdGenAurora15cm_CC_40SPD_whisper_scLF1108_M10_S1-B2_1_3116.d.dia column
	data/E_20221111_NO15_200nL_30min_scLF_M10_Slot1-31_1_3290.d.dia column	data/E_20221108_EvoSepOne_3rdGenAurora15cm_CC_40SPD_whisper_scLF1108_M10_S1-B3_1_3117.d.dia column
	data/E_20221111_NO15_200nL_30min_scLF_M10_Slot1-32_1_3291.d.dia column	data/E_20221108_EvoSepOne_3rdGenAurora15cm_CC_40SPD_whisper_scLF1108_M10_S1-B4_1_3118.d.dia column
	data/E_20221111_NO15_200nL_30min_scLF_M10_Slot1-33_1_3292.d.dia column	data/E_20221108_EvoSepOne_3rdGenAurora15cm_CC_40SPD_whisper_scLF1108_M10_S1-B8_1_3122.d.dia column
	data/E_20221111_NO15_200nL_30min_scLF_M10_Slot1-34_1_3293.d.dia column	data/E_20221108_EvoSepOne_3rdGenAurora15cm_CC_40SPD_whisper_scLF1108_M10_S1-C1_1_3127.d.dia column
	data/E_20221111_NO15_200nL_30min_scLF_M10_Slot1-35_1_3294.d.dia column	data/E_20221108_EvoSepOne_3rdGenAurora15cm_CC_40SPD_whisper_scLF1108_M10_S1-C2_1_3128.d.dia column
	data/E_20221111_NO15_200nL_30min_scLF_M10_Slot1-37_1_3296.d.dia column	data/E_20221108_EvoSepOne_3rdGenAurora15cm_CC_40SPD_whisper_scLF1108_M10_S1-C4_1_3130.d.dia column

## Sheet: SuppFig3
Supplemental Figure 3	Supplemental Table 4
Condition	HEK	THP-1
	Tab: 'HEK293', column: 'Diameter'	Tab: 'THP', column: 'Diameter'

[truncated: 2 more sheets: SuppFig4-5, SuppFig6]
